# Supplementary material for: Time-of-day effects on post-exercise phosphoproteomic profiling in mouse hippocampus
Source: Front Cell Dev Biol. 2026 Mar 23;14:1788597. doi: 10.3389/fcell.2026.1788597 (PMC13050938; doi:10.3389/fcell.2026.1788597)
Supplement: Supplementary file 1 [file DataSheet1.zip]

Archive with 10 entries (9 files):
- Supplementary/
- Supplementary/Fig.S1.tiff
- Supplementary/Fig.S2.tif
- Supplementary/Fig.S3.png
- Supplementary/Fig.S4.tif
- Supplementary/Fig.S5.png
- Supplementary/Fig.S6.tif
- Supplementary/Fig.S7.tiff
- Supplementary/Fig.S8.tif
- Supplementary/Supplementary tables.xlsx
