# Supplementary material for: Time-of-day effects on post-exercise phosphoproteomic profiling in mouse hippocampus
Source: Front Cell Dev Biol. 2026 Mar 23;14:1788597. doi: 10.3389/fcell.2026.1788597 (PMC13050938; doi:10.3389/fcell.2026.1788597)
Supplement: Supplementary file 1 [file DataSheet1.zip › Supplementary/Supplementary tables.xlsx]

## Sheet: Table S1
Supplementary Table 1 All identified phosphorylation sites compared with two public databases
MS_id	in PHOSIDA	in PhosphoSitePlus
Schip1-S327	FALSE	FALSE
Nova2-S25	FALSE	FALSE
Veph1-S399	FALSE	FALSE
Cul4b-S922	FALSE	FALSE
Tanc2-S179	FALSE	FALSE
Tanc2-S268	FALSE	FALSE
Tanc2-S1449	FALSE	FALSE
Tanc2-S1450	FALSE	FALSE
Tanc2-S1686	FALSE	FALSE
Tanc2-S398	FALSE	FALSE
Tanc2-S1477	FALSE	FALSE
Tanc2-S21	FALSE	FALSE
Fam171a2-S739	FALSE	FALSE
Hivep3-S669	FALSE	FALSE
Hivep3-S788	FALSE	FALSE
Hivep3-S533	FALSE	FALSE
Hivep3-S535	FALSE	FALSE
Camta1-S1205	FALSE	FALSE
Camta1-S1228	FALSE	FALSE
Szt2-S1385	FALSE	FALSE
Szt2-S1388	FALSE	FALSE
Kiaa1109-S679	FALSE	FALSE
Kiaa1109-S4124	FALSE	FALSE
Kiaa1109-S2287	FALSE	FALSE
Kiaa1109-S3196	FALSE	FALSE
Kiaa1109-S4911	FALSE	FALSE
Kiaa1109-S1252	FALSE	FALSE
Kiaa1109-S1436	FALSE	FALSE
Kiaa1109-S2368	FALSE	FALSE
Kiaa1109-S4613	FALSE	FALSE
Kiaa1109-S1312	FALSE	FALSE
Kiaa1109-S1355	FALSE	FALSE
Kiaa1109-S2737	FALSE	FALSE
Kiaa1109-S1301	FALSE	FALSE
Kiaa1109-S1305	FALSE	FALSE
Kiaa1109-S2247	FALSE	FALSE
Kiaa1109-S1681	FALSE	FALSE
Kiaa1109-S3653	FALSE	FALSE
Kiaa1109-S4539	FALSE	FALSE
Kiaa1109-S2755	FALSE	FALSE
Kiaa1109-S2603	FALSE	FALSE
Tldc2-S104	FALSE	FALSE
Tldc2-S105	FALSE	FALSE
Frmpd4-S1169	FALSE	FALSE
Frmpd4-S818	FALSE	FALSE
Map7d2-S401	FALSE	FALSE
Map7d2-S603	FALSE	FALSE
Map7d2-S685	FALSE	FALSE
Map7d2-S346	FALSE	FALSE
Ryr3-S2589	FALSE	FALSE
Camsap1-S415	FALSE	FALSE
Lzts3-S524	FALSE	FALSE
Ano3-S22	FALSE	FALSE
Ajm1-S109	FALSE	FALSE
Ajm1-S794	FALSE	FALSE
Ajm1-S468	FALSE	FALSE
Ajm1-S499	FALSE	FALSE
Ajm1-S319	FALSE	FALSE
Ajm1-S576	FALSE	FALSE
Ajm1-S593	FALSE	FALSE
Ajm1-S398	FALSE	FALSE
Ajm1-S448	FALSE	FALSE
Ajm1-S854	FALSE	FALSE
Ajm1-S507	FALSE	FALSE
Ajm1-S509	FALSE	FALSE
Ajm1-S512	FALSE	FALSE
Pnisr-S211	FALSE	FALSE
Pnisr-S290	FALSE	FALSE
Frmpd1-S992	FALSE	FALSE
Ptpn3-S427	FALSE	FALSE
Ptpn3-S434	FALSE	FALSE
Ptpn3-S469	FALSE	FALSE
Rap1gap-S534	FALSE	FALSE
Shroom2-S1164	FALSE	FALSE
Ubr4-S4085	FALSE	FALSE
Syndig1-S137	FALSE	FALSE
Syndig1-S120	FALSE	FALSE
Syndig1-S125	FALSE	FALSE
Plch2-S619	FALSE	FALSE
Plch2-S236	FALSE	FALSE
Scn1a-S510	FALSE	FALSE
Scn2a-S568	FALSE	FALSE
Scn1a-S470	FALSE	FALSE
Scn2a-S1870	FALSE	FALSE
Skt-S1899	FALSE	FALSE
Skt-S1796	FALSE	FALSE
Skt-S169	FALSE	FALSE
Skt-S1868	FALSE	FALSE
Skt-S1032	FALSE	FALSE
Skt-S1035	FALSE	FALSE
Skt-S1038	FALSE	FALSE
Skt-S869	FALSE	FALSE
Skt-S1049	FALSE	FALSE
Skt-S229	FALSE	FALSE
Skt-S1762	FALSE	FALSE
Skt-S313	FALSE	FALSE
Skt-S1843	FALSE	FALSE
Skt-S361	FALSE	FALSE
Skt-S809	FALSE	FALSE
Skt-S1087	FALSE	FALSE
Ralgps1-S298	FALSE	FALSE
Ppip5k1-S982	FALSE	FALSE
Ppip5k1-S959	FALSE	FALSE
Ppip5k1-S1068	FALSE	FALSE
Ppip5k1-S939	FALSE	FALSE
Ppip5k1-S1147	FALSE	FALSE
Ankrd63-S193	FALSE	FALSE
Ankrd63-S203	FALSE	FALSE
Fsip2-S6962	FALSE	FALSE
Scn3a-S589	FALSE	FALSE
Scn3a-S466	FALSE	FALSE
Scn3a-S469	FALSE	FALSE
Ttn-S25043	FALSE	FALSE
Ttn-S18058	FALSE	FALSE
Ttn-S112	FALSE	FALSE
Fibcd1-S11	FALSE	FALSE
Fibcd1-S13	FALSE	FALSE
Arid1a-S1866	FALSE	FALSE
Kalrn-S473	FALSE	FALSE
Kalrn-S475	FALSE	FALSE
Kalrn-S2364	FALSE	FALSE
Kalrn-S2368	FALSE	FALSE
Kalrn-S1379	FALSE	FALSE
Uhrf1bp1l-S796	FALSE	FALSE
Uhrf1bp1l-S1336	FALSE	FALSE
Uhrf1bp1l-S967	FALSE	FALSE
Uhrf1bp1l-S879	FALSE	FALSE
Dennd5b-S1052	FALSE	FALSE
Tyw5-S202	FALSE	FALSE
Rsrc2-S26	FALSE	FALSE
Rsrc2-S318	FALSE	FALSE
Rsrc2-S45	FALSE	FALSE
Rsrc2-S163	FALSE	FALSE
Palm3-S87	FALSE	FALSE
Tbc1d8b-S1062	FALSE	FALSE
Ttc38-S51	FALSE	FALSE
Ttll7-S442	FALSE	FALSE
Phrf1-S773	FALSE	FALSE
Sac3d1-S236	FALSE	FALSE
Kcnb2-S851	FALSE	FALSE
Thada-S1348	FALSE	FALSE
Ptprs-S1292	FALSE	FALSE
Znf462-S1083	FALSE	FALSE
Scn2a-S710	FALSE	FALSE
Scn2a-S722	FALSE	FALSE
Scn2a-S579	FALSE	FALSE
Scn2a-S475	FALSE	FALSE
Scn2a-S484	FALSE	FALSE
Scn2a-S486	FALSE	FALSE
Scn2a-S487	FALSE	FALSE
Scn2a-S488	FALSE	FALSE
Scn2a-S589	FALSE	FALSE
Scn2a-S606	FALSE	FALSE
Scn2a-S1052	FALSE	FALSE
Scn2a-S1055	FALSE	FALSE
Scn2a-S540	FALSE	FALSE
Scn2a-S553	FALSE	FALSE
Scn2a-S554	FALSE	FALSE
Scn2a-S558	FALSE	FALSE
Scn2a-S468	FALSE	FALSE
Scn2a-S471	FALSE	FALSE
Scn2a-S526	FALSE	FALSE
Scn2a-S528	FALSE	FALSE
Scn2a-S531	FALSE	FALSE
Scn2a-S1930	FALSE	FALSE
Scn2a-S1931	FALSE	FALSE
Scn2a-S1972	FALSE	FALSE
Scn2a-S610	FALSE	FALSE
Scn2a-S623	FALSE	FALSE
Scn2a-S686	FALSE	FALSE
Scn2a-S687	FALSE	FALSE
Scn2a-S688	FALSE	FALSE
Scn2a-S692	FALSE	FALSE
Dlgap4-S410	FALSE	FALSE
Znf518b-S575	FALSE	FALSE
Prrt4-S824	FALSE	FALSE
Cfap58-S719	FALSE	FALSE
Cfap58-S722	FALSE	FALSE
Tut4-S1336	FALSE	FALSE
Ildr2-S323	FALSE	FALSE
Ildr2-S355	FALSE	FALSE
Ildr2-S356	FALSE	FALSE
Pdzd8-S552	FALSE	FALSE
Cttnbp2-S1528	FALSE	FALSE
Ptprz1-S647	FALSE	FALSE
Nsun4-S450	FALSE	FALSE
Slc35g2-S409	FALSE	FALSE
Dgki-S998	FALSE	FALSE
Dgkh-S677	FALSE	FALSE
Safb-S24	FALSE	FALSE
Safb-S247	FALSE	FALSE
Shank1-S1907	FALSE	FALSE
Shank1-S519	FALSE	FALSE
Shank1-S1931	FALSE	FALSE
Shank1-S2006	FALSE	FALSE
Prrt2-S18	FALSE	FALSE
Mctp1-S407	FALSE	FALSE
Mctp1-S94	FALSE	FALSE
Talpid3-S1334	FALSE	FALSE
Sbf2-S1261	FALSE	FALSE
Irf2bp2-S228	FALSE	FALSE
Ice1-S468	FALSE	FALSE
Pi4ka-S432	FALSE	FALSE
Ryr2-S4359	FALSE	FALSE
Arid1b-S1550	FALSE	FALSE
Arid1b-S454	FALSE	FALSE
Pde8b-S397	FALSE	FALSE
Pde8b-S331	FALSE	FALSE
Pde8b-S334	FALSE	FALSE
Rnf213-S3828	FALSE	FALSE
Kif23-S553	FALSE	FALSE
Ccdc85c-S217	FALSE	FALSE
Bod1l-S2897	FALSE	FALSE
Smim13-S50	FALSE	FALSE
Smim13-S59	FALSE	FALSE
Smim13-S61	FALSE	FALSE
Smim13-S70	FALSE	FALSE
Dlg5-S841	FALSE	FALSE
Syngap1-S534	FALSE	FALSE
Syngap1-S535	FALSE	FALSE
Syngap1-S471	FALSE	FALSE
Syngap1-S165	FALSE	FALSE
Syngap1-S779	FALSE	FALSE
Syngap1-S331	FALSE	FALSE
Syngap1-S139	FALSE	FALSE
Syngap1-S140	FALSE	FALSE
Syngap1-S1091	FALSE	FALSE
Syngap1-S1023	FALSE	FALSE
Syngap1-S1027	FALSE	FALSE
Syngap1-S1033	FALSE	FALSE
Syngap1-S300	FALSE	FALSE
Syngap1-S1156	FALSE	FALSE
Crocc2-S1349	FALSE	FALSE
Crocc2-S406	FALSE	FALSE
Crocc2-S418	FALSE	FALSE
Tpr-S55	FALSE	FALSE
Morc3-S661	FALSE	FALSE
Myo10-S1152	FALSE	FALSE
Sipa1l3-S1129	FALSE	FALSE
Sipa1l3-S319	FALSE	FALSE
Arfgef1-S1555	FALSE	FALSE
Rab11fip2-S267	FALSE	FALSE
Atp2b1-S247	FALSE	FALSE
Sclt1-S265	FALSE	FALSE
Rnpepl1-S270	FALSE	FALSE
Ank3-S1406	FALSE	FALSE
Dpysl2-S448	FALSE	FALSE
Rundc3a-S277	FALSE	FALSE
Kcnk1-S303	FALSE	FALSE
Stxbp1-S83	FALSE	FALSE
Stxbp1-S86	FALSE	FALSE
Stxbp1-S89	FALSE	FALSE
Ube3a-S8	FALSE	FALSE
Dctn1-S1183	FALSE	FALSE
Pik3r2-S119	FALSE	FALSE
Faah-S92	FALSE	FALSE
Aip-S159	FALSE	FALSE
Dpysl4-S514	FALSE	FALSE
Dpysl4-S542	FALSE	FALSE
Kcnk3-S361	FALSE	FALSE
Kcns2-S10	FALSE	FALSE
Kcnh2-S140	FALSE	FALSE
Exoc7-S133	FALSE	FALSE
Exoc7-S48	FALSE	FALSE
Efnb3-S268	FALSE	FALSE
Sema6a-S694	FALSE	FALSE
Fyb1-S561	FALSE	FALSE
Glp1r-S432	FALSE	FALSE
Mgll-S6	FALSE	FALSE
Syt3-S290	FALSE	FALSE
Noct-S139	FALSE	FALSE
Ring1-S140	FALSE	FALSE
Ctnnd2-S397	FALSE	FALSE
Ctnnd2-S1074	FALSE	FALSE
Ctnnd2-S1092	FALSE	FALSE
Ctnnd2-S433	FALSE	FALSE
Cavin1-S42	FALSE	FALSE
Cavin1-S21	FALSE	FALSE
Tpd52l1-S135	FALSE	FALSE
Tpd52l1-S145	FALSE	FALSE
Rgs9-S588	FALSE	FALSE
Zmat3-S185	FALSE	FALSE
Tnk2-S613	FALSE	FALSE
Crym-S9	FALSE	FALSE
Cacna1b-S1927	FALSE	FALSE
Cacna1b-S1907	FALSE	FALSE
Cacna1b-S2196	FALSE	FALSE
Stk10-S687	FALSE	FALSE
Septin7-S374	FALSE	FALSE
Dmp1-S234	FALSE	FALSE
Dmp1-S29	FALSE	FALSE
Dmp1-S30	FALSE	FALSE
Tesk1-S442	FALSE	FALSE
Pip5k1c-S429	FALSE	FALSE
Pip5k1c-S477	FALSE	FALSE
Chrna4-S376	FALSE	FALSE
Atxn2-S566	FALSE	FALSE
Ulk1-S330	FALSE	FALSE
Tmem131-S1318	FALSE	FALSE
Hcn4-S1044	FALSE	FALSE
Ntsr1-S407	FALSE	FALSE
Slc4a4-S336	FALSE	FALSE
Cacna1h-S1203	FALSE	FALSE
Cacna1h-S1933	FALSE	FALSE
Cacna1h-S1104	FALSE	FALSE
Cacna1h-S1032	FALSE	FALSE
Kcnk4-S278	FALSE	FALSE
Znf106-S1381	FALSE	FALSE
Becn1-S63	FALSE	FALSE
Cacng2-S310	FALSE	FALSE
Hcn2-S807	FALSE	FALSE
Hcn2-S818	FALSE	FALSE
Hcn1-S891	FALSE	FALSE
Hcn3-S551	FALSE	FALSE
Hcn3-S558	FALSE	FALSE
Hcn3-S561	FALSE	FALSE
Map7-S20	FALSE	FALSE
Map7-S164	FALSE	FALSE
Bsn-S3491	FALSE	FALSE
Bsn-S3495	FALSE	FALSE
Bsn-S3578	FALSE	FALSE
Bsn-S3580	FALSE	FALSE
Bsn-S2544	FALSE	FALSE
Bsn-S2658	FALSE	FALSE
Bsn-S2659	FALSE	FALSE
Bsn-S2660	FALSE	FALSE
Bsn-S833	FALSE	FALSE
Bsn-S834	FALSE	FALSE
Bsn-S3615	FALSE	FALSE
Bsn-S3624	FALSE	FALSE
Bsn-S1770	FALSE	FALSE
Bsn-S1373	FALSE	FALSE
Bsn-S1988	FALSE	FALSE
Bsn-S3542	FALSE	FALSE
Bsn-S3545	FALSE	FALSE
Bsn-S900	FALSE	FALSE
Bsn-S97	FALSE	FALSE
Bsn-S3364	FALSE	FALSE
Bsn-S1139	FALSE	FALSE
Syn1-S177	FALSE	FALSE
Syn1-S624	FALSE	FALSE
Syn1-S350	FALSE	FALSE
Cpd-S1352	FALSE	FALSE
Robo1-S1396	FALSE	FALSE
Sh3pxd2a-S151	FALSE	FALSE
Pde4a-S49	FALSE	FALSE
Pde4a-S85	FALSE	FALSE
Abl1-S715	FALSE	FALSE
Ca2-S87	FALSE	FALSE
Ca2-S2	FALSE	FALSE
Ca2-S165	FALSE	FALSE
Thy1-S48	FALSE	FALSE
Thy1-S65	FALSE	FALSE
Thy1-S24	FALSE	FALSE
Hba-S132	FALSE	FALSE
Hba-S9	FALSE	FALSE
Mtatp8-S63	FALSE	FALSE
Gfap-S318	FALSE	FALSE
Gfap-S397	FALSE	FALSE
Prkaca-S264	FALSE	FALSE
Prkaca-S15	FALSE	FALSE
Got1-S138	FALSE	FALSE
Got1-S46	FALSE	FALSE
Src-S42	FALSE	FALSE
Src-S305	FALSE	FALSE
Kit-S691	FALSE	FALSE
Kit-S593	FALSE	FALSE
Kit-S962	FALSE	FALSE
Cfh-S1196	FALSE	FALSE
Ttr-S43	FALSE	FALSE
Camk4-S396	FALSE	FALSE
Camk4-S337	FALSE	FALSE
Camk4-S387	FALSE	FALSE
Nefm-S753	FALSE	FALSE
Nefm-S2	FALSE	FALSE
Polr2a-S1833	FALSE	FALSE
Hoxb6-S209	FALSE	FALSE
Hoxb6-S211	FALSE	FALSE
Rc3h2-S981	FALSE	FALSE
Rc3h2-S737	FALSE	FALSE
Smim1-S27	FALSE	FALSE
---S28	FALSE	FALSE
Znf703-S257	FALSE	FALSE
Gstm1-S26	FALSE	FALSE
Mpo-S68	FALSE	FALSE
Rara-S232	FALSE	FALSE
Camk2a-S362	FALSE	FALSE
Gas2-S7	FALSE	FALSE
Itpr1-S2684	FALSE	FALSE
Itpr1-S2685	FALSE	FALSE
Pfkl-S757	FALSE	FALSE
Ncam1-S1016	FALSE	FALSE
Ncam1-S270	FALSE	FALSE
Atp1b1-S19	FALSE	FALSE
Mdh1-S165	FALSE	FALSE
Mdh1-S141	FALSE	FALSE
Map1b-S25	FALSE	FALSE
Map1b-S1851	FALSE	FALSE
Map1b-S2291	FALSE	FALSE
Map1b-S1504	FALSE	FALSE
Map1b-S750	FALSE	FALSE
Map1b-S1636	FALSE	FALSE
Map1b-S1640	FALSE	FALSE
Map1b-S601	FALSE	FALSE
Glul-S6	FALSE	FALSE
Glul-S7	FALSE	FALSE
Kcnc1-S142	FALSE	FALSE
Sptb-S654	FALSE	FALSE
Chgb-S99	FALSE	FALSE
Prkce-S339	FALSE	FALSE
Fgfr1-S410	FALSE	FALSE
Slc4a3-S78	FALSE	FALSE
Sptan1-S866	FALSE	FALSE
Sptan1-S1761	FALSE	FALSE
Sptan1-S1998	FALSE	FALSE
Sptan1-S416	FALSE	FALSE
Sptan1-S435	FALSE	FALSE
Sptan1-S2139	FALSE	FALSE
Sptan1-S2141	FALSE	FALSE
Sptan1-S2142	FALSE	FALSE
Gapdh-S310	FALSE	FALSE
Gapdh-S319	FALSE	FALSE
Gapdh-S120	FALSE	FALSE
Hspa2-S514	FALSE	FALSE
Eno1-S373	FALSE	FALSE
Eno2-S71	FALSE	FALSE
Ap2a1-S631	FALSE	FALSE
Ap2a2-S622	FALSE	FALSE
Hk1-S162	FALSE	FALSE
Tpi1-S204	FALSE	FALSE
Cfl1-S120	FALSE	FALSE
Phka1-S739	FALSE	FALSE
Nefh-S1050	FALSE	FALSE
Nefh-S1052	FALSE	FALSE
Nelfe-S115	FALSE	FALSE
Nelfe-S357	FALSE	FALSE
Cox4i1-S30	FALSE	FALSE
Map2-S16	FALSE	FALSE
Map2-S18	FALSE	FALSE
Map2-S238	FALSE	FALSE
Map2-S764	FALSE	FALSE
Map2-S346	FALSE	FALSE
Map2-S1545	FALSE	FALSE
Map2-S856	FALSE	FALSE
Map2-S472	FALSE	FALSE
Map2-S478	FALSE	FALSE
Map2-S361	FALSE	FALSE
Prkca-S234	FALSE	FALSE
Mag-S599	FALSE	FALSE
Mag-S573	FALSE	FALSE
Mag-S545	FALSE	FALSE
Mag-S611	FALSE	FALSE
Grpr-S361	FALSE	FALSE
Ap1g1-S764	FALSE	FALSE
Eif3a-S1156	FALSE	FALSE
Gria1-S567	FALSE	FALSE
Gria2-S858	FALSE	FALSE
Cryab-S76	FALSE	FALSE
Pik3r1-S83	FALSE	FALSE
Rasgrf1-S199	FALSE	FALSE
Rasgrf1-S830	FALSE	FALSE
Rasgrf1-S736	FALSE	FALSE
Rasgrf1-S241	FALSE	FALSE
Gabrg3-S354	FALSE	FALSE
Braf-S735	FALSE	FALSE
Braf-S714	FALSE	FALSE
Camk2b-S71	FALSE	FALSE
Nckap1-S664	FALSE	FALSE
Napb-S157	FALSE	FALSE
Napb-S24	FALSE	FALSE
Kif2a-S75	FALSE	FALSE
Kif2a-S585	FALSE	FALSE
Ckmt1-S416	FALSE	FALSE
Gpr83-S376	FALSE	FALSE
Sstr2-S341	FALSE	FALSE
Sstr2-S343	FALSE	FALSE
Sstr3-S341	FALSE	FALSE
Pou3f4-S284	FALSE	FALSE
Chrm4-S379	FALSE	FALSE
Chrm4-S262	FALSE	FALSE
Htr7-S414	FALSE	FALSE
Wars1-S357	FALSE	FALSE
Kif1a-S418	FALSE	FALSE
Kif1a-S1317	FALSE	FALSE
Kif1a-S1333	FALSE	FALSE
Kif5a-S931	FALSE	FALSE
Prim2-S147	FALSE	FALSE
Rab22a-S187	FALSE	FALSE
Rab23-S187	FALSE	FALSE
Oprl1-S343	FALSE	FALSE
Grin2a-S1416	FALSE	FALSE
Grin2a-S1048	FALSE	FALSE
Ercc5-S510	FALSE	FALSE
Gpm6b-S39	FALSE	FALSE
Gnl1-S89	FALSE	FALSE
Hspa9-S378	FALSE	FALSE
Dnm1-S175	FALSE	FALSE
Dnm1-S179	FALSE	FALSE
Dnm1-S116	FALSE	FALSE
Dnm1-S834	FALSE	FALSE
Dnm1-S357	FALSE	FALSE
Dnm1-S45	FALSE	FALSE
Dnm1-S46	FALSE	FALSE
Chd1-S1228	FALSE	FALSE
Abca2-S1410	FALSE	FALSE
Abca2-S2381	FALSE	FALSE
Septin2-S207	FALSE	FALSE
Eps15-S323	FALSE	FALSE
Htt-S2093	FALSE	FALSE
Htt-S434	FALSE	FALSE
Slc1a2-S498	FALSE	FALSE
Msh2-S921	FALSE	FALSE
H1-1-S2	FALSE	FALSE
H1-5-S18	FALSE	FALSE
H1-3-S37	FALSE	FALSE
Nr5a2-S402	FALSE	FALSE
Rangap1-S405	FALSE	FALSE
Nsf-S31	FALSE	FALSE
Rab11b-S20	FALSE	FALSE
Ina-S496	FALSE	FALSE
Ina-S11	FALSE	FALSE
Rph3a-S245	FALSE	FALSE
Gsr-S280	FALSE	FALSE
Gadd45a-S7	FALSE	FALSE
Gad1-S527	FALSE	FALSE
Sox2-S252	FALSE	FALSE
Prox1-S220	FALSE	FALSE
Ppp3cb-S40	FALSE	FALSE
Hspa4l-S819	FALSE	FALSE
Hspa4l-S409	FALSE	FALSE
Pcnt-S432	FALSE	FALSE
Cdkn1c-S10	FALSE	FALSE
Gng4-S9	FALSE	FALSE
Gdi1-S121	FALSE	FALSE
Atp6v1a-S561	FALSE	FALSE
Adcy9-S1298	FALSE	FALSE
Adcy9-S27	FALSE	FALSE
Adcy9-S49	FALSE	FALSE
Kcnj4-S438	FALSE	FALSE
Pkm-S362	FALSE	FALSE
Pkm-S97	FALSE	FALSE
Pkm-S6	FALSE	FALSE
Fgd1-S585	FALSE	FALSE
Efnb1-S291	FALSE	FALSE
Efnb2-S271	FALSE	FALSE
Cacnb3-S26	FALSE	FALSE
Cacnb3-S29	FALSE	FALSE
Cacnb3-S32	FALSE	FALSE
Psmc4-S355	FALSE	FALSE
Adsl-S9	FALSE	FALSE
Ptpn5-S39	FALSE	FALSE
Aqp4-S21	FALSE	FALSE
Kmt2a-S1324	FALSE	FALSE
Atp5f1b-S319	FALSE	FALSE
Atp5f1b-S106	FALSE	FALSE
Ackr3-S350	FALSE	FALSE
Slc1a3-S4	FALSE	FALSE
Sesn1-S313	FALSE	FALSE
Eef2-S418	FALSE	FALSE
Eef2-S422	FALSE	FALSE
Slx9-S38	FALSE	FALSE
Tbc1d10a-S317	FALSE	FALSE
Tbc1d10a-S467	FALSE	FALSE
Tnks1bp1-S236	FALSE	FALSE
Arhgap39-S597	FALSE	FALSE
Arhgap39-S132	FALSE	FALSE
Arhgap39-S186	FALSE	FALSE
Arhgap39-S169	FALSE	FALSE
Arhgap39-S380	FALSE	FALSE
Arhgap39-S384	FALSE	FALSE
Arhgap39-S568	FALSE	FALSE
Arhgap39-S580	FALSE	FALSE
Arhgap39-S292	FALSE	FALSE
Arhgap39-S295	FALSE	FALSE
Arhgap39-S683	FALSE	FALSE
Arhgap39-S403	FALSE	FALSE
Arhgap39-S362	FALSE	FALSE
Fxyd7-S56	FALSE	FALSE
Fxyd7-S68	FALSE	FALSE
Fxyd7-S72	FALSE	FALSE
Dock4-S1796	FALSE	FALSE
Sirt6-S313	FALSE	FALSE
Sirt6-S317	FALSE	FALSE
Ppfia3-S554	FALSE	FALSE
Ppfia3-S69	FALSE	FALSE
Ppfia3-S786	FALSE	FALSE
Ppfia3-S788	FALSE	FALSE
Ppfia3-S906	FALSE	FALSE
Ppfia3-S641	FALSE	FALSE
Ppfia3-S537	FALSE	FALSE
Lzts1-S174	FALSE	FALSE
Lzts1-S140	FALSE	FALSE
Lzts1-S141	FALSE	FALSE
Dnajc5-S28	FALSE	FALSE
Rab5b-S205	FALSE	FALSE
Rab5b-S123	FALSE	FALSE
Chp1-S6	FALSE	FALSE
Rab10-S181	FALSE	FALSE
Ube2d1-S11	FALSE	FALSE
Ube2k-S159	FALSE	FALSE
Actr2-S207	FALSE	FALSE
Rap2a-S49	FALSE	FALSE
Stx1b-S224	FALSE	FALSE
Stx1b-S239	FALSE	FALSE
Rab6b-S149	FALSE	FALSE
Fgf12-S223	FALSE	FALSE
Smg6-S28	FALSE	FALSE
Vbp1-S156	FALSE	FALSE
Ywhag-S155	FALSE	FALSE
Ppp1ca-S182	FALSE	FALSE
Kcnab2-S361	FALSE	FALSE
Abi1-S89	FALSE	FALSE
Abi2-S181	FALSE	FALSE
H4c1-S48	FALSE	FALSE
Gabra1-S373	FALSE	FALSE
Rab1A-S188	FALSE	FALSE
Rab3c-S22	FALSE	FALSE
Rab3c-S196	FALSE	FALSE
Tle5-S9	FALSE	FALSE
Rasd2-S205	FALSE	FALSE
Gabrb3-S356	FALSE	FALSE
Gabrb2-S383	FALSE	FALSE
Dynll1-S14	FALSE	FALSE
Kcnj3-S368	FALSE	FALSE
Prkcg-S132	FALSE	FALSE
Prkcg-S510	FALSE	FALSE
Prkcg-S107	FALSE	FALSE
Prkcg-S109	FALSE	FALSE
Prkcg-S119	FALSE	FALSE
Prkcg-S321	FALSE	FALSE
Prkcg-S334	FALSE	FALSE
Prkcg-S241	FALSE	FALSE
Prkcg-S145	FALSE	FALSE
Rala-S138	FALSE	FALSE
Tuba4a-S48	FALSE	FALSE
Tubb4b-S75	FALSE	FALSE
Tubb4b-S115	FALSE	FALSE
Tubb4b-S168	FALSE	FALSE
Tubb4b-S275	FALSE	FALSE
Tubb4b-S338	FALSE	FALSE
Tubb4b-S339	FALSE	FALSE
Prkcb-S234	FALSE	FALSE
Dlg3-S508	FALSE	FALSE
Dlg3-S509	FALSE	FALSE
Dlg3-S386	FALSE	FALSE
Plxna1-S1609	FALSE	FALSE
Dcc-S1139	FALSE	FALSE
Fv1-S236	FALSE	FALSE
Nfix-S399	FALSE	FALSE
Pald1-S89	FALSE	FALSE
Vamp7-S122	FALSE	FALSE
Stim1-S401	FALSE	FALSE
Nos3-S737	FALSE	FALSE
Rock2-S134	FALSE	FALSE
Ufd1-S209	FALSE	FALSE
Ncoa1-S369	FALSE	FALSE
Rasgrf2-S486	FALSE	FALSE
Tp53bp1-S1115	FALSE	FALSE
Tp53bp1-S822	FALSE	FALSE
Tp53bp1-S716	FALSE	FALSE
Tp53bp1-S719	FALSE	FALSE
Tp53bp1-S652	FALSE	FALSE
Tp53bp1-S654	FALSE	FALSE
Tp53bp1-S80	FALSE	FALSE
Tp53bp1-S83	FALSE	FALSE
Tp53bp1-S552	FALSE	FALSE
Tp53bp1-S851	FALSE	FALSE
Tp53bp1-S1423	FALSE	FALSE
Tp53bp1-S1427	FALSE	FALSE
Tp53bp1-S1359	FALSE	FALSE
Tp53bp1-S622	FALSE	FALSE
Tp53bp1-S1675	FALSE	FALSE
Tp53bp1-S429	FALSE	FALSE
Tp53bp1-S533	FALSE	FALSE
Tp53bp1-S368	FALSE	FALSE
Tp53bp1-S1096	FALSE	FALSE
Tp53bp1-S627	FALSE	FALSE
Tp53bp1-S631	FALSE	FALSE
Tp53bp1-S632	FALSE	FALSE
Tp53bp1-S268	FALSE	FALSE
Tp53bp1-S1628	FALSE	FALSE
Tp53bp1-S382	FALSE	FALSE
Tp53bp1-S322	FALSE	FALSE
Rit2-S186	FALSE	FALSE
Evl-S130	FALSE	FALSE
Naca-S166	FALSE	FALSE
Gjb6-S239	FALSE	FALSE
Ctps1-S575	FALSE	FALSE
Ptprn2-S681	FALSE	FALSE
Ptprn2-S674	FALSE	FALSE
Ptprn2-S780	FALSE	FALSE
Stim2-S553	FALSE	FALSE
Stim2-S599	FALSE	FALSE
Stim2-S405	FALSE	FALSE
Tnik-S581	FALSE	FALSE
Tnik-S917	FALSE	FALSE
Tnik-S948	FALSE	FALSE
Ap2m1-S367	FALSE	FALSE
Kcnj13-S197	FALSE	FALSE
Hrh2-S355	FALSE	FALSE
Npy2r-S251	FALSE	FALSE
Evi5-S687	FALSE	FALSE
Arhgap5-S1217	FALSE	FALSE
Arhgap5-S1194	FALSE	FALSE
Arhgap5-S1201	FALSE	FALSE
Lyst-S2269	FALSE	FALSE
Lyst-S2602	FALSE	FALSE
Arhgef28-S772	FALSE	FALSE
Arhgef28-S312	FALSE	FALSE
Arhgef28-S314	FALSE	FALSE
Arhgef28-S1535	FALSE	FALSE
Arhgef28-S1198	FALSE	FALSE
Slc30a3-S23	FALSE	FALSE
Cacna1a-S1979	FALSE	FALSE
Adcy8-S67	FALSE	FALSE
Polr2c-S132	FALSE	FALSE
Xrn1-S584	FALSE	FALSE
Sirpa-S239	FALSE	FALSE
Neo1-S1467	FALSE	FALSE
Map4k4-S604	FALSE	FALSE
Nfib-S332	FALSE	FALSE
Brca2-S1978	FALSE	FALSE
Rab33a-S101	FALSE	FALSE
Cebpd-S7	FALSE	FALSE
G6pdx-S84	FALSE	FALSE
Pde4d-S656	FALSE	FALSE
Grin2b-S1159	FALSE	FALSE
Grin2b-S1033	FALSE	FALSE
Grin2b-S1036	FALSE	FALSE
Grin2b-S993	FALSE	FALSE
Grin2b-S1050	FALSE	FALSE
Grin2b-S944	FALSE	FALSE
Adra2c-S286	FALSE	FALSE
Adra2c-S287	FALSE	FALSE
Cacna1c-S863	FALSE	FALSE
Cacna1c-S838	FALSE	FALSE
Chat-S17	FALSE	FALSE
Epha4-S887	FALSE	FALSE
Mark3-S341	FALSE	FALSE
Mark3-S452	FALSE	FALSE
Atp5f1a-S198	FALSE	FALSE
Atp5f1a-S413	FALSE	FALSE
Grin2d-S988	FALSE	FALSE
Kcnb1-S14	FALSE	FALSE
Kcnd1-S547	FALSE	FALSE
Kcnd1-S550	FALSE	FALSE
Kcnd1-S635	FALSE	FALSE
Ckb-S309	FALSE	FALSE
Ckb-S103	FALSE	FALSE
Nf1-S2498	FALSE	FALSE
Nf1-S667	FALSE	FALSE
Nf1-S881	FALSE	FALSE
Sox8-S356	FALSE	FALSE
Sox8-S364	FALSE	FALSE
Sox10-S8	FALSE	FALSE
Sox10-S13	FALSE	FALSE
Mark2-S366	FALSE	FALSE
Fmn1-S168	FALSE	FALSE
Drp2-S760	FALSE	FALSE
Atp5me-S31	FALSE	FALSE
Igfbp5-S268	FALSE	FALSE
Kcnma1-S1161	FALSE	FALSE
Kcnma1-S1163	FALSE	FALSE
Kcnma1-S1171	FALSE	FALSE
Kcnma1-S1172	FALSE	FALSE
Kcnma1-S1173	FALSE	FALSE
Kcnma1-S1178	FALSE	FALSE
Eps8-S725	FALSE	FALSE
Padi2-S80	FALSE	FALSE
Cnnm1-S718	FALSE	FALSE
Kndc1-S843	FALSE	FALSE
Kndc1-S427	FALSE	FALSE
Kndc1-S200	FALSE	FALSE
Unc79-S1242	FALSE	FALSE
Unc79-S1738	FALSE	FALSE
Unc79-S1740	FALSE	FALSE
Unc79-S754	FALSE	FALSE
Unc79-S758	FALSE	FALSE
Unc79-S1501	FALSE	FALSE
Unc79-S739	FALSE	FALSE
Unc79-S742	FALSE	FALSE
Unc79-S1596	FALSE	FALSE
Slc45a4-S427	FALSE	FALSE
Slc45a4-S429	FALSE	FALSE
Dact3-S129	FALSE	FALSE
Stum-S27	FALSE	FALSE
Plpp4-S246	FALSE	FALSE
Rundc1-S73	FALSE	FALSE
Tanc1-S210	FALSE	FALSE
Tanc1-S1542	FALSE	FALSE
Tanc1-S1543	FALSE	FALSE
Npepps-S741	FALSE	FALSE
Pepd-S162	FALSE	FALSE
Relch-S51	FALSE	FALSE
Relch-S54	FALSE	FALSE
Relch-S93	FALSE	FALSE
---S212	FALSE	FALSE
---S266	FALSE	FALSE
Itprid1-S381	FALSE	FALSE
Map6d1-S154	FALSE	FALSE
Fam171b-S501	FALSE	FALSE
Fam171b-S436	FALSE	FALSE
Map3k13-S61	FALSE	FALSE
Map3k13-S38	FALSE	FALSE
Specc1l-S888	FALSE	FALSE
Specc1l-S385	FALSE	FALSE
Specc1l-S833	FALSE	FALSE
Specc1l-S171	FALSE	FALSE
Psd3-S171	FALSE	FALSE
Psd3-S905	FALSE	FALSE
Psd3-S739	FALSE	FALSE
Psd3-S917	FALSE	FALSE
Znf667-S602	FALSE	FALSE
Lrfn1-S757	FALSE	FALSE
Lrfn1-S637	FALSE	FALSE
---S106	FALSE	FALSE
Nhej1-S242	FALSE	FALSE
Cul4a-S40	FALSE	FALSE
Rubcnl-S146	FALSE	FALSE
Iqsec3-S1072	FALSE	FALSE
Iqsec3-S646	FALSE	FALSE
Eepd1-S160	FALSE	FALSE
Prrc2c-S841	FALSE	FALSE
Gdpgp1-S47	FALSE	FALSE
---S15	FALSE	FALSE
---S17	FALSE	FALSE
---S261	FALSE	FALSE
Pnpla6-S446	FALSE	FALSE
Map9-S188	FALSE	FALSE
Tmem63b-S752	FALSE	FALSE
Cnnm2-S743	FALSE	FALSE
Psmd1-S918	FALSE	FALSE
Ica1l-S316	FALSE	FALSE
Aifm3-S30	FALSE	FALSE
Aifm3-S32	FALSE	FALSE
Lmtk2-S656	FALSE	FALSE
Trappc9-S840	FALSE	FALSE
Map3k9-S887	FALSE	FALSE
Mast3-S1096	FALSE	FALSE
Mast3-S1100	FALSE	FALSE
Fhip1b-S482	FALSE	FALSE
Fhip1b-S529	FALSE	FALSE
Fam193b-S776	FALSE	FALSE
Fam193b-S834	FALSE	FALSE
Fam117b-S452	FALSE	FALSE
Hectd3-S12	FALSE	FALSE
Prickle1-S550	FALSE	FALSE
Prickle1-S587	FALSE	FALSE
Kmt5b-S630	FALSE	FALSE
Rsrp1-S17	FALSE	FALSE
Rsrp1-S118	FALSE	FALSE
Rsrp1-S120	FALSE	FALSE
Rsrp1-S124	FALSE	FALSE
Foxk2-S8	FALSE	FALSE
---S304	FALSE	FALSE
---S324	FALSE	FALSE
---S362	FALSE	FALSE
---S268	FALSE	FALSE
---S279	FALSE	FALSE
Rnft2-S35	FALSE	FALSE
Carmil3-S1349	FALSE	FALSE
Garem1-S759	FALSE	FALSE
Garem1-S624	FALSE	FALSE
Garem1-S721	FALSE	FALSE
Garem1-S613	FALSE	FALSE
Garem1-S493	FALSE	FALSE
Garem1-S356	FALSE	FALSE
Dip2b-S177	FALSE	FALSE
Dip2b-S186	FALSE	FALSE
Limch1-S523	FALSE	FALSE
Shisa6-S242	FALSE	FALSE
Shisa6-S471	FALSE	FALSE
Shisa6-S258	FALSE	FALSE
Ccdc177-S702	FALSE	FALSE
Ccdc177-S301	FALSE	FALSE
Adgrb1-S1552	FALSE	FALSE
Adgrb1-S1276	FALSE	FALSE
Adgrb1-S1289	FALSE	FALSE
Adgrb1-S1467	FALSE	FALSE
Adgrb1-S1257	FALSE	FALSE
Adgrb1-S1304	FALSE	FALSE
Mtus2-S223	FALSE	FALSE
Mtus2-S938	FALSE	FALSE
Mtus2-S109	FALSE	FALSE
Mtus2-S332	FALSE	FALSE
Agap2-S105	FALSE	FALSE
Agap2-S371	FALSE	FALSE
Agap2-S175	FALSE	FALSE
Pitpnm3-S343	FALSE	FALSE
Hivep2-S1541	FALSE	FALSE
Hivep2-S1434	FALSE	FALSE
Zswim8-S707	FALSE	FALSE
Zswim8-S1132	FALSE	FALSE
Zswim8-S1157	FALSE	FALSE
Zswim8-S48	FALSE	FALSE
Zswim8-S53	FALSE	FALSE
Zswim8-S564	FALSE	FALSE
Ccser2-S487	FALSE	FALSE
Ccser2-S704	FALSE	FALSE
Ccser2-S198	FALSE	FALSE
Ccser2-S205	FALSE	FALSE
Aak1-S20	FALSE	FALSE
Aak1-S774	FALSE	FALSE
Aak1-S938	FALSE	FALSE
Slc2a13-S17	FALSE	FALSE
Tenm4-S150	FALSE	FALSE
Tenm4-S169	FALSE	FALSE
Tenm4-S312	FALSE	FALSE
Tenm4-S41	FALSE	FALSE
Tenm4-S124	FALSE	FALSE
Tenm4-S25	FALSE	FALSE
Tenm4-S26	FALSE	FALSE
Tenm4-S29	FALSE	FALSE
Dop1b-S678	FALSE	FALSE
Dop1b-S718	FALSE	FALSE
Mtcl1-S1407	FALSE	FALSE
Mtcl1-S768	FALSE	FALSE
Mtcl1-S1801	FALSE	FALSE
Mtcl1-S1501	FALSE	FALSE
Rmdn3-S221	FALSE	FALSE
Rmdn3-S222	FALSE	FALSE
Pak5-S602	FALSE	FALSE
Cobll1-S308	FALSE	FALSE
Faxc-S378	FALSE	FALSE
Lrch2-S341	FALSE	FALSE
Gpr162-S545	FALSE	FALSE
Gprin1-S677	FALSE	FALSE
Cracr2a-S420	FALSE	FALSE
---S338	FALSE	FALSE
Arhgef40-S959	FALSE	FALSE
Iqgap2-S396	FALSE	FALSE
Mindy4-S511	FALSE	FALSE
Lingo2-S576	FALSE	FALSE
Znf48-S4	FALSE	FALSE
Insyn2a-S108	FALSE	FALSE
Arhgef9-S141	FALSE	FALSE
Sorbs2-S918	FALSE	FALSE
Sorbs2-S114	FALSE	FALSE
Cdkl5-S738	FALSE	FALSE
Spry3-S141	FALSE	FALSE
Tbc1d24-S326	FALSE	FALSE
Fam91a1-S29	FALSE	FALSE
Vps51-S13	FALSE	FALSE
Vps51-S18	FALSE	FALSE
Vps51-S690	FALSE	FALSE
Ttbk2-S804	FALSE	FALSE
Ttbk2-S1187	FALSE	FALSE
Ttbk2-S1181	FALSE	FALSE
Slc30a10-S434	FALSE	FALSE
Grm5-S120	FALSE	FALSE
Kdm7a-S631	FALSE	FALSE
Kdm7a-S634	FALSE	FALSE
Kiz-S291	FALSE	FALSE
Kdm5a-S1488	FALSE	FALSE
Macrod2-S280	FALSE	FALSE
Tbc1d9-S434	FALSE	FALSE
Prdm6-S414	FALSE	FALSE
Garnl3-S655	FALSE	FALSE
Tmem237-S125	FALSE	FALSE
Tmem237-S126	FALSE	FALSE
Mfhas1-S1034	FALSE	FALSE
Pacs2-S301	FALSE	FALSE
Carmil2-S1134	FALSE	FALSE
Carmil2-S1008	FALSE	FALSE
Carmil2-S1124	FALSE	FALSE
Carmil2-S1277	FALSE	FALSE
Carmil2-S1281	FALSE	FALSE
Carmil2-S1284	FALSE	FALSE
Carmil2-S1156	FALSE	FALSE
Stox2-S657	FALSE	FALSE
Shank3-S838	FALSE	FALSE
Fam189a2-S280	FALSE	FALSE
Fam189a2-S112	FALSE	FALSE
Fam189a2-S114	FALSE	FALSE
Oxr1-S308	FALSE	FALSE
Oxr1-S325	FALSE	FALSE
Oxr1-S522	FALSE	FALSE
Oxr1-S460	FALSE	FALSE
Oxr1-S462	FALSE	FALSE
Oxr1-S463	FALSE	FALSE
Oxr1-S536	FALSE	FALSE
Oxr1-S537	FALSE	FALSE
Oxr1-S568	FALSE	FALSE
Oxr1-S402	FALSE	FALSE
Unc13a-S299	FALSE	FALSE
Unc13a-S302	FALSE	FALSE
Unc13a-S237	FALSE	FALSE
Unc13a-S239	FALSE	FALSE
Miga1-S257	FALSE	FALSE
Srek1ip1-S144	FALSE	FALSE
Srek1ip1-S97	FALSE	FALSE
Dscaml1-S1872	FALSE	FALSE
Rab26-S59	FALSE	FALSE
Znf827-S686	FALSE	FALSE
Kctd8-S190	FALSE	FALSE
Ccnl1-S71	FALSE	FALSE
Prune2-S3070	FALSE	FALSE
Znf608-S894	FALSE	FALSE
Stxbp5l-S757	FALSE	FALSE
Stxbp5l-S815	FALSE	FALSE
Stxbp5l-S817	FALSE	FALSE
Esyt3-S683	FALSE	FALSE
Mypn-S640	FALSE	FALSE
Psd-S1011	FALSE	FALSE
Psd-S739	FALSE	FALSE
Zc3h12c-S150	FALSE	FALSE
Resf1-S1480	FALSE	FALSE
Usp22-S237	FALSE	FALSE
Iqsec2-S138	FALSE	FALSE
Iqsec2-S604	FALSE	FALSE
Iqsec2-S1193	FALSE	FALSE
Lrrc8b-S215	FALSE	FALSE
Lrrc8b-S191	FALSE	FALSE
Ehmt1-S240	FALSE	FALSE
Prkaa1-S531	FALSE	FALSE
Unkl-S13	FALSE	FALSE
Arhgap1-S253	FALSE	FALSE
Xkr4-S554	FALSE	FALSE
Vps13a-S695	FALSE	FALSE
Drosha-S299	FALSE	FALSE
Kctd1-S9	FALSE	FALSE
Kctd1-S12	FALSE	FALSE
Nsrp1-S31	FALSE	FALSE
Nsrp1-S33	FALSE	FALSE
Cracd-S783	FALSE	FALSE
Cracd-S992	FALSE	FALSE
Cracd-S487	FALSE	FALSE
Cracd-S409	FALSE	FALSE
Cracd-S892	FALSE	FALSE
Cracd-S1016	FALSE	FALSE
Cracd-S953	FALSE	FALSE
Cracd-S646	FALSE	FALSE
Cracd-S552	FALSE	FALSE
Cracd-S309	FALSE	FALSE
Cdh12-S649	FALSE	FALSE
Smg7-S519	FALSE	FALSE
Brsk1-S388	FALSE	FALSE
Brsk1-S456	FALSE	FALSE
Islr2-S704	FALSE	FALSE
Islr2-S687	FALSE	FALSE
Ccdc85a-S216	FALSE	FALSE
Ccdc85a-S273	FALSE	FALSE
Ccdc85a-S353	FALSE	FALSE
Ccdc85a-S295	FALSE	FALSE
Ccdc85a-S296	FALSE	FALSE
Ccdc85a-S327	FALSE	FALSE
Cyfip2-S1227	FALSE	FALSE
Cyfip2-S1232	FALSE	FALSE
Tom1l2-S168	FALSE	FALSE
Gm11992-S281	FALSE	FALSE
Zzef1-S233	FALSE	FALSE
Arhgap44-S789	FALSE	FALSE
Coil-S486	FALSE	FALSE
Synrg-S799	FALSE	FALSE
Synrg-S800	FALSE	FALSE
Rap1gap2-S589	FALSE	FALSE
Rap1gap2-S580	FALSE	FALSE
Kat7-S59	FALSE	FALSE
Kat7-S126	FALSE	FALSE
Kat7-S101	FALSE	FALSE
Ssh2-S734	FALSE	FALSE
Nacad-S1319	FALSE	FALSE
Specc1-S322	FALSE	FALSE
Specc1-S324	FALSE	FALSE
Specc1-S55	FALSE	FALSE
Specc1-S355	FALSE	FALSE
Specc1-S359	FALSE	FALSE
Specc1-S360	FALSE	FALSE
Specc1-S132	FALSE	FALSE
Specc1-S133	FALSE	FALSE
Specc1-S914	FALSE	FALSE
Specc1-S9	FALSE	FALSE
Specc1-S216	FALSE	FALSE
Kiaa0100-S563	FALSE	FALSE
Rabl6-S594	FALSE	FALSE
Rabl6-S637	FALSE	FALSE
Rabl6-S638	FALSE	FALSE
Rabl6-S436	FALSE	FALSE
Rabl6-S438	FALSE	FALSE
Rabl6-S480	FALSE	FALSE
Rabl6-S482	FALSE	FALSE
Rabl6-S483	FALSE	FALSE
Rabl6-S502	FALSE	FALSE
Asap3-S237	FALSE	FALSE
Gprasp1-S881	FALSE	FALSE
Tdrd5-S2	FALSE	FALSE
Zdhhc18-S358	FALSE	FALSE
Kif1b-S649	FALSE	FALSE
Kif1b-S1211	FALSE	FALSE
Cttn-S187	FALSE	FALSE
Kcnh1-S879	FALSE	FALSE
Epha5-S800	FALSE	FALSE
Irag2-S362	FALSE	FALSE
Nr1d2-S91	FALSE	FALSE
Rgl1-S508	FALSE	FALSE
Map3k12-S11	FALSE	FALSE
Slc30a1-S483	FALSE	FALSE
Khdrbs1-S137	FALSE	FALSE
Stip1-S164	FALSE	FALSE
Eps15l1-S670	FALSE	FALSE
Eps15l1-S671	FALSE	FALSE
Vdac1-S48	FALSE	FALSE
Gng7-S33	FALSE	FALSE
Hars1-S27	FALSE	FALSE
Pak3-S2	FALSE	FALSE
Pak3-S4	FALSE	FALSE
Tsc2-S1769	FALSE	FALSE
Fzd3-S584	FALSE	FALSE
Ptch1-S263	FALSE	FALSE
Astn1-S309	FALSE	FALSE
Bcar1-S18	FALSE	FALSE
Bcar1-S652	FALSE	FALSE
Map4k2-S298	FALSE	FALSE
Tsg101-S48	FALSE	FALSE
Eif2d-S241	FALSE	FALSE
Mre11-S686	FALSE	FALSE
Mre11-S648	FALSE	FALSE
Snta1-S178	FALSE	FALSE
Cacna1e-S2134	FALSE	FALSE
Cacna1e-S2102	FALSE	FALSE
Cacna1e-S2016	FALSE	FALSE
Apc-S2621	FALSE	FALSE
Apc-S1341	FALSE	FALSE
Apc-S898	FALSE	FALSE
Hspa4-S693	FALSE	FALSE
Hspa4-S506	FALSE	FALSE
Bcan-S361	FALSE	FALSE
Bcan-S29	FALSE	FALSE
Kcna4-S586	FALSE	FALSE
Kcna4-S637	FALSE	FALSE
Znf638-S381	FALSE	FALSE
Znf638-S1569	FALSE	FALSE
Znf638-S1571	FALSE	FALSE
Znf638-S606	FALSE	FALSE
Znf638-S128	FALSE	FALSE
Znf638-S881	FALSE	FALSE
Plpp1-S273	FALSE	FALSE
Snap91-S115	FALSE	FALSE
Gli3-S664	FALSE	FALSE
Drd1-S445	FALSE	FALSE
Grik5-S961	FALSE	FALSE
Cbx5-S45	FALSE	FALSE
Ibsp-S31	FALSE	FALSE
Cd47-S87	FALSE	FALSE
Cd47-S89	FALSE	FALSE
Epha7-S951	FALSE	FALSE
Lrrn1-S664	FALSE	FALSE
Cep131-S78	FALSE	FALSE
Plcg1-S540	FALSE	FALSE
Plcg1-S541	FALSE	FALSE
Plcg1-S866	FALSE	FALSE
Plcg1-S525	FALSE	FALSE
Srsf2-S206	FALSE	FALSE
Srsf2-S208	FALSE	FALSE
Srsf2-S212	FALSE	FALSE
Srsf2-S220	FALSE	FALSE
Srsf2-S221	FALSE	FALSE
Srsf2-S189	FALSE	FALSE
Srsf2-S191	FALSE	FALSE
Srsf2-S196	FALSE	FALSE
Srsf2-S187	FALSE	FALSE
Srsf2-S2	FALSE	FALSE
Srsf2-S26	FALSE	FALSE
Dlg4-S584	FALSE	FALSE
Dlg4-S585	FALSE	FALSE
Ralbp1-S10	FALSE	FALSE
Sptbn1-S1662	FALSE	FALSE
Sptbn1-S1447	FALSE	FALSE
Sptbn1-S1652	FALSE	FALSE
Sptbn1-S2023	FALSE	FALSE
Sptbn1-S2220	FALSE	FALSE
Med22-S173	FALSE	FALSE
Ppp1r13b-S85	FALSE	FALSE
Sorbs1-S791	FALSE	FALSE
Sorbs1-S794	FALSE	FALSE
Tle4-S222	FALSE	FALSE
Nptx1-S139	FALSE	FALSE
Spen-S2142	FALSE	FALSE
Znf260-S50	FALSE	FALSE
Mcf2l-S964	FALSE	FALSE
Hepacam-S293	FALSE	FALSE
Hepacam-S343	FALSE	FALSE
Agtpbp1-S103	FALSE	FALSE
Nuak1-S482	FALSE	FALSE
Nuak1-S326	FALSE	FALSE
Syn2-S483	FALSE	FALSE
Syn2-S53	FALSE	FALSE
Syn2-S98	FALSE	FALSE
Syn2-S178	FALSE	FALSE
Tbr1-S651	FALSE	FALSE
Tbr1-S8	FALSE	FALSE
Ptprd-S1312	FALSE	FALSE
Sdc3-S418	FALSE	FALSE
Cr1l-S454	FALSE	FALSE
Wapl-S77	FALSE	FALSE
Rbm12b1-S98	FALSE	FALSE
Rbm12b1-S376	FALSE	FALSE
Rbm12b1-S254	FALSE	FALSE
Rbm12b1-S683	FALSE	FALSE
Rbm12b1-S502	FALSE	FALSE
Rbm12b1-S279	FALSE	FALSE
Rbm12b1-S277	FALSE	FALSE
Map3k10-S818	FALSE	FALSE
Cbarp-S432	FALSE	FALSE
Cbarp-S452	FALSE	FALSE
Cbarp-S696	FALSE	FALSE
Begain-S321	FALSE	FALSE
Begain-S555	FALSE	FALSE
Begain-S560	FALSE	FALSE
Begain-S19	FALSE	FALSE
Rapgefl1-S628	FALSE	FALSE
Cltc-S146	FALSE	FALSE
Kiaa1549-S1444	FALSE	FALSE
Kiaa1549-S1462	FALSE	FALSE
Kiaa1549-S1868	FALSE	FALSE
Sanbr-S124	FALSE	FALSE
Git1-S507	FALSE	FALSE
Git1-S597	FALSE	FALSE
Slain1-S427	FALSE	FALSE
Slain1-S460	FALSE	FALSE
Pkp4-S1087	FALSE	FALSE
Pkp4-S242	FALSE	FALSE
Pkp4-S246	FALSE	FALSE
Elfn2-S714	FALSE	FALSE
Elfn2-S637	FALSE	FALSE
Elfn2-S639	FALSE	FALSE
Elfn2-S606	FALSE	FALSE
Mex3b-S474	FALSE	FALSE
Peak1-S897	FALSE	FALSE
Peak1-S836	FALSE	FALSE
Peak1-S901	FALSE	FALSE
Peak1-S726	FALSE	FALSE
Peak1-S1138	FALSE	FALSE
Tspyl5-S41	FALSE	FALSE
Gpalpp1-S146	FALSE	FALSE
Gpalpp1-S104	FALSE	FALSE
Gba2-S38	FALSE	FALSE
Arhgap23-S678	FALSE	FALSE
Arhgap23-S599	FALSE	FALSE
Arhgap23-S606	FALSE	FALSE
Sh3rf1-S804	FALSE	FALSE
Sh3rf1-S805	FALSE	FALSE
Prex1-S431	FALSE	FALSE
Prex1-S1150	FALSE	FALSE
Jmjd1c-S1027	FALSE	FALSE
Fgd6-S38	FALSE	FALSE
Pnkd-S46	FALSE	FALSE
Sv2c-S463	FALSE	FALSE
Kazn-S371	FALSE	FALSE
Kazn-S343	FALSE	FALSE
Kazn-S356	FALSE	FALSE
Ehbp1-S378	FALSE	FALSE
Ablim3-S519	FALSE	FALSE
Kiaa0754-S35	FALSE	FALSE
Kiaa0754-S25	FALSE	FALSE
Fam189a1-S455	FALSE	FALSE
Cep170-S717	FALSE	FALSE
Cep170-S718	FALSE	FALSE
Cep170-S720	FALSE	FALSE
Arhgap21-S1108	FALSE	FALSE
Arhgap21-S41	FALSE	FALSE
Arhgap21-S609	FALSE	FALSE
Arhgap21-S917	FALSE	FALSE
Arhgap21-S248	FALSE	FALSE
Arhgap21-S1501	FALSE	FALSE
Arhgap21-S850	FALSE	FALSE
Arhgap21-S1655	FALSE	FALSE
Arhgap21-S1658	FALSE	FALSE
Arhgap21-S435	FALSE	FALSE
Arhgap21-S437	FALSE	FALSE
Arhgap21-S62	FALSE	FALSE
Arhgap21-S471	FALSE	FALSE
Arhgap21-S477	FALSE	FALSE
Arhgap21-S872	FALSE	FALSE
Arhgap21-S874	FALSE	FALSE
Arhgap21-S618	FALSE	FALSE
Arhgap21-S889	FALSE	FALSE
Arhgap21-S1089	FALSE	FALSE
Arhgap21-S1092	FALSE	FALSE
Arhgap21-S314	FALSE	FALSE
Ncoa7-S472	FALSE	FALSE
Ncoa7-S682	FALSE	FALSE
Ncoa7-S568	FALSE	FALSE
Nol4l-S354	FALSE	FALSE
Scaf8-S617	FALSE	FALSE
Scaf8-S273	FALSE	FALSE
Scaf8-S276	FALSE	FALSE
Carmil1-S122	FALSE	FALSE
Carmil1-S437	FALSE	FALSE
Carmil1-S1096	FALSE	FALSE
Carmil1-S1255	FALSE	FALSE
Carmil1-S1289	FALSE	FALSE
Carmil1-S1294	FALSE	FALSE
Carmil1-S1295	FALSE	FALSE
Tmem151a-S388	FALSE	FALSE
Ralgapa1-S368	FALSE	FALSE
Ralgapa1-S371	FALSE	FALSE
Hecw2-S414	FALSE	FALSE
Jade3-S578	FALSE	FALSE
Arhgap20-S729	FALSE	FALSE
Panx2-S390	FALSE	FALSE
Gpsm1-S539	FALSE	FALSE
Mvb12b-S222	FALSE	FALSE
Mvb12b-S307	FALSE	FALSE
Dgkb-S94	FALSE	FALSE
Mapkbp1-S1103	FALSE	FALSE
Fam135a-S11	FALSE	FALSE
Fbxo41-S391	FALSE	FALSE
Fbxo41-S838	FALSE	FALSE
Fbxo41-S363	FALSE	FALSE
Fbxo41-S489	FALSE	FALSE
Amer3-S263	FALSE	FALSE
Amer3-S267	FALSE	FALSE
Amer3-S68	FALSE	FALSE
Amer3-S52	FALSE	FALSE
Sphkap-S1200	FALSE	FALSE
Wdcp-S535	FALSE	FALSE
U2surp-S67	FALSE	FALSE
U2surp-S202	FALSE	FALSE
U2surp-S811	FALSE	FALSE
Gpbp1-S114	FALSE	FALSE
Rprd2-S817	FALSE	FALSE
Rprd2-S684	FALSE	FALSE
Znf532-S851	FALSE	FALSE
Asic1-S497	FALSE	FALSE
Szrd1-S107	FALSE	FALSE
Szrd1-S39	FALSE	FALSE
Pabir2-S55	FALSE	FALSE
Pabir2-S58	FALSE	FALSE
Eif4g1-S352	FALSE	FALSE
Soga3-S779	FALSE	FALSE
Soga3-S639	FALSE	FALSE
Soga3-S501	FALSE	FALSE
Soga3-S745	FALSE	FALSE
Soga3-S749	FALSE	FALSE
Soga3-S760	FALSE	FALSE
Soga3-S495	FALSE	FALSE
Soga3-S567	FALSE	FALSE
Hdac4-S448	FALSE	FALSE
Msantd2-S436	FALSE	FALSE
Pianp-S241	FALSE	FALSE
Ppp2r2a-S335	FALSE	FALSE
Ppp4r3a-S126	FALSE	FALSE
Ppp4r3a-S127	FALSE	FALSE
Sik3-S493	FALSE	FALSE
Sik3-S616	FALSE	FALSE
Sik3-S533	FALSE	FALSE
Sik3-S534	FALSE	FALSE
Sik3-S1049	FALSE	FALSE
Sik3-S968	FALSE	FALSE
Sik3-S721	FALSE	FALSE
Sik3-S856	FALSE	FALSE
Sik3-S167	FALSE	FALSE
Inppl1-S530	FALSE	FALSE
Smug1-S243	FALSE	FALSE
Mapk4-S411	FALSE	FALSE
Ubxn7-S263	FALSE	FALSE
Nwd2-S1701	FALSE	FALSE
Senp6-S538	FALSE	FALSE
Kank4-S509	FALSE	FALSE
Caskin1-S754	FALSE	FALSE
Caskin1-S710	FALSE	FALSE
Caskin1-S1319	FALSE	FALSE
Caskin1-S1322	FALSE	FALSE
Caskin1-S1326	FALSE	FALSE
Caskin1-S1402	FALSE	FALSE
Fam126a-S430	FALSE	FALSE
Arhgef18-S609	FALSE	FALSE
Mtss2-S270	FALSE	FALSE
Bcr-S379	FALSE	FALSE
Garem2-S509	FALSE	FALSE
Prkab2-S203	FALSE	FALSE
Prr18-S305	FALSE	FALSE
Gapvd1-S66	FALSE	FALSE
Ttbk1-S1122	FALSE	FALSE
Ttbk1-S827	FALSE	FALSE
Ttbk1-S1248	FALSE	FALSE
Ttbk1-S1249	FALSE	FALSE
Ttbk1-S516	FALSE	FALSE
Ttbk1-S655	FALSE	FALSE
Ttbk1-S642	FALSE	FALSE
Mff-S79	FALSE	FALSE
Shb-S18	FALSE	FALSE
Ppp2r5b-S15	FALSE	FALSE
Rundc3b-S214	FALSE	FALSE
Mfsd4a-S255	FALSE	FALSE
Phldb1-S951	FALSE	FALSE
Ecpas-S1038	FALSE	FALSE
Cachd1-S1144	FALSE	FALSE
Fbxo42-S376	FALSE	FALSE
Kmt2d-S4384	FALSE	FALSE
Rnf220-S173	FALSE	FALSE
Prrt3-S920	FALSE	FALSE
Ctif-S5	FALSE	FALSE
Ctif-S15	FALSE	FALSE
Gramd2b-S85	FALSE	FALSE
Wipf2-S174	FALSE	FALSE
Wipf2-S144	FALSE	FALSE
Dlgap3-S319	FALSE	FALSE
Dlgap3-S958	FALSE	FALSE
Dlgap3-S771	FALSE	FALSE
Nyap1-S800	FALSE	FALSE
Exoc8-S363	FALSE	FALSE
Dclk2-S718	FALSE	FALSE
Dclk2-S681	FALSE	FALSE
Kcnip4-S8	FALSE	FALSE
Kcnip4-S50	FALSE	FALSE
Atp1a3-S665	FALSE	FALSE
Atp1a3-S236	FALSE	FALSE
Atp1a3-S404	FALSE	FALSE
Atp1a2-S45	FALSE	FALSE
Nudcd1-S327	FALSE	FALSE
---S292	FALSE	FALSE
---S66	FALSE	FALSE
Rictor-S1035	FALSE	FALSE
Ppp1r9b-S712	FALSE	FALSE
Fez2-S130	FALSE	FALSE
Ccdc88c-S1675	FALSE	FALSE
Ranbp10-S29	FALSE	FALSE
Wdfy3-S1923	FALSE	FALSE
Dagla-S864	FALSE	FALSE
Tiam2-S1536	FALSE	FALSE
Zfyve28-S686	FALSE	FALSE
Zfyve28-S417	FALSE	FALSE
Pitpnm2-S323	FALSE	FALSE
Pitpnm2-S302	FALSE	FALSE
Pitpnm2-S806	FALSE	FALSE
Efr3b-S709	FALSE	FALSE
Larp1-S573	FALSE	FALSE
Arhgap26-S329	FALSE	FALSE
Nbeal2-S1800	FALSE	FALSE
Ppip5k2-S44	FALSE	FALSE
Ppip5k2-S1066	FALSE	FALSE
Topbp1-S590	FALSE	FALSE
Syne2-S6450	FALSE	FALSE
Syne1-S496	FALSE	FALSE
Syne1-S1368	FALSE	FALSE
Syne1-S1360	FALSE	FALSE
Cnih3-S40	FALSE	FALSE
Cmya5-S316	FALSE	FALSE
Ssh1-S1035	FALSE	FALSE
Fhod3-S847	FALSE	FALSE
Mindy1-S16	FALSE	FALSE
Ppp2r1a-S120	FALSE	FALSE
Atp5mk-S6	FALSE	FALSE
Fbxo22-S232	FALSE	FALSE
Fam102a-S244	FALSE	FALSE
Fam102a-S251	FALSE	FALSE
Fam107a-S43	FALSE	FALSE
Opalin-S111	FALSE	FALSE
Plppr4-S347	FALSE	FALSE
Plppr4-S386	FALSE	FALSE
Plppr4-S673	FALSE	FALSE
Plppr4-S675	FALSE	FALSE
Plppr4-S678	FALSE	FALSE
Plppr4-S682	FALSE	FALSE
Plppr4-S685	FALSE	FALSE
Plppr4-S462	FALSE	FALSE
Plppr4-S474	FALSE	FALSE
Plppr4-S608	FALSE	FALSE
Plppr4-S435	FALSE	FALSE
Plppr4-S439	FALSE	FALSE
Plppr4-S442	FALSE	FALSE
Plppr4-S549	FALSE	FALSE
Plppr4-S649	FALSE	FALSE
Plppr4-S594	FALSE	FALSE
Plppr4-S695	FALSE	FALSE
Plppr4-S746	FALSE	FALSE
Plppr4-S37	FALSE	FALSE
Tubb2b-S35	FALSE	FALSE
Syt16-S233	FALSE	FALSE
Syt14-S192	FALSE	FALSE
Syt14-S195	FALSE	FALSE
Tspoap1-S715	FALSE	FALSE
Asic4-S28	FALSE	FALSE
Plppr3-S343	FALSE	FALSE
Plppr3-S346	FALSE	FALSE
Plppr3-S311	FALSE	FALSE
Plppr3-S426	FALSE	FALSE
Plppr3-S505	FALSE	FALSE
Plppr3-S641	FALSE	FALSE
Plppr3-S351	FALSE	FALSE
Plppr3-S320	FALSE	FALSE
Prrc2b-S415	FALSE	FALSE
Prrc2b-S621	FALSE	FALSE
Prrc2b-S387	FALSE	FALSE
Prrc2b-S226	FALSE	FALSE
C2cd5-S643	FALSE	FALSE
C2cd5-S250	FALSE	FALSE
C2cd5-S259	FALSE	FALSE
C2cd5-S295	FALSE	FALSE
C2cd5-S657	FALSE	FALSE
C2cd5-S659	FALSE	FALSE
C2cd5-S661	FALSE	FALSE
C2cd5-S662	FALSE	FALSE
Tppp-S163	FALSE	FALSE
Tppp-S131	FALSE	FALSE
Tppp-S132	FALSE	FALSE
Maco1-S332	FALSE	FALSE
Amph-S570	FALSE	FALSE
Lrp10-S51	FALSE	FALSE
Otub1-S108	FALSE	FALSE
Fbxo5-S271	FALSE	FALSE
Ccp110-S242	FALSE	FALSE
Ccp110-S243	FALSE	FALSE
Ccp110-S245	FALSE	FALSE
Ccp110-S249	FALSE	FALSE
Ccp110-S370	FALSE	FALSE
Ccp110-S194	FALSE	FALSE
Ccp110-S398	FALSE	FALSE
Ppp6r1-S739	FALSE	FALSE
Ppp6r1-S745	FALSE	FALSE
Ppp6r1-S529	FALSE	FALSE
Ppp6r1-S530	FALSE	FALSE
Ppp6r1-S531	FALSE	FALSE
Map6-S110	FALSE	FALSE
Map6-S669	FALSE	FALSE
Sez6-S952	FALSE	FALSE
Pcdh8-S880	FALSE	FALSE
Pcdh8-S926	FALSE	FALSE
Samd10-S10	FALSE	FALSE
Celf4-S164	FALSE	FALSE
Sgo2-S721	FALSE	FALSE
Nacc1-S478	FALSE	FALSE
Cdc42bpb-S984	FALSE	FALSE
Cdc42bpb-S1007	FALSE	FALSE
Mib1-S411	FALSE	FALSE
Sytl5-S325	FALSE	FALSE
Sytl5-S209	FALSE	FALSE
Mtmr12-S175	FALSE	FALSE
Sipa1l2-S301	FALSE	FALSE
Lrrc7-S666	FALSE	FALSE
Lrrc7-S670	FALSE	FALSE
Lrrc7-S25	FALSE	FALSE
Lrrc7-S999	FALSE	FALSE
Lrrc7-S970	FALSE	FALSE
Lrrc7-S972	FALSE	FALSE
Lrrc7-S977	FALSE	FALSE
Pcdh19-S917	FALSE	FALSE
Pcdh19-S983	FALSE	FALSE
Stard9-S3906	FALSE	FALSE
Kansl1-S249	FALSE	FALSE
Kansl1-S922	FALSE	FALSE
Lrfn2-S724	FALSE	FALSE
Erbin-S599	FALSE	FALSE
Erbin-S600	FALSE	FALSE
Erbin-S1276	FALSE	FALSE
Erbin-S1013	FALSE	FALSE
Erbin-S869	FALSE	FALSE
Erbin-S1120	FALSE	FALSE
Gramd1b-S50	FALSE	FALSE
Gramd1b-S88	FALSE	FALSE
Cadps-S5	FALSE	FALSE
Cadps-S7	FALSE	FALSE
Cadps-S11	FALSE	FALSE
Cadps-S371	FALSE	FALSE
Kiaa1107-S695	FALSE	FALSE
Kiaa1107-S827	FALSE	FALSE
Kiaa1107-S714	FALSE	FALSE
Kiaa1107-S276	FALSE	FALSE
Kiaa1107-S210	FALSE	FALSE
Kiaa1107-S211	FALSE	FALSE
Kiaa1107-S504	FALSE	FALSE
Phf24-S73	FALSE	FALSE
Phf24-S309	FALSE	FALSE
Nav3-S1539	FALSE	FALSE
Cyld-S359	FALSE	FALSE
Cyld-S341	FALSE	FALSE
Adgrl1-S1348	FALSE	FALSE
Adgrl1-S1319	FALSE	FALSE
Adgrl1-S1369	FALSE	FALSE
Adgrl1-S1465	FALSE	FALSE
Adgrl1-S1123	FALSE	FALSE
Adgrl1-S1127	FALSE	FALSE
Adgrl1-S1141	FALSE	FALSE
Adgrl3-S1440	FALSE	FALSE
Adgrl3-S1536	FALSE	FALSE
Adgrl3-S1509	FALSE	FALSE
Adgrl3-S1254	FALSE	FALSE
Adgrl3-S1268	FALSE	FALSE
Adgrl3-S1485	FALSE	FALSE
Adgrl3-S1414	FALSE	FALSE
Ddn-S540	FALSE	FALSE
Ddn-S397	FALSE	FALSE
Ddn-S77	FALSE	FALSE
Ddn-S138	FALSE	FALSE
Ddn-S333	FALSE	FALSE
Cul9-S284	FALSE	FALSE
Cul9-S794	FALSE	FALSE
Cul9-S1318	FALSE	FALSE
Cul9-S1337	FALSE	FALSE
Cul9-S1775	FALSE	FALSE
Clasp1-S282	FALSE	FALSE
Clasp1-S254	FALSE	FALSE
Dnajc6-S769	FALSE	FALSE
Dnajc6-S770	FALSE	FALSE
Pja2-S306	FALSE	FALSE
Sgsm2-S633	FALSE	FALSE
Sgsm2-S650	FALSE	FALSE
Rusc2-S234	FALSE	FALSE
Rusc2-S774	FALSE	FALSE
Snph-S42	FALSE	FALSE
Madd-S688	FALSE	FALSE
Madd-S1270	FALSE	FALSE
Madd-S23	FALSE	FALSE
Arhgef17-S1999	FALSE	FALSE
Khnyn-S214	FALSE	FALSE
Rimbp2-S795	FALSE	FALSE
Cep170b-S709	FALSE	FALSE
Cep170b-S1166	FALSE	FALSE
Cep170b-S653	FALSE	FALSE
Cep170b-S1533	FALSE	FALSE
Cep170b-S337	FALSE	FALSE
Cep170b-S340	FALSE	FALSE
Cep170b-S1338	FALSE	FALSE
Cep170b-S1341	FALSE	FALSE
Cep170b-S981	FALSE	FALSE
Cep170b-S534	FALSE	FALSE
Cep170b-S1029	FALSE	FALSE
Cep170b-S1032	FALSE	FALSE
Cep170b-S360	FALSE	FALSE
Cep170b-S1122	FALSE	FALSE
Cep170b-S478	FALSE	FALSE
Cep170b-S881	FALSE	FALSE
Cep170b-S882	FALSE	FALSE
Cep170b-S965	FALSE	FALSE
Cep170b-S862	FALSE	FALSE
Cep170b-S299	FALSE	FALSE
Cep170b-S1101	FALSE	FALSE
Cep170b-S1347	FALSE	FALSE
Cep170b-S1349	FALSE	FALSE
Cep170b-S421	FALSE	FALSE
Cep170b-S371	FALSE	FALSE
Cep170b-S819	FALSE	FALSE
Avl9-S587	FALSE	FALSE
Rims3-S22	FALSE	FALSE
Rubcn-S198	FALSE	FALSE
Rubcn-S390	FALSE	FALSE
Rubcn-S412	FALSE	FALSE
Naa15-S5	FALSE	FALSE
Kcmf1-S282	FALSE	FALSE
Camsap3-S683	FALSE	FALSE
Sra1-S207	FALSE	FALSE
Tdrkh-S519	FALSE	FALSE
Pnma8a-S334	FALSE	FALSE
Epn1-S5	FALSE	FALSE
Inka2-S280	FALSE	FALSE
Inka2-S281	FALSE	FALSE
Tmcc2-S126	FALSE	FALSE
Tmcc2-S166	FALSE	FALSE
Tnrc18-S2206	FALSE	FALSE
Mtdh-S215	FALSE	FALSE
Gpr176-S435	FALSE	FALSE
Srrm3-S340	FALSE	FALSE
C2cd2l-S499	FALSE	FALSE
C2cd2l-S502	FALSE	FALSE
C2cd2l-S496	FALSE	FALSE
C2cd2l-S606	FALSE	FALSE
Lrrtm4-S554	FALSE	FALSE
Lrrtm4-S461	FALSE	FALSE
Eif4g3-S1159	FALSE	FALSE
Atg2b-S1395	FALSE	FALSE
Slc66a2-S116	FALSE	FALSE
Wnk3-S1570	FALSE	FALSE
Prickle2-S319	FALSE	FALSE
Prickle2-S321	FALSE	FALSE
Prickle2-S572	FALSE	FALSE
Prickle2-S463	FALSE	FALSE
Prickle2-S544	FALSE	FALSE
Prickle2-S557	FALSE	FALSE
Prickle2-S479	FALSE	FALSE
Prickle2-S482	FALSE	FALSE
Prickle2-S490	FALSE	FALSE
Prickle2-S366	FALSE	FALSE
Prickle2-S643	FALSE	FALSE
Prickle2-S696	FALSE	FALSE
Prickle2-S732	FALSE	FALSE
Prickle2-S396	FALSE	FALSE
Prickle2-S754	FALSE	FALSE
Prickle2-S92	FALSE	FALSE
Prickle2-S807	FALSE	FALSE
Camta2-S455	FALSE	FALSE
Bsdc1-S92	FALSE	FALSE
Rbsn-S635	FALSE	FALSE
Rbsn-S214	FALSE	FALSE
Rbsn-S216	FALSE	FALSE
Rbsn-S218	FALSE	FALSE
Rbsn-S229	FALSE	FALSE
Dixdc1-S287	FALSE	FALSE
Ddhd1-S546	FALSE	FALSE
Cnksr2-S741	FALSE	FALSE
Cnksr2-S646	FALSE	FALSE
Cnksr2-S542	FALSE	FALSE
Cnksr2-S753	FALSE	FALSE
Cnksr2-S505	FALSE	FALSE
Dapk1-S698	FALSE	FALSE
Arhgap33-S657	FALSE	FALSE
Bcas1-S316	FALSE	FALSE
Bcas1-S360	FALSE	FALSE
Bcas1-S296	FALSE	FALSE
Rbm12b1-S667	FALSE	FALSE
Afap1-S373	FALSE	FALSE
Zc3hc1-S320	FALSE	FALSE
Adgrb3-S1220	FALSE	FALSE
Adgrb3-S1399	FALSE	FALSE
Adgrb3-S1401	FALSE	FALSE
Adgrb3-S1405	FALSE	FALSE
Adgrb3-S1410	FALSE	FALSE
Adgrb3-S1411	FALSE	FALSE
Adgrb3-S750	FALSE	FALSE
Adgrb3-S751	FALSE	FALSE
Adgrb3-S1420	FALSE	FALSE
Cracr2b-S224	FALSE	FALSE
Ccdc181-S335	FALSE	FALSE
Slitrk5-S845	FALSE	FALSE
Slitrk5-S829	FALSE	FALSE
Slitrk3-S729	FALSE	FALSE
Slitrk3-S730	FALSE	FALSE
Slitrk2-S829	FALSE	FALSE
Vps37d-S15	FALSE	FALSE
Vps37d-S238	FALSE	FALSE
Atg4c-S451	FALSE	FALSE
Dlg1-S570	FALSE	FALSE
Mast4-S1691	FALSE	FALSE
Mast4-S2041	FALSE	FALSE
Arhgap32-S830	FALSE	FALSE
Arhgap32-S44	FALSE	FALSE
Arhgap32-S47	FALSE	FALSE
Arhgap32-S613	FALSE	FALSE
Arhgap32-S935	FALSE	FALSE
Arhgap32-S1936	FALSE	FALSE
Srgap3-S778	FALSE	FALSE
Srgap3-S1011	FALSE	FALSE
Cpeb2-S96	FALSE	FALSE
Rnf214-S194	FALSE	FALSE
Slc17a8-S560	FALSE	FALSE
Plppr1-S307	FALSE	FALSE
Ppp2r2c-S331	FALSE	FALSE
Slc6a15-S55	FALSE	FALSE
Necab1-S259	FALSE	FALSE
Nelfa-S363	FALSE	FALSE
Sv2b-S144	FALSE	FALSE
Sv2b-S338	FALSE	FALSE
Katnb1-S362	FALSE	FALSE
Katnb1-S363	FALSE	FALSE
Tmem169-S4	FALSE	FALSE
Tmem169-S9	FALSE	FALSE
Tmem169-S20	FALSE	FALSE
Efr3a-S368	FALSE	FALSE
Znf365-S50	FALSE	FALSE
Znf365-S52	FALSE	FALSE
Znf365-S329	FALSE	FALSE
Clvs2-S315	FALSE	FALSE
Clvs2-S9	FALSE	FALSE
Limd2-S13	FALSE	FALSE
Htatsf1-S242	FALSE	FALSE
Reep1-S114	FALSE	FALSE
Fam13a-S144	FALSE	FALSE
Fam13a-S145	FALSE	FALSE
Fam13a-S146	FALSE	FALSE
Slc35f1-S374	FALSE	FALSE
Synpr-S156	FALSE	FALSE
---S79	FALSE	FALSE
Vipas39-S119	FALSE	FALSE
Vipas39-S122	FALSE	FALSE
Lrrc8d-S263	FALSE	FALSE
Lrrc8d-S243	FALSE	FALSE
Lrrc8d-S249	FALSE	FALSE
Lrrc8d-S605	FALSE	FALSE
Flrt3-S593	FALSE	FALSE
Micall1-S308	FALSE	FALSE
Phyhipl-S14	FALSE	FALSE
Phyhipl-S372	FALSE	FALSE
Mief1-S55	FALSE	FALSE
Mief1-S59	FALSE	FALSE
Mief1-S94	FALSE	FALSE
Mief1-S70	FALSE	FALSE
Mief1-S79	FALSE	FALSE
Wbp1l-S238	FALSE	FALSE
Wbp1l-S183	FALSE	FALSE
Klhl26-S11	FALSE	FALSE
Hpcal4-S177	FALSE	FALSE
Orai2-S33	FALSE	FALSE
Cnot10-S521	FALSE	FALSE
Wasf2-S296	FALSE	FALSE
---S34	FALSE	FALSE
---S67	FALSE	FALSE
---S76	FALSE	FALSE
---S145	FALSE	FALSE
---S147	FALSE	FALSE
Slc25a12-S237	FALSE	FALSE
Dennd6a-S16	FALSE	FALSE
Dennd6a-S124	FALSE	FALSE
Frmd3-S415	FALSE	FALSE
Nrdc-S85	FALSE	FALSE
Serinc5-S339	FALSE	FALSE
Gabra5-S405	FALSE	FALSE
Elmo2-S529	FALSE	FALSE
Rbm45-S464	FALSE	FALSE
---S319	FALSE	FALSE
Sybu-S242	FALSE	FALSE
Sybu-S245	FALSE	FALSE
Frmd4a-S318	FALSE	FALSE
Frmd4a-S320	FALSE	FALSE
Dock9-S46	FALSE	FALSE
Ficd-S8	FALSE	FALSE
Anks1b-S1203	FALSE	FALSE
Anks1b-S930	FALSE	FALSE
Anks1b-S774	FALSE	FALSE
Hmbox1-S141	FALSE	FALSE
Zc2hc1a-S222	FALSE	FALSE
Slc6a17-S645	FALSE	FALSE
Slc6a17-S652	FALSE	FALSE
Slc6a17-S654	FALSE	FALSE
Slc6a17-S699	FALSE	FALSE
Ticam2-S6	FALSE	FALSE
Nol11-S508	FALSE	FALSE
Ahsa1-S218	FALSE	FALSE
Tnrc6b-S1793	FALSE	FALSE
Tnrc6b-S600	FALSE	FALSE
Tnrc6b-S613	FALSE	FALSE
Gcfc2-S118	FALSE	FALSE
Gcfc2-S169	FALSE	FALSE
Gcfc2-S85	FALSE	FALSE
Usp54-S1113	FALSE	FALSE
Ablim2-S347	FALSE	FALSE
Dop1a-S1206	FALSE	FALSE
L3mbtl3-S183	FALSE	FALSE
Drd5-S265	FALSE	FALSE
Drd5-S385	FALSE	FALSE
Hirip3-S281	FALSE	FALSE
Rps6kc1-S548	FALSE	FALSE
Unc80-S1416	FALSE	FALSE
Unc80-S1816	FALSE	FALSE
Unc80-S1398	FALSE	FALSE
Unc80-S1160	FALSE	FALSE
Unc80-S1793	FALSE	FALSE
Unc80-S2770	FALSE	FALSE
Unc80-S282	FALSE	FALSE
Unc80-S713	FALSE	FALSE
Unc80-S1548	FALSE	FALSE
Unc80-S166	FALSE	FALSE
Unc80-S386	FALSE	FALSE
Unc80-S3045	FALSE	FALSE
Slc7a4-S626	FALSE	FALSE
Slc7a4-S27	FALSE	FALSE
Slc7a4-S28	FALSE	FALSE
Cpne4-S204	FALSE	FALSE
Sowaha-S258	FALSE	FALSE
Shc2-S419	FALSE	FALSE
Shc2-S286	FALSE	FALSE
Atrip-S723	FALSE	FALSE
Rab3gap2-S571	FALSE	FALSE
Rab3gap2-S42	FALSE	FALSE
Gga3-S406	FALSE	FALSE
Fat3-S4268	FALSE	FALSE
Nmnat2-S159	FALSE	FALSE
Sfr1-S115	FALSE	FALSE
Sfr1-S67	FALSE	FALSE
Sfr1-S71	FALSE	FALSE
Sfr1-S163	FALSE	FALSE
Sfr1-S140	FALSE	FALSE
Sfr1-S141	FALSE	FALSE
Sfr1-S143	FALSE	FALSE
NARS1-S493	FALSE	FALSE
Fra10ac1-S9	FALSE	FALSE
Fra10ac1-S12	FALSE	FALSE
Fra10ac1-S283	FALSE	FALSE
Fra10ac1-S285	FALSE	FALSE
Fra10ac1-S250	FALSE	FALSE
Fra10ac1-S243	FALSE	FALSE
Mob1a-S38	FALSE	FALSE
Dmxl2-S930	FALSE	FALSE
Dmxl2-S2098	FALSE	FALSE
Dmxl2-S1925	FALSE	FALSE
Dmxl2-S2118	FALSE	FALSE
Sgsm1-S229	FALSE	FALSE
Sgsm1-S230	FALSE	FALSE
Sgsm1-S232	FALSE	FALSE
Sgsm1-S754	FALSE	FALSE
Sgsm1-S755	FALSE	FALSE
Sgsm1-S397	FALSE	FALSE
Sgsm1-S407	FALSE	FALSE
Eml5-S1086	FALSE	FALSE
Med12l-S678	FALSE	FALSE
Med12l-S637	FALSE	FALSE
Gjc2-S367	FALSE	FALSE
Tmem74-S5	FALSE	FALSE
Tmem74-S7	FALSE	FALSE
Bicd1-S593	FALSE	FALSE
Fam177a1-S151	FALSE	FALSE
Palm2-S210	FALSE	FALSE
Palm2-S155	FALSE	FALSE
Kat6b-S1105	FALSE	FALSE
Kat6b-S866	FALSE	FALSE
Kmt2c-S1482	FALSE	FALSE
Rell2-S195	FALSE	FALSE
Rell2-S187	FALSE	FALSE
Prkaa2-S345	FALSE	FALSE
Kiaa1671-S194	FALSE	FALSE
Kiaa1671-S199	FALSE	FALSE
Kiaa1671-S89	FALSE	FALSE
Ppfia2-S233	FALSE	FALSE
Ppfia2-S466	FALSE	FALSE
Ppfia2-S594	FALSE	FALSE
Ppfia2-S621	FALSE	FALSE
Asph-S38	FALSE	FALSE
Ndrg4-S338	FALSE	FALSE
Csnk1g1-S339	FALSE	FALSE
Csnk1g1-S344	FALSE	FALSE
Slc9a4-S791	FALSE	FALSE
Rnf26-S299	FALSE	FALSE
Hook3-S646	FALSE	FALSE
Hook3-S6	FALSE	FALSE
Hook3-S419	FALSE	FALSE
Gphn-S226	FALSE	FALSE
Tmem222-S7	FALSE	FALSE
Atp6v1h-S367	FALSE	FALSE
Dpp9-S3	FALSE	FALSE
Dpp9-S6	FALSE	FALSE
Dpp9-S472	FALSE	FALSE
Camk1d-S384	FALSE	FALSE
Vps35l-S265	FALSE	FALSE
Gprin3-S323	FALSE	FALSE
Vps13c-S1065	FALSE	FALSE
Slc7a14-S445	FALSE	FALSE
Osbpl6-S35	FALSE	FALSE
Sowahd-S236	FALSE	FALSE
Zc3h6-S489	FALSE	FALSE
Fsd1l-S330	FALSE	FALSE
Fsd1l-S333	FALSE	FALSE
Dnm3-S795	FALSE	FALSE
---S111	FALSE	FALSE
Gpr22-S418	FALSE	FALSE
Dock10-S151	FALSE	FALSE
Anapc2-S514	FALSE	FALSE
Ncbp3-S25	FALSE	FALSE
Ncbp3-S563	FALSE	FALSE
Ncbp3-S495	FALSE	FALSE
Sowahb-S132	FALSE	FALSE
Dzank1-S179	FALSE	FALSE
Dzank1-S768	FALSE	FALSE
Dzank1-S201	FALSE	FALSE
Dzank1-S490	FALSE	FALSE
Dzank1-S500	FALSE	FALSE
Pak5-S341	FALSE	FALSE
Pak5-S225	FALSE	FALSE
Pak5-S226	FALSE	FALSE
Pak5-S104	FALSE	FALSE
Pak5-S277	FALSE	FALSE
Arhgef10-S659	FALSE	FALSE
Strip1-S335	FALSE	FALSE
Strip1-S339	FALSE	FALSE
Strip1-S59	FALSE	FALSE
Strip1-S63	FALSE	FALSE
Ccser1-S375	FALSE	FALSE
Ccser1-S443	FALSE	FALSE
Ccser1-S444	FALSE	FALSE
Ccser1-S446	FALSE	FALSE
Arhgap12-S335	FALSE	FALSE
Efl1-S955	FALSE	FALSE
Efl1-S474	FALSE	FALSE
Atg16l1-S248	FALSE	FALSE
Atg16l1-S255	FALSE	FALSE
Gpcpd1-S427	FALSE	FALSE
Dnai1-S10	FALSE	FALSE
Zhx3-S599	FALSE	FALSE
Sipa1l1-S311	FALSE	FALSE
Sipa1l1-S114	FALSE	FALSE
Ppp4r4-S730	FALSE	FALSE
Ppp4r4-S797	FALSE	FALSE
Sh3rf3-S376	FALSE	FALSE
Myo9a-S1228	FALSE	FALSE
Myo9a-S1231	FALSE	FALSE
Frs2-S445	FALSE	FALSE
Vps9d1-S380	FALSE	FALSE
Camsap2-S1248	FALSE	FALSE
Camsap2-S620	FALSE	FALSE
Camsap2-S623	FALSE	FALSE
Camsap2-S651	FALSE	FALSE
Camsap2-S905	FALSE	FALSE
Camsap2-S910	FALSE	FALSE
Camsap2-S992	FALSE	FALSE
Camsap2-S1276	FALSE	FALSE
Camsap2-S1120	FALSE	FALSE
Camsap2-S573	FALSE	FALSE
Camsap2-S943	FALSE	FALSE
Camsap2-S409	FALSE	FALSE
Camsap2-S414	FALSE	FALSE
Camsap2-S418	FALSE	FALSE
Camsap2-S1283	FALSE	FALSE
Camsap2-S1285	FALSE	FALSE
Camsap2-S1291	FALSE	FALSE
Camsap2-S818	FALSE	FALSE
Camsap2-S836	FALSE	FALSE
Camsap2-S391	FALSE	FALSE
Camsap2-S439	FALSE	FALSE
Ccz1-S264	FALSE	FALSE
[truncated: 1,480 more rows]

## Sheet: Table S2
Supplementary Table 2 Differently regulated phosphosites between AE mice and SE mice at the rest phase (ZT3)
Protein accession	Protein description	Gene name	Position	Amino acid	Fold Change (AE/SE)	P value	Regulated Type
A2A690	Protein TANC2	Tanc2	1461	S	1000	0.001	Up
A2A690	Protein TANC2	Tanc2	1477	S	1000	0.001	Up
A2A690	Protein TANC2	Tanc2	21	S	0.001	0.001	Down
A2A8L1	Chromodomain-helicase-DNA-binding protein 5	Chd5	1633	S	1000	0.001	Up
A2AAE1	Transmembrane protein KIAA1109	Kiaa1109	4911	S	0.001	0.001	Down
A2AFR3	FERM and PDZ domain-containing protein 4	Frmpd4	1169	S	1000	0.001	Up
A2AFR3	FERM and PDZ domain-containing protein 4	Frmpd4	157	S	1000	0.001	Up
A2AG50	MAP7 domain-containing protein 2	Map7d2	346	S	1000	0.001	Up
A2AHC3	Calmodulin-regulated spectrin-associated protein 1	Camsap1	1069	S	0.001	0.001	Down
A2ALS5	Rap1 GTPase-activating protein 1	Rap1gap	566	S	0.001	0.001	Down
A2ALU4	Protein Shroom2	Shroom2	1153	S	0.001	0.001	Down
A2AN08	E3 ubiquitin-protein ligase UBR4	Ubr4	2719	S	1.78152	0.00897556	Up
A2AP18	1-phosphatidylinositol 4,5-bisphosphate phosphodiesterase eta-2	Plch2	1012	S	1000	0.001	Up
A2APX8	Sodium channel protein type 1 subunit alpha	Scn1a	730	S	0.001	0.001	Down
A2APX8	Sodium channel protein type 1 subunit alpha	Scn1a	1939	S	1000	0.001	Up
A2AQ25	Sickle tail protein	Skt	1032	S	1000	0.001	Up
A2AQ25	Sickle tail protein	Skt	1087	S	0.001	0.001	Down
A2ARP1	Inositol hexakisphosphate and diphosphoinositol-pentakisphosphate kinase 1	Ppip5k1	1068	S	1000	0.001	Up
A2RSJ4	UHRF1-binding protein 1-like	Uhrf1bp1l	774	S	0.001	0.001	Down
A2RSJ4	UHRF1-binding protein 1-like	Uhrf1bp1l	952	S	0.001	0.001	Down
B1AWN6	Sodium channel protein type 2 subunit alpha	Scn2a	710	S	0.001	0.001	Down
B1AWN6	Sodium channel protein type 2 subunit alpha	Scn2a	484	S	0.53513	7.91635e-06	Down
B1AXH1	NHS-like protein 2	Nhsl2	499	S	1000	0.001	Up
B1AXH1	NHS-like protein 2	Nhsl2	575	S	0.001	0.001	Down
B1AY13	Ubiquitin carboxyl-terminal hydrolase 24	Usp24	911	S	0.001	0.001	Down
B1AY13	Ubiquitin carboxyl-terminal hydrolase 24	Usp24	1296	S	1000	0.001	Up
B1AZP2	Disks large-associated protein 4	Dlgap4	388	S	1000	0.001	Up
B1AZP2	Disks large-associated protein 4	Dlgap4	206	S	1000	0.001	Up
B2RUR8	OTU domain-containing protein 7B	Otud7b	53	S	0.001	0.001	Down
B9EJ86	Oxysterol-binding protein-related protein 8	Osbpl8	810	S	2.42937	0.025717	Up
B9EJA2	Cortactin-binding protein 2	Cttnbp2	1528	S	0.001	0.001	Down
D3YVF0	A-kinase anchor protein 5	Akap5	242	S	0.001	0.001	Down
D3YWQ0	Diacylglycerol kinase iota	Dgki	998	S	0.001	0.001	Down
D3YZU1	SH3 and multiple ankyrin repeat domains protein 1	Shank1	519	S	1000	0.001	Up
E9Q3L2	Phosphatidylinositol 4-kinase alpha	Pi4ka	260	S	1000	0.001	Up
E9Q4S1	High affinity cAMP-specific and IBMX-insensitive 3',5'-cyclic phosphodiesterase 8B	Pde8b	497	S	1000	0.001	Up
E9Q6B2	Coiled-coil domain-containing protein 85C	Ccdc85c	217	S	1000	0.001	Up
E9Q6P5	Tetratricopeptide repeat protein 7B	Ttc7b	623	S	1000	0.001	Up
E9Q6P5	Tetratricopeptide repeat protein 7B	Ttc7b	677	S	1.72586	0.000523058	Up
E9QAT4	Protein transport protein Sec16A	Sec16a	1374	S	1000	0.001	Up
F6SEU4	Ras/Rap GTPase-activating protein SynGAP	Syngap1	534	S	1000	0.001	Up
G3X9K3	Brefeldin A-inhibited guanine nucleotide-exchange protein 1	Arfgef1	237	S	1000	0.001	Up
G5E829	Plasma membrane calcium-transporting ATPase 1	Atp2b1	338	S	0.608879	0.0366042	Down
G5E829	Plasma membrane calcium-transporting ATPase 1	Atp2b1	247	S	0.001	0.001	Down
G5E829	Plasma membrane calcium-transporting ATPase 1	Atp2b1	1126	S	0.001	0.001	Down
G5E870	E3 ubiquitin-protein ligase TRIP12	Trip12	1069	S	0.001	0.001	Down
O08553	Dihydropyrimidinase-related protein 2	Dpysl2	507	S	1.55932	0.0163683	Up
O08553	Dihydropyrimidinase-related protein 2	Dpysl2	540	S	0.001	0.001	Down
O08599	Syntaxin-binding protein 1	Stxbp1	507	S	1.69191	0.039415	Up
O08599	Syntaxin-binding protein 1	Stxbp1	86	S	1000	0.001	Up
O08992	Syntenin-1	Sdcbp	6	S	1000	0.001	Up
O35250	Exocyst complex component 7	Exoc7	133	S	1000	0.001	Up
O35295	Transcriptional activator protein Pur-beta	Purb	316	S	1.98192	0.0266352	Up
O35495	Cyclin-dependent kinase 14	Cdk14	126	S	0.001	0.001	Down
O35691	Pinin	Pnn	440	S	1000	0.001	Up
O35887	Calumenin	Calu	69	S	1000	0.001	Up
O35927	Catenin delta-2	Ctnnd2	397	S	1000	0.001	Up
O35954	Membrane-associated phosphatidylinositol transfer protein 1	Pitpnm1	300	S	0.649419	0.0134717	Down
O54916	RalBP1-associated Eps domain-containing protein 1	Reps1	186	S	0.001	0.001	Down
O55003	BCL2/adenovirus E1B 19 kDa protein-interacting protein 3	Bnip3	48	S	1000	0.001	Up
O70161	Phosphatidylinositol 4-phosphate 5-kinase type-1 gamma	Pip5k1c	555	S	1000	0.001	Up
O70551	SRSF protein kinase 1	Srpk1	51	S	0.001	0.001	Down
O70551	SRSF protein kinase 1	Srpk1	309	S	1000	0.001	Up
O88343	Electrogenic sodium bicarbonate cotransporter 1	Slc4a4	256	S	1000	0.001	Up
O88343	Electrogenic sodium bicarbonate cotransporter 1	Slc4a4	336	S	1000	0.001	Up
O88685	26S proteasome regulatory subunit 6A	Psmc3	379	S	1000	0.001	Up
O88703	Potassium/sodium hyperpolarization-activated cyclic nucleotide-gated channel 2	Hcn2	847	S	1000	0.001	Up
O88737	Protein bassoon	Bsn	3580	S	0.001	0.001	Down
O88737	Protein bassoon	Bsn	3301	S	0.001	0.001	Down
O88737	Protein bassoon	Bsn	1018	S	1000	0.001	Up
O88737	Protein bassoon	Bsn	1481	S	1000	0.001	Up
O88737	Protein bassoon	Bsn	3519	S	0.621906	0.0278331	Down
O88845	A-kinase anchor protein 10, mitochondrial	Akap10	96	S	1000	0.001	Up
O89032	SH3 and PX domain-containing protein 2A	Sh3pxd2a	514	S	0.001	0.001	Down
O89032	SH3 and PX domain-containing protein 2A	Sh3pxd2a	151	S	0.001	0.001	Down
P04925	Major prion protein	Prnp	43	S	1000	0.001	Up
P05064	Fructose-bisphosphate aldolase A	Aldoa	100	S	0.001	0.001	Down
P05480	Neuronal proto-oncogene tyrosine-protein kinase Src	Src	305	S	1000	0.001	Up
P05532	Mast/stem cell growth factor receptor Kit	Kit	593	S	0.001	0.001	Down
P06745	Glucose-6-phosphate isomerase	Gpi	131	S	0.001	0.001	Down
P08553	Neurofilament medium polypeptide	Nefm	416	S	1000	0.001	Up
P08553	Neurofilament medium polypeptide	Nefm	51	S	1.64295	0.0136594	Up
P08553	Neurofilament medium polypeptide	Nefm	2	S	1000	0.001	Up
P08775	DNA-directed RNA polymerase II subunit RPB1	Polr2a	1913	S	0.001	0.001	Down
P09242	Alkaline phosphatase, tissue-nonspecific isozyme	Alpl	110	S	0.001	0.001	Down
P09405	Nucleolin	Ncl	157	S	1000	0.001	Up
P0C7M9	C-type lectin domain family 2 member L	Clec2l	52	S	0.001	0.001	Down
P10637	Microtubule-associated protein tau	Mapt	502	S	0.001	0.001	Down
P10711	Transcription elongation factor A protein 1	Tcea1	81	S	1.79355	0.026925	Up
P11031	Activated RNA polymerase II transcriptional coactivator p15	Sub1	19	S	0.001	0.001	Down
P11531	Dystrophin	Dmd	3616	S	0.001	0.001	Down
P11627	Neural cell adhesion molecule L1	L1cam	1246	S	0.001	0.001	Down
P11627	Neural cell adhesion molecule L1	L1cam	1247	S	0.001	0.001	Down
P12382	ATP-dependent 6-phosphofructokinase, liver type	Pfkl	757	S	0.001	0.001	Down
P14873	Microtubule-associated protein 1B	Map1b	1523	S	0.375995	0.00544939	Down
P15388	Potassium voltage-gated channel subfamily C member 1	Kcnc1	142	S	1000	0.001	Up
P15508	Spectrin beta chain, erythrocytic	Sptb	990	S	0.001	0.001	Down
P16054	Protein kinase C epsilon type	Prkce	334	S	1000	0.001	Up
P16330	2',3'-cyclic-nucleotide 3'-phosphodiesterase	Cnp	4	S	1000	0.001	Up
P16546	Spectrin alpha chain, non-erythrocytic 1	Sptan1	1217	S	1.65634	0.00266918	Up
P16546	Spectrin alpha chain, non-erythrocytic 1	Sptan1	2141	S	1000	0.001	Up
P16858	Glyceraldehyde-3-phosphate dehydrogenase	Gapdh	120	S	0.517606	0.0361421	Down
P17427	AP-2 complex subunit alpha-2	Ap2a2	622	S	1.51529	0.00974161	Up
P18572	Basigin	Bsg	372	S	0.001	0.001	Down
P18760	Cofilin-1	Cfl1	8	S	1000	0.001	Up
P18760	Cofilin-1	Cfl1	156	S	1.6788	0.0192026	Up
P19246	Neurofilament heavy polypeptide	Nefh	508	S	1000	0.001	Up
P20357	Microtubule-associated protein 2	Map2	18	S	1.81492	0.0301833	Up
P20357	Microtubule-associated protein 2	Map2	238	S	1000	0.001	Up
P20444	Protein kinase C alpha type	Prkca	10	S	1000	0.001	Up
P20917	Myelin-associated glycoprotein	Mag	565	S	0.001	0.001	Down
P20917	Myelin-associated glycoprotein	Mag	573	S	1000	0.001	Up
P23818	Glutamate receptor 1	Gria1	863	S	1000	0.001	Up
P24668	Cation-dependent mannose-6-phosphate receptor	M6pr	268	S	0.001	0.001	Down
P24788	Cyclin-dependent kinase 11B	Cdk11b	270	S	0.001	0.001	Down
P24788	Cyclin-dependent kinase 11B	Cdk11b	741	S	0.001	0.001	Down
P26039	Talin-1	Tln1	2040	S	0.001	0.001	Down
P26645	Myristoylated alanine-rich C-kinase substrate	Marcks	246	S	1000	0.001	Up
P27546	Microtubule-associated protein 4	Map4	99	S	0.001	0.001	Down
P27671	Ras-specific guanine nucleotide-releasing factor 1	Rasgrf1	845	S	1000	0.001	Up
P29533	Vascular cell adhesion protein 1	Vcam1	166	S	1000	0.001	Up
P29699	Alpha-2-HS-glycoprotein	Ahsg	312	S	0.564367	0.0253621	Down
P29699	Alpha-2-HS-glycoprotein	Ahsg	314	S	0.328265	0.0172166	Down
P30275	Creatine kinase U-type, mitochondrial	Ckmt1	197	S	0.001	0.001	Down
P34152	Focal adhesion kinase 1	Ptk2	54	S	0.001	0.001	Down
P35293	Ras-related protein Rab-18	Rab18	144	S	0.639694	0.0121681	Down
P36916	Guanine nucleotide-binding protein-like 1	Gnl1	89	S	1000	0.001	Up
P39053	Dynamin-1	Dnm1	261	S	0.410145	0.000724921	Down
P39053	Dynamin-1	Dnm1	264	S	0.001	0.001	Down
P39053	Dynamin-1	Dnm1	357	S	0.001	0.001	Down
P39054	Dynamin-2	Dnm2	764	S	0.001	0.001	Down
P42128	Forkhead box protein K1	Foxk1	199	S	0.001	0.001	Down
P42128	Forkhead box protein K1	Foxk1	431	S	0.001	0.001	Down
P42128	Forkhead box protein K1	Foxk1	87	S	0.001	0.001	Down
P42128	Forkhead box protein K1	Foxk1	402	S	0.001	0.001	Down
P42128	Forkhead box protein K1	Foxk1	406	S	0.001	0.001	Down
P42128	Forkhead box protein K1	Foxk1	414	S	0.001	0.001	Down
P42128	Forkhead box protein K1	Foxk1	427	S	0.001	0.001	Down
P42208	Septin-2	Septin2	218	S	0.643534	0.0305808	Down
P42669	Transcriptional activator protein Pur-alpha	Pura	255	S	0.001	0.001	Down
P42859	Huntingtin	Htt	434	S	0.540269	0.00946057	Down
P42932	T-complex protein 1 subunit theta	Cct8	23	S	1000	0.001	Up
P43274	Histone H1.4	H1-4	36	S	1000	0.001	Up
P46460	Vesicle-fusing ATPase	Nsf	207	S	1.77425	0.00664926	Up
P46660	Alpha-internexin	Ina	335	S	1000	0.001	Up
P46660	Alpha-internexin	Ina	35	S	1000	0.001	Up
P47941	Crk-like protein	Crkl	42	S	0.001	0.001	Down
P49586	Choline-phosphate cytidylyltransferase A	Pcyt1a	343	S	0.001	0.001	Down
P49586	Choline-phosphate cytidylyltransferase A	Pcyt1a	347	S	0.001	0.001	Down
P51125	Calpastatin	Cast	219	S	1000	0.001	Up
P51830	Adenylate cyclase type 9	Adcy9	613	S	1.52203	0.000335067	Up
P51906	Excitatory amino acid transporter 3	Slc1a1	516	S	0.001	0.001	Down
P52480	Pyruvate kinase PKM	Pkm	6	S	1000	0.001	Up
P52760	2-iminobutanoate/2-iminopropanoate deaminase	Rida	103	S	0.001	0.001	Down
P54285	Voltage-dependent L-type calcium channel subunit beta-3	Cacnb3	29	S	1000	0.001	Up
P54822	Adenylosuccinate lyase	Adsl	15	S	0.001	0.001	Down
P55144	Tyrosine-protein kinase receptor TYRO3	Tyro3	808	S	1.95925	0.0422052	Up
P55144	Tyrosine-protein kinase receptor TYRO3	Tyro3	456	S	1000	0.001	Up
P56399	Ubiquitin carboxyl-terminal hydrolase 5	Usp5	785	S	0.001	0.001	Down
P58742	Aladin	Aaas	495	S	1000	0.001	Up
P58871	182 kDa tankyrase-1-binding protein	Tnks1bp1	300	S	0.001	0.001	Down
P58871	182 kDa tankyrase-1-binding protein	Tnks1bp1	1440	S	0.001	0.001	Down
P58871	182 kDa tankyrase-1-binding protein	Tnks1bp1	692	S	1000	0.001	Up
P59114	mRNA (2'-O-methyladenosine-N(6)-)-methyltransferase	Pcif1	19	S	0.001	0.001	Down
P59114	mRNA (2'-O-methyladenosine-N(6)-)-methyltransferase	Pcif1	30	S	0.001	0.001	Down
P59281	Rho GTPase-activating protein 39	Arhgap39	362	S	0.001	0.001	Down
P59644	Phosphatidylinositol 4,5-bisphosphate 5-phosphatase A	Inpp5j	691	S	1000	0.001	Up
P59759	Myocardin-related transcription factor B	Mrtfb	209	S	1000	0.001	Up
P59808	SAM and SH3 domain-containing protein 1	Sash1	94	S	0.001	0.001	Down
P60469	Liprin-alpha-3	Ppfia3	683	S	0.001	0.001	Down
P60853	Leucine zipper putative tumor suppressor 1	Lzts1	50	S	0.001	0.001	Down
P60879	Synaptosomal-associated protein 25	Snap25	39	S	1.53091	0.00641113	Up
P61329	Fibroblast growth factor 12	Fgf12	196	S	0.001	0.001	Down
P61807	Stannin	Snn	49	S	0.001	0.001	Down
P61807	Stannin	Snn	83	S	0.001	0.001	Down
P62242	40S ribosomal protein S8	Rps8	160	S	1000	0.001	Up
P62259	14-3-3 protein epsilon	Ywhae	233	S	0.001	0.001	Down
P62482	Voltage-gated potassium channel subunit beta-2	Kcnab2	361	S	1.75283	0.000628317	Up
P62482	Voltage-gated potassium channel subunit beta-2	Kcnab2	112	S	0.491461	0.0150808	Down
P62880	Guanine nucleotide-binding protein G(I)/G(S)/G(T) subunit beta-2	Gnb2	216	S	0.001	0.001	Down
P62960	Y-box-binding protein 1	Ybx1	172	S	1000	0.001	Up
Q52KI8	Serine/arginine repetitive matrix protein 1	Srrm1	306	S	1000	0.001	Up
P63005	Platelet-activating factor acetylhydrolase IB subunit beta	Pafah1b1	57	S	0.001	0.001	Down
P63141	Potassium voltage-gated channel subfamily A member 2	Kcna2	447	S	0.001	0.001	Down
P63328	Serine/threonine-protein phosphatase 2B catalytic subunit alpha isoform	Ppp3ca	469	S	1000	0.001	Up
P68181	cAMP-dependent protein kinase catalytic subunit beta	Prkacb	339	S	1000	0.001	Up
P68404	Protein kinase C beta type	Prkcb	11	S	2.10002	0.008778	Up
P70122	Ribosome maturation protein SBDS	Sbds	233	S	1000	0.001	Up
P70175	Disks large homolog 3	Dlg3	386	S	0.001	0.001	Down
P70181	Phosphatidylinositol 4-phosphate 5-kinase type-1 beta	Pip5k1b	448	S	1.89954	0.00326937	Up
P70206	Plexin-A1	Plxna1	1609	S	1000	0.001	Up
P70211	Netrin receptor DCC	Dcc	1139	S	0.001	0.001	Down
P70232	Neural cell adhesion molecule L1-like protein	Chl1	1138	S	0.644833	0.00570285	Down
P70280	Vesicle-associated membrane protein 7	Vamp7	122	S	0.001	0.001	Down
P70302	Stromal interaction molecule 1	Stim1	660	S	5.15569	0.0412724	Up
P70302	Stromal interaction molecule 1	Stim1	512	S	0.001	0.001	Down
P70399	TP53-binding protein 1	Tp53bp1	429	S	0.001	0.001	Down
P70399	TP53-binding protein 1	Tp53bp1	631	S	0.570699	0.0193223	Down
P70399	TP53-binding protein 1	Tp53bp1	632	S	0.001	0.001	Down
P70399	TP53-binding protein 1	Tp53bp1	322	S	0.001	0.001	Down
P70425	GTP-binding protein Rit2	Rit2	186	S	1000	0.001	Up
P70429	Ena/VASP-like protein	Evl	304	S	0.001	0.001	Down
P83093	Stromal interaction molecule 2	Stim2	609	S	0.646018	0.0255161	Down
P83510	Traf2 and NCK-interacting protein kinase	Tnik	649	S	1000	0.001	Up
P84091	AP-2 complex subunit mu	Ap2m1	347	S	0.001	0.001	Down
P84104	Serine/arginine-rich splicing factor 3	Srsf3	138	S	1000	0.001	Up
P84104	Serine/arginine-rich splicing factor 3	Srsf3	140	S	1000	0.001	Up
P97412	Lysosomal-trafficking regulator	Lyst	2203	S	1000	0.001	Up
P97427	Dihydropyrimidinase-related protein 1	Crmp1	493	S	1000	0.001	Up
P97434	Myosin phosphatase Rho-interacting protein	Mprip	485	S	0.001	0.001	Down
P97798	Neogenin	Neo1	1225	S	1.52418	0.00984286	Up
P97868	E3 ubiquitin-protein ligase RBBP6	Rbbp6	771	S	0.001	0.001	Down
P97868	E3 ubiquitin-protein ligase RBBP6	Rbbp6	773	S	1.85855	0.00391574	Up
Q01063	cAMP-specific 3',5'-cyclic phosphodiesterase 4D	Pde4d	693	S	0.001	0.001	Down
Q01063	cAMP-specific 3',5'-cyclic phosphodiesterase 4D	Pde4d	136	S	1000	0.001	Up
Q01097	Glutamate receptor ionotropic, NMDA 2B	Grin2b	1043	S	1000	0.001	Up
Q01097	Glutamate receptor ionotropic, NMDA 2B	Grin2b	993	S	0.001	0.001	Down
Q01815	Voltage-dependent L-type calcium channel subunit alpha-1C	Cacna1c	1644	S	1000	0.001	Up
Q03141	MAP/microtubule affinity-regulating kinase 3	Mark3	469	S	0.001	0.001	Down
Q03141	MAP/microtubule affinity-regulating kinase 3	Mark3	341	S	0.001	0.001	Down
Q03265	ATP synthase subunit alpha, mitochondrial	Atp5f1a	198	S	1000	0.001	Up
Q03717	Potassium voltage-gated channel subfamily B member 1	Kcnb1	564	S	1000	0.001	Up
Q03717	Potassium voltage-gated channel subfamily B member 1	Kcnb1	15	S	1000	0.001	Up
Q03717	Potassium voltage-gated channel subfamily B member 1	Kcnb1	541	S	1000	0.001	Up
Q04447	Creatine kinase B-type	Ckb	309	S	0.638581	0.00414859	Down
Q04447	Creatine kinase B-type	Ckb	163	S	0.001	0.001	Down
Q04690	Neurofibromin	Nf1	2469	S	1000	0.001	Up
Q04690	Neurofibromin	Nf1	2525	S	2.49494	0.00160646	Up
Q05D44	Eukaryotic translation initiation factor 5B	Eif5b	139	S	0.001	0.001	Down
Q0GNC1	Inverted formin-2	Inf2	1225	S	0.001	0.001	Down
Q0P678	Zinc finger CCCH domain-containing protein 18	Zc3h18	863	S	0.001	0.001	Down
Q0VBF8	Protein stum homolog	Stum	26	S	0.001	0.001	Down
Q0VGY8	Protein TANC1	Tanc1	210	S	1000	0.001	Up
Q0VGY8	Protein TANC1	Tanc1	1542	S	1000	0.001	Up
Q11136	Xaa-Pro dipeptidase	Pepd	162	S	0.001	0.001	Down
Q14CH0	Protein FAM171B	Fam171b	405	S	1.55616	0.0298401	Up
Q1HFZ0	RNA cytosine C(5)-methyltransferase NSUN2	Nsun2	723	S	0.001	0.001	Down
Q2KN98	Cytospin-A	Specc1l	385	S	0.001	0.001	Down
Q2NL51	Glycogen synthase kinase-3 alpha	Gsk3a	21	S	0.001	0.001	Down
Q2PFD7	PH and SEC7 domain-containing protein 3	Psd3	998	S	1000	0.001	Up
Q3TQI7	Telomere length and silencing protein 1 homolog	--	15	S	0.001	0.001	Down
Q3TQI7	Telomere length and silencing protein 1 homolog	--	17	S	0.001	0.001	Down
Q3TQI7	Telomere length and silencing protein 1 homolog	--	261	S	0.001	0.001	Down
Q3TY65	Islet cell autoantigen 1-like protein	Ica1l	316	S	0.001	0.001	Down
Q3TY65	Islet cell autoantigen 1-like protein	Ica1l	294	S	0.001	0.001	Down
Q3TZZ7	Extended synaptotagmin-2	Esyt2	663	S	1000	0.001	Up
Q3U1F9	Phosphoprotein associated with glycosphingolipid-enriched microdomains 1	Pag1	379	S	2.07515	0.00524273	Up
Q3U214	Microtubule-associated serine/threonine-protein kinase 3	Mast3	951	S	1000	0.001	Up
Q3U214	Microtubule-associated serine/threonine-protein kinase 3	Mast3	79	S	0.620557	0.0224477	Down
Q9R1L5	Microtubule-associated serine/threonine-protein kinase 1	Mast1	163	S	0.001	0.001	Down
Q3U2I3	FHF complex subunit HOOK interacting protein 1B	Fhip1b	855	S	0.001	0.001	Down
Q3U9G9	Delta(14)-sterol reductase LBR	Lbr	103	S	0.001	0.001	Down
Q3UFT3	GRB2-associated and regulator of MAPK protein	Garem1	624	S	1000	0.001	Up
Q3UGY8	Brefeldin A-inhibited guanine nucleotide-exchange protein 3	Arfgef3	1881	S	1000	0.001	Up
Q3UH60	Disco-interacting protein 2 homolog B	Dip2b	177	S	1000	0.001	Up
Q3UH60	Disco-interacting protein 2 homolog B	Dip2b	186	S	0.001	0.001	Down
Q3UH68	LIM and calponin homology domains-containing protein 1	Limch1	226	S	1000	0.001	Up
Q3UH99	Protein shisa-6	Shisa6	422	S	1.93711	0.00466062	Up
Q3UH99	Protein shisa-6	Shisa6	258	S	0.001	0.001	Down
Q3UHC7	Disabled homolog 2-interacting protein	Dab2ip	1108	S	1.7364	0.0027486	Up
Q3UHD9	Arf-GAP with GTPase, ANK repeat and PH domain-containing protein 2	Agap2	979	S	0.001	0.001	Down
Q3UHE1	Membrane-associated phosphatidylinositol transfer protein 3	Pitpnm3	343	S	1.59486	0.0345613	Up
Q3UHH1	Zinc finger SWIM domain-containing protein 8	Zswim8	707	S	1000	0.001	Up
Q3UHK1	Proton myo-inositol cotransporter	Slc2a13	17	S	1000	0.001	Up
Q3UHQ6	Protein dopey-2	Dop1b	596	S	1000	0.001	Up
Q3UJB9	Enhancer of mRNA-decapping protein 4	Edc4	6	S	1.59971	0.00408129	Up
Q3UJU9	Regulator of microtubule dynamics protein 3	Rmdn3	193	S	0.001	0.001	Down
Q3UMU9	Hepatoma-derived growth factor-related protein 2	Hdgfl2	659	S	0.001	0.001	Down
Q3UN16	Probable G-protein coupled receptor 162	Gpr162	565	S	1000	0.001	Up
Q3UN16	Probable G-protein coupled receptor 162	Gpr162	539	S	1.51796	0.00413666	Up
Q3UN16	Probable G-protein coupled receptor 162	Gpr162	534	S	0.001	0.001	Down
Q3UNH4	G protein-regulated inducer of neurite outgrowth 1	Gprin1	917	S	1000	0.001	Up
Q3UNH4	G protein-regulated inducer of neurite outgrowth 1	Gprin1	677	S	0.001	0.001	Down
Q3UNH4	G protein-regulated inducer of neurite outgrowth 1	Gprin1	679	S	1000	0.001	Up
Q3UQN2	F-BAR domain only protein 2	Fcho2	403	S	1000	0.001	Up
Q3UTZ3	Trafficking protein particle complex subunit 14	Trappc14	517	S	1.54217	0.0186595	Up
Q3UVL4	Vacuolar protein sorting-associated protein 51 homolog	Vps51	13	S	0.001	0.001	Down
Q3UVX5	Metabotropic glutamate receptor 5	Grm5	887	S	0.001	0.001	Down
Q3UYV9	Nuclear cap-binding protein subunit 1	Ncbp1	22	S	1.50622	0.00635478	Up
Q3UYV9	Nuclear cap-binding protein subunit 1	Ncbp1	7	S	2.02973	0.0267624	Up
Q3UZ39	Leucine-rich repeat flightless-interacting protein 1	Lrrfip1	88	S	1000	0.001	Up
Q4JIM5	Tyrosine-protein kinase ABL2	Abl2	71	S	0.001	0.001	Down
Q52KI8	Serine/arginine repetitive matrix protein 1	Srrm1	836	S	1000	0.001	Up
Q52KI8	Serine/arginine repetitive matrix protein 1	Srrm1	645	S	1000	0.001	Up
Q52KI8	Serine/arginine repetitive matrix protein 1	Srrm1	647	S	1000	0.001	Up
Q52KI8	Serine/arginine repetitive matrix protein 1	Srrm1	702	S	1000	0.001	Up
Q52KI8	Serine/arginine repetitive matrix protein 1	Srrm1	704	S	1000	0.001	Up
Q52KI8	Serine/arginine repetitive matrix protein 1	Srrm1	655	S	1.55756	0.0346769	Up
Q52KI8	Serine/arginine repetitive matrix protein 1	Srrm1	207	S	1000	0.001	Up
Q52KI8	Serine/arginine repetitive matrix protein 1	Srrm1	209	S	1000	0.001	Up
Q52KI8	Serine/arginine repetitive matrix protein 1	Srrm1	211	S	1000	0.001	Up
Q569Z6	Thyroid hormone receptor-associated protein 3	Thrap3	243	S	0.428569	0.0402344	Down
Q569Z6	Thyroid hormone receptor-associated protein 3	Thrap3	935	S	1.58635	0.0110903	Up
Q5DQR4	Syntaxin-binding protein 5-like	Stxbp5l	588	S	1000	0.001	Up
Q5DTL9	Sodium-driven chloride bicarbonate exchanger	Slc4a10	91	S	1000	0.001	Up
Q5DTL9	Sodium-driven chloride bicarbonate exchanger	Slc4a10	297	S	1000	0.001	Up
Q5DU25	IQ motif and SEC7 domain-containing protein 2	Iqsec2	1162	S	0.548969	0.00929896	Down
Q5DU25	IQ motif and SEC7 domain-containing protein 2	Iqsec2	1163	S	0.548969	0.00929896	Down
Q5EBJ4	Ermin	Ermn	230	S	0.001	0.001	Down
Q5H8C4	Vacuolar protein sorting-associated protein 13A	Vps13a	835	S	0.001	0.001	Down
Q5PR69	Capping protein-inhibiting regulator of actin dynamics	Cracd	309	S	1000	0.001	Up
Q5QNQ6	Oxysterol-binding protein 2	Osbp2	428	S	1.5828	0.0358469	Up
Q5RJI5	Serine/threonine-protein kinase BRSK1	Brsk1	676	S	1000	0.001	Up
Q5RKR3	Immunoglobulin superfamily containing leucine-rich repeat protein 2	Islr2	695	S	0.001	0.001	Down
Q5SSH7	Zinc finger ZZ-type and EF-hand domain-containing protein 1	Zzef1	1473	S	1000	0.001	Up
Q5SSZ5	Tensin-3	Tns3	769	S	0.001	0.001	Down
Q5SVL6	Rap1 GTPase-activating protein 2	Rap1gap2	593	S	3.13409	0.00157275	Up
Q5SW75	Protein phosphatase Slingshot homolog 2	Ssh2	734	S	1000	0.001	Up
Q5SWP3	NAC-alpha domain-containing protein 1	Nacad	1268	S	1000	0.001	Up
Q5SWU9	Acetyl-CoA carboxylase 1	Acaca	25	S	0.001	0.001	Down
Q5U3K5	Rab-like protein 6	Rabl6	502	S	1000	0.001	Up
Q60610	Rho guanine nucleotide exchange factor TIAM1	Tiam1	219	S	0.001	0.001	Down
Q60737	Casein kinase II subunit alpha	Csnk2a1	287	S	0.001	0.001	Down
Q60749	KH domain-containing, RNA-binding, signal transduction-associated protein 1	Khdrbs1	137	S	1000	0.001	Up
Q60790	Ras GTPase-activating protein 3	Rasa3	833	S	1000	0.001	Up
Q60805	Tyrosine-protein kinase Mer	Mertk	538	S	2.98592	0.023754	Up
Q60864	Stress-induced-phosphoprotein 1	Stip1	16	S	0.001	0.001	Down
Q60864	Stress-induced-phosphoprotein 1	Stip1	164	S	1000	0.001	Up
Q61016	Guanine nucleotide-binding protein G(I)/G(S)/G(O) subunit gamma-7	Gng7	2	S	0.001	0.001	Down
Q61136	Serine/threonine-protein kinase PRP4 homolog	Prpf4b	21	S	0.001	0.001	Down
Q61136	Serine/threonine-protein kinase PRP4 homolog	Prpf4b	145	S	0.001	0.001	Down
Q61151	Serine/threonine-protein phosphatase 2A 56 kDa regulatory subunit epsilon isoform	Ppp2r5e	32	S	0.001	0.001	Down
Q61187	Tumor susceptibility gene 101 protein	Tsg101	48	S	0.001	0.001	Down
Q61233	Plastin-2	Lcp1	257	S	0.001	0.001	Down
Q61234	Alpha-1-syntrophin	Snta1	187	S	1000	0.001	Up
Q61234	Alpha-1-syntrophin	Snta1	195	S	0.001	0.001	Down
Q61290	Voltage-dependent R-type calcium channel subunit alpha-1E	Cacna1e	20	S	1000	0.001	Up
Q61290	Voltage-dependent R-type calcium channel subunit alpha-1E	Cacna1e	954	S	1000	0.001	Up
Q61315	Adenomatous polyposis coli protein	Apc	2063	S	0.001	0.001	Down
Q61548	Clathrin coat assembly protein AP180	Snap91	593	S	0.001	0.001	Down
Q61686	Chromobox protein homolog 5	Cbx5	110	S	1000	0.001	Up
Q61686	Chromobox protein homolog 5	Cbx5	93	S	1.52663	0.0486018	Up
Q61687	Transcriptional regulator ATRX	Atrx	1979	S	0.001	0.001	Down
Q61701	ELAV-like protein 4	Elavl4	38	S	0.572195	0.0241701	Down
Q62245	Son of sevenless homolog 1	Sos1	1120	S	0.001	0.001	Down
Q62383	Transcription elongation factor SPT6	Supt6h	12	S	0.164609	0.0361308	Down
Q62407	Striated muscle-specific serine/threonine-protein kinase	Speg	2451	S	1000	0.001	Up
Q62407	Striated muscle-specific serine/threonine-protein kinase	Speg	511	S	1000	0.001	Up
Q62417	Sorbin and SH3 domain-containing protein 1	Sorbs1	261	S	0.001	0.001	Down
Q640R3	Hepatocyte cell adhesion molecule	Hepacam	379	S	1000	0.001	Up
Q64511	DNA topoisomerase 2-beta	Top2b	1444	S	1000	0.001	Up
Q68EF6	Brain-enriched guanylate kinase-associated protein	Begain	548	S	0.001	0.001	Down
Q68FE2	Autophagy-related protein 9A	Atg9a	16	S	0.001	0.001	Down
Q68FE6	Rho family-interacting cell polarization regulator 1	Ripor1	20	S	0.001	0.001	Down
Q68FH0	Plakophilin-4	Pkp4	402	S	0.001	0.001	Down
Q68FH0	Plakophilin-4	Pkp4	1036	S	0.440499	0.0488275	Down
Q68FM6	Protein phosphatase 1 regulatory subunit 29	Elfn2	750	S	0.001	0.001	Down
Q68FM6	Protein phosphatase 1 regulatory subunit 29	Elfn2	647	S	1.51149	0.0237705	Up
Q69Z98	Serine/threonine-protein kinase BRSK2	Brsk2	292	S	0.001	0.001	Down
Q69ZH9	Rho GTPase-activating protein 23	Arhgap23	334	S	1000	0.001	Up
Q69ZK0	Phosphatidylinositol 3,4,5-trisphosphate-dependent Rac exchanger 1 protein	Prex1	431	S	1000	0.001	Up
Q69ZK0	Phosphatidylinositol 3,4,5-trisphosphate-dependent Rac exchanger 1 protein	Prex1	1143	S	1000	0.001	Up
Q69ZR2	E3 ubiquitin-protein ligase HECTD1	Hectd1	1777	S	1.92741	0.000594859	Up
Q69ZS6	Synaptic vesicle glycoprotein 2C	Sv2c	463	S	0.001	0.001	Down
Q6A026	Sister chromatid cohesion protein PDS5 homolog A	Pds5a	1174	S	0.001	0.001	Down
Q6A0D4	Raftlin	Rftn1	183	S	1000	0.001	Up
Q6DFV3	Rho GTPase-activating protein 21	Arhgap21	1089	S	0.001	0.001	Down
Q6DIC0	Probable global transcription activator SNF2L2	Smarca2	166	S	1000	0.001	Up
Q6EDY6	F-actin-uncapping protein LRRC16A	Carmil1	122	S	0.001	0.001	Down
Q6EDY6	F-actin-uncapping protein LRRC16A	Carmil1	1289	S	0.001	0.001	Down
Q6EDY6	F-actin-uncapping protein LRRC16A	Carmil1	1294	S	0.001	0.001	Down
Q6EDY6	F-actin-uncapping protein LRRC16A	Carmil1	1295	S	1000	0.001	Up
Q6IR34	G-protein-signaling modulator 1	Gpsm1	410	S	0.001	0.001	Down
Q6NS60	F-box only protein 41	Fbxo41	838	S	0.001	0.001	Down
Q6NS60	F-box only protein 41	Fbxo41	396	S	0.001	0.001	Down
Q6NS60	F-box only protein 41	Fbxo41	476	S	0.594593	0.0153586	Down
Q6NV83	U2 snRNP-associated SURP motif-containing protein	U2surp	811	S	0.001	0.001	Down
Q6NVE8	WD repeat-containing protein 44	Wdr44	563	S	0.001	0.001	Down
Q6NVE8	WD repeat-containing protein 44	Wdr44	567	S	0.001	0.001	Down
Q6NZN0	RNA-binding protein 26	Rbm26	523	S	0.001	0.001	Down
Q6P1F6	Serine/threonine-protein phosphatase 2A 55 kDa regulatory subunit B alpha isoform	Ppp2r2a	167	S	1000	0.001	Up
Q6P5H6	FERM domain-containing protein 5	Frmd5	351	S	1000	0.001	Up
Q6PAL8	DENN domain-containing protein 5A	Dennd5a	1085	S	0.001	0.001	Down
Q6PAM0	5'-AMP-activated protein kinase subunit beta-2	Prkab2	107	S	1.59342	0.00297586	Up
Q6PB44	Tyrosine-protein phosphatase non-receptor type 23	Ptpn23	1179	S	0.589486	0.0446383	Down
Q6PCN3	Tau-tubulin kinase 1	Ttbk1	1122	S	0.001	0.001	Down
Q6PCN3	Tau-tubulin kinase 1	Ttbk1	827	S	2.26637	0.0103561	Up
Q6PDG8	Vacuolar fusion protein MON1 homolog A	Mon1a	56	S	1.59323	0.00504898	Up
Q6PDM2	Serine/arginine-rich splicing factor 1	Srsf1	199	S	1000	0.001	Up
Q6PDM2	Serine/arginine-rich splicing factor 1	Srsf1	201	S	1000	0.001	Up
Q6PDS3	NAD(+) hydrolase SARM1	Sarm1	572	S	1000	0.001	Up
Q6PE13	Proline-rich transmembrane protein 3	Prrt3	789	S	1000	0.001	Up
Q6PEV3	WAS/WASL-interacting protein family member 2	Wipf2	155	S	0.001	0.001	Down
Q6PF93	Phosphatidylinositol 3-kinase catalytic subunit type 3	Pik3c3	282	S	0.001	0.001	Down
Q6PFD5	Disks large-associated protein 3	Dlgap3	58	S	0.001	0.001	Down
Q6PFD5	Disks large-associated protein 3	Dlgap3	965	S	1.54361	0.0177101	Up
Q6PFR5	Transformer-2 protein homolog alpha	Tra2a	237	S	1000	0.001	Up
Q6PGF7	Exocyst complex component 8	Exoc8	363	S	1000	0.001	Up
Q6PGN3	Serine/threonine-protein kinase DCLK2	Dclk2	343	S	1000	0.001	Up
Q6PHZ2	Calcium/calmodulin-dependent protein kinase type II subunit delta	Camk2d	330	S	0.001	0.001	Down
Q6PIC6	Sodium/potassium-transporting ATPase subunit alpha-3	Atp1a3	665	S	1000	0.001	Up
Q6PIE5	Sodium/potassium-transporting ATPase subunit alpha-2	Atp1a2	439	S	1000	0.001	Up
Q6PIE5	Sodium/potassium-transporting ATPase subunit alpha-2	Atp1a2	464	S	1.57672	0.00814274	Up
Q6ZPJ0	Testis-expressed protein 2	Tex2	365	S	0.649881	0.0138104	Down
Q6ZPJ0	Testis-expressed protein 2	Tex2	799	S	0.001	0.001	Down
Q6ZPJ0	Testis-expressed protein 2	Tex2	265	S	1000	0.001	Up
Q6ZPJ3	(E3-independent) E2 ubiquitin-conjugating enzyme UBE2O	Ube2o	836	S	0.36641	0.0473811	Down
Q6ZQ18	Protein EFR3 homolog B	Efr3b	709	S	0.338649	0.0114598	Down
Q6ZWR6	Nesprin-1	Syne1	496	S	0.001	0.001	Down
Q7TME0	Phospholipid phosphatase-related protein type 4	Plppr4	347	S	0.001	0.001	Down
Q7TME0	Phospholipid phosphatase-related protein type 4	Plppr4	608	S	0.001	0.001	Down
Q7TME0	Phospholipid phosphatase-related protein type 4	Plppr4	695	S	0.521295	0.0272961	Down
Q7TN98	Cytoplasmic polyadenylation element-binding protein 4	Cpeb4	99	S	1000	0.001	Up
Q7TNV0	Protein DEK	Dek	306	S	0.001	0.001	Down
Q7TNV0	Protein DEK	Dek	308	S	0.001	0.001	Down
Q7TNV0	Protein DEK	Dek	311	S	0.001	0.001	Down
Q7TNV0	Protein DEK	Dek	312	S	0.001	0.001	Down
Q7TPD3	Roundabout homolog 2	Robo2	1159	S	0.001	0.001	Down
Q7TPS5	C2 domain-containing protein 5	C2cd5	657	S	1000	0.001	Up
Q7TQG1	Pleckstrin homology domain-containing family A member 6	Plekha6	973	S	0.001	0.001	Down
Q7TSC1	Protein PRRC2A	Prrc2a	1104	S	0.001	0.001	Down
Q7TSH8	Transmembrane protein 94	Tmem94	221	S	0.001	0.001	Down
Q7TSH8	Transmembrane protein 94	Tmem94	225	S	0.001	0.001	Down
Q7TSH8	Transmembrane protein 94	Tmem94	444	S	0.001	0.001	Down
Q7TSH8	Transmembrane protein 94	Tmem94	445	S	0.001	0.001	Down
Q7TSJ2	Microtubule-associated protein 6	Map6	627	S	1000	0.001	Up
Q7TSJ2	Microtubule-associated protein 6	Map6	698	S	1000	0.001	Up
Q80TE4	Signal-induced proliferation-associated 1-like protein 2	Sipa1l2	301	S	0.001	0.001	Down
Q80TH2	Erbin	Erbin	599	S	0.627083	0.0274266	Down
Q80TH2	Erbin	Erbin	600	S	0.627083	0.0274266	Down
Q80TI0	Protein Aster-B	Gramd1b	50	S	1000	0.001	Up
Q80TI0	Protein Aster-B	Gramd1b	88	S	1000	0.001	Up
Q80TJ1	Calcium-dependent secretion activator 1	Cadps	7	S	0.001	0.001	Down
Q80TK0	AP2-interacting clathrin-endocytosis protein	Kiaa1107	1051	S	1.88584	0.0464474	Up
Q80TK0	AP2-interacting clathrin-endocytosis protein	Kiaa1107	504	S	1000	0.001	Up
Q80TM6	R3H domain-containing protein 2	R3hdm2	283	S	0.001	0.001	Down
Q80TS7	Dendrin	Ddn	397	S	0.001	0.001	Down
Q80TS7	Dendrin	Ddn	547	S	1000	0.001	Up
Q80TV8	CLIP-associating protein 1	Clasp1	568	S	0.001	0.001	Down
Q80U23	Syntaphilin	Snph	42	S	1000	0.001	Up
Q80U28	MAP kinase-activating death domain protein	Madd	1270	S	2.45585	0.0491131	Up
Q80U28	MAP kinase-activating death domain protein	Madd	23	S	1000	0.001	Up
Q80U35	Rho guanine nucleotide exchange factor 17	Arhgef17	142	S	0.001	0.001	Down
Q80U49	Centrosomal protein of 170 kDa protein B	Cep170b	1029	S	1000	0.001	Up
Q80U72	Protein scribble homolog	Scrib	1218	S	0.001	0.001	Down
Q80U72	Protein scribble homolog	Scrib	694	S	0.001	0.001	Down
Q80U72	Protein scribble homolog	Scrib	1548	S	0.001	0.001	Down
Q80U72	Protein scribble homolog	Scrib	1490	S	0.001	0.001	Down
Q80U72	Protein scribble homolog	Scrib	1457	S	0.001	0.001	Down
Q80U72	Protein scribble homolog	Scrib	506	S	0.001	0.001	Down
Q80U72	Protein scribble homolog	Scrib	1206	S	0.001	0.001	Down
Q80UP8	Sodium-dependent phosphate transporter 2	Slc20a2	351	S	0.001	0.001	Down
Q80VJ2	Steroid receptor RNA activator 1	Sra1	207	S	0.001	0.001	Down
Q80VP0	Tectonin beta-propeller repeat-containing protein 1	Tecpr1	444	S	0.001	0.001	Down
Q80VP0	Tectonin beta-propeller repeat-containing protein 1	Tecpr1	418	S	1000	0.001	Up
Q80W00	Serine/threonine-protein phosphatase 1 regulatory subunit 10	Ppp1r10	313	S	0.001	0.001	Down
Q80W04	Transmembrane and coiled-coil domains protein 2	Tmcc2	115	S	0.001	0.001	Down
Q80W04	Transmembrane and coiled-coil domains protein 2	Tmcc2	119	S	0.624753	0.0399847	Down
Q80X80	Phospholipid transfer protein C2CD2L	C2cd2l	136	S	0.001	0.001	Down
Q80X80	Phospholipid transfer protein C2CD2L	C2cd2l	499	S	1000	0.001	Up
Q80X90	Filamin-B	Flnb	2478	S	1.50612	0.0235027	Up
Q80Y17	Lethal(2) giant larvae protein homolog 1	Llgl1	662	S	1000	0.001	Up
Q80Y24	Prickle-like protein 2	Prickle2	557	S	0.001	0.001	Down
Q80YA9	Connector enhancer of kinase suppressor of ras 2	Cnksr2	503	S	1000	0.001	Up
Q80YN3	Breast carcinoma-amplified sequence 1 homolog	Bcas1	296	S	1000	0.001	Up
Q80Z38	SH3 and multiple ankyrin repeat domains protein 2	Shank2	729	S	1.53951	0.00103925	Up
Q810B8	SLIT and NTRK-like protein 4	Slitrk4	741	S	0.001	0.001	Down
Q810C1	SLIT and NTRK-like protein 1	Slitrk1	695	S	0.001	0.001	Down
Q811D0	Disks large homolog 1	Dlg1	598	S	1000	0.001	Up
Q811P8	Rho GTPase-activating protein 32	Arhgap32	732	S	0.001	0.001	Down
Q812A2	SLIT-ROBO Rho GTPase-activating protein 3	Srgap3	922	S	0.001	0.001	Down
Q812A2	SLIT-ROBO Rho GTPase-activating protein 3	Srgap3	1011	S	0.001	0.001	Down
Q8BFU3	RING finger protein 214	Rnf214	27	S	1000	0.001	Up
Q8BG67	Protein EFR3 homolog A	Efr3a	220	S	0.001	0.001	Down
Q8BG67	Protein EFR3 homolog A	Efr3a	692	S	1000	0.001	Up
Q8BG92	Clavesin-2	Clvs2	302	S	1.91293	0.00933855	Up
Q8BG95	Protein phosphatase 1 regulatory subunit 12B	Ppp1r12b	502	S	0.001	0.001	Down
Q8BG95	Protein phosphatase 1 regulatory subunit 12B	Ppp1r12b	729	S	0.001	0.001	Down
Q8BH57	WD repeat-containing protein 48	Wdr48	452	S	0.001	0.001	Down
Q8BHE3	Caytaxin	Atcay	370	S	0.001	0.001	Down
Q8BIK4	Dedicator of cytokinesis protein 9	Dock9	1195	S	0.001	0.001	Down
Q8BKC8	Phosphatidylinositol 4-kinase beta	Pi4kb	242	S	0.631346	0.0355189	Down
Q8BKX1	Brain-specific angiogenesis inhibitor 1-associated protein 2	Baiap2	367	S	0.001	0.001	Down
Q8BL65	Actin-binding LIM protein 2	Ablim2	368	S	5.74024	0.000152184	Up
Q8BLK9	Ribosomal protein S6 kinase delta-1	Rps6kc1	548	S	1000	0.001	Up
Q8BLK9	Ribosomal protein S6 kinase delta-1	Rps6kc1	658	S	1000	0.001	Up
Q8BLK9	Ribosomal protein S6 kinase delta-1	Rps6kc1	281	S	1000	0.001	Up
Q8BLK9	Ribosomal protein S6 kinase delta-1	Rps6kc1	599	S	1000	0.001	Up
Q8BLK9	Ribosomal protein S6 kinase delta-1	Rps6kc1	779	S	1000	0.001	Up
Q8BLK9	Ribosomal protein S6 kinase delta-1	Rps6kc1	423	S	1000	0.001	Up
Q8BLK9	Ribosomal protein S6 kinase delta-1	Rps6kc1	493	S	1000	0.001	Up
Q8BLK9	Ribosomal protein S6 kinase delta-1	Rps6kc1	577	S	1000	0.001	Up
Q8BLV3	Sodium/hydrogen exchanger 7	Slc9a7	695	S	0.001	0.001	Down
Q8BMG7	Rab3 GTPase-activating protein non-catalytic subunit	Rab3gap2	42	S	1000	0.001	Up
Q8BNW9	Kelch repeat and BTB domain-containing protein 11	Kbtbd11	107	S	1000	0.001	Up
Q8BP27	Swi5-dependent recombination DNA repair protein 1 homolog	Sfr1	163	S	0.001	0.001	Down
Q8BP27	Swi5-dependent recombination DNA repair protein 1 homolog	Sfr1	141	S	1000	0.001	Up
Q8BPN8	DmX-like protein 2	Dmxl2	2098	S	0.001	0.001	Down
Q8BPN8	DmX-like protein 2	Dmxl2	481	S	1.56576	0.00502706	Up
Q8BPQ7	Small G protein signaling modulator 1	Sgsm1	755	S	0.001	0.001	Down
Q8BPQ7	Small G protein signaling modulator 1	Sgsm1	407	S	1000	0.001	Up
Q8BRN9	Coiled-coil and C2 domain-containing protein 1B	Cc2d1b	455	S	1000	0.001	Up
Q8BRN9	Coiled-coil and C2 domain-containing protein 1B	Cc2d1b	583	S	1000	0.001	Up
Q8BRT1	CLIP-associating protein 2	Clasp2	1004	S	1000	0.001	Up
Q8BSS9	Liprin-alpha-2	Ppfia2	538	S	1000	0.001	Up
Q8BSS9	Liprin-alpha-2	Ppfia2	621	S	0.001	0.001	Down
Q8BSS9	Liprin-alpha-2	Ppfia2	687	S	2.5098	9.54144e-06	Up
Q8BSY0	Aspartyl/asparaginyl beta-hydroxylase	Asph	38	S	1000	0.001	Up
Q8BTI8	Serine/arginine repetitive matrix protein 2	Srrm2	960	S	0.001	0.001	Down
Q8BTI8	Serine/arginine repetitive matrix protein 2	Srrm2	2335	S	0.001	0.001	Down
Q8BTI8	Serine/arginine repetitive matrix protein 2	Srrm2	2660	S	0.001	0.001	Down
Q8BTI8	Serine/arginine repetitive matrix protein 2	Srrm2	924	S	1000	0.001	Up
Q8BTI8	Serine/arginine repetitive matrix protein 2	Srrm2	926	S	1000	0.001	Up
Q8BTI8	Serine/arginine repetitive matrix protein 2	Srrm2	928	S	1000	0.001	Up
Q8BTM8	Filamin-A	Flna	2152	S	0.001	0.001	Down
Q8BTY2	Sodium bicarbonate cotransporter 3	Slc4a7	1014	S	0.001	0.001	Down
Q8BUV3	Gephyrin	Gphn	338	S	0.001	0.001	Down
Q8BVF2	Phosducin-like protein 3	Pdcl3	65	S	0.001	0.001	Down
Q8BXR9	Oxysterol-binding protein-related protein 6	Osbpl6	44	S	1.52484	0.0295972	Up
Q8BZ98	Dynamin-3	Dnm3	767	S	0.001	0.001	Down
Q8C008	Double zinc ribbon and ankyrin repeat-containing protein 1	Dzank1	179	S	0.001	0.001	Down
Q8C033	Rho guanine nucleotide exchange factor 10	Arhgef10	1259	S	1000	0.001	Up
Q8C052	Microtubule-associated protein 1S	Map1s	658	S	0.001	0.001	Down
Q8C080	Sorting nexin-16	Snx16	29	S	1000	0.001	Up
Q8C0T5	Signal-induced proliferation-associated 1-like protein 1	Sipa1l1	1372	S	1.72608	0.0377372	Up
Q8C170	Unconventional myosin-IXa	Myo9a	1832	S	0.001	0.001	Down
Q8C170	Unconventional myosin-IXa	Myo9a	2296	S	0.001	0.001	Down
Q8C170	Unconventional myosin-IXa	Myo9a	1243	S	0.001	0.001	Down
Q8C170	Unconventional myosin-IXa	Myo9a	755	S	0.001	0.001	Down
Q8C1B1	Calmodulin-regulated spectrin-associated protein 2	Camsap2	409	S	0.001	0.001	Down
Q8C419	Probable G-protein coupled receptor 158	Gpr158	886	S	1000	0.001	Up
Q8C437	PEX5-related protein	Pex5l	386	S	0.001	0.001	Down
Q8C437	PEX5-related protein	Pex5l	198	S	1000	0.001	Up
Q8C7M3	E3 ubiquitin-protein ligase TRIM9	Trim9	46	S	0.145045	0.0034593	Down
Q8C854	Myelin expression factor 2	Myef2	50	S	1000	0.001	Up
Q8C8R3	Ankyrin-2	Ank2	2422	S	0.540402	0.0149882	Down
Q8C8R3	Ankyrin-2	Ank2	2206	S	0.441833	0.00227117	Down
Q8C8R3	Ankyrin-2	Ank2	1902	S	0.001	0.001	Down
Q8C8R3	Ankyrin-2	Ank2	2413	S	0.001	0.001	Down
Q8C8R3	Ankyrin-2	Ank2	2417	S	0.001	0.001	Down
Q8CC35	Synaptopodin	Synpo	689	S	1000	0.001	Up
Q8CCJ4	APC membrane recruitment protein 2	Amer2	269	S	1000	0.001	Up
Q8CCJ4	APC membrane recruitment protein 2	Amer2	284	S	0.001	0.001	Down
Q8CCN5	BCAS3 microtubule associated cell migration factor	Bcas3	570	S	0.001	0.001	Down
Q8CDA1	Phosphatidylinositide phosphatase SAC2	Inpp5f	941	S	0.001	0.001	Down
Q8CGA3	Large neutral amino acids transporter small subunit 4	Slc43a2	297	S	1000	0.001	Up
Q8CGE9	Regulator of G-protein signaling 12	Rgs12	940	S	0.001	0.001	Down
Q8CGE9	Regulator of G-protein signaling 12	Rgs12	943	S	0.001	0.001	Down
Q8CGF6	WD repeat-containing protein 47	Wdr47	297	S	0.001	0.001	Down
Q8CH25	SAFB-like transcription modulator	Sltm	747	S	0.001	0.001	Down
Q8CH77	Neuron navigator 1	Nav1	651	S	1000	0.001	Up
Q8CH77	Neuron navigator 1	Nav1	455	S	0.001	0.001	Down
Q8CH77	Neuron navigator 1	Nav1	808	S	0.159629	0.0221903	Down
Q8CH77	Neuron navigator 1	Nav1	810	S	0.275997	0.0327624	Down
Q8CHC4	Synaptojanin-1	Synj1	1160	S	0.001	0.001	Down
Q8CHG7	Rap guanine nucleotide exchange factor 2	Rapgef2	98	S	0.001	0.001	Down
Q8CHU3	Epsin-2	Epn2	468	S	1000	0.001	Up
Q8CI95	Oxysterol-binding protein-related protein 11	Osbpl11	15	S	1.794	0.0390746	Up
Q8CJ40	Rootletin	Crocc	1479	S	1000	0.001	Up
Q8CJ40	Rootletin	Crocc	1483	S	1000	0.001	Up
Q8CJ40	Rootletin	Crocc	1489	S	1000	0.001	Up
Q8JZP2	Synapsin-3	Syn3	472	S	0.001	0.001	Down
Q8JZP2	Synapsin-3	Syn3	9	S	0.001	0.001	Down
Q8JZP2	Synapsin-3	Syn3	544	S	1000	0.001	Up
Q8JZR6	Electroneutral sodium bicarbonate exchanger 1	Slc4a8	81	S	0.001	0.001	Down
Q8JZR6	Electroneutral sodium bicarbonate exchanger 1	Slc4a8	1046	S	1000	0.001	Up
Q8K004	Spermatogenesis-associated protein 2	Spata2	412	S	1000	0.001	Up
Q8K012	Formin-binding protein 1-like	Fnbp1l	501	S	0.001	0.001	Down
Q8K012	Formin-binding protein 1-like	Fnbp1l	488	S	0.001	0.001	Down
Q8K012	Formin-binding protein 1-like	Fnbp1l	295	S	0.001	0.001	Down
Q8K019	Bcl-2-associated transcription factor 1	Bclaf1	387	S	0.001	0.001	Down
Q8K0L9	Zinc finger and BTB domain-containing protein 20	Zbtb20	353	S	1.89565	0.0429088	Up
Q8K0X8	Fasciculation and elongation protein zeta-1	Fez1	58	S	1.65081	0.0105173	Up
Q8K207	Uncharacterized protein C1orf21 homolog	--	95	S	1.76554	0.00670518	Up
Q8K212	Phosphofurin acidic cluster sorting protein 1	Pacs1	353	S	1000	0.001	Up
Q8K212	Phosphofurin acidic cluster sorting protein 1	Pacs1	23	S	1000	0.001	Up
Q8K2I1	Protein farnesyltransferase subunit beta	Fntb	432	S	0.001	0.001	Down
Q8K3H0	DCC-interacting protein 13-alpha	Appl1	490	S	0.001	0.001	Down
Q8K3X4	Probable E3 ubiquitin-protein ligase IRF2BPL	Irf2bpl	636	S	4.15646	0.0134943	Up
Q8K3Z9	Nuclear envelope pore membrane protein POM 121	Pom121	319	S	0.001	0.001	Down
Q8K400	Syntaxin-binding protein 5	Stxbp5	786	S	2.14053	8.35133e-05	Up
Q8K4G5	Actin-binding LIM protein 1	Ablim1	499	S	0.262521	0.00343964	Down
Q8K4P8	E3 ubiquitin-protein ligase HECW1	Hecw1	1073	S	1000	0.001	Up
Q8K4Q0	Regulatory-associated protein of mTOR	Rptor	722	S	0.001	0.001	Down
Q8R001	Microtubule-associated protein RP/EB family member 2	Mapre2	221	S	0.001	0.001	Down
Q8R071	Inositol-trisphosphate 3-kinase A	Itpka	185	S	1.89491	0.0010826	Up
Q8R0S4	Voltage-dependent L-type calcium channel subunit beta-4	Cacnb4	440	S	0.001	0.001	Down
Q8R0S4	Voltage-dependent L-type calcium channel subunit beta-4	Cacnb4	474	S	0.001	0.001	Down
Q8R123	FAD synthase	Flad1	468	S	0.001	0.001	Down
Q8R191	Synaptogyrin-3	Syngr3	19	S	0.001	0.001	Down
Q8R1A4	Dedicator of cytokinesis protein 7	Dock7	432	S	1000	0.001	Up
Q8R1A4	Dedicator of cytokinesis protein 7	Dock7	864	S	0.001	0.001	Down
Q8R1A4	Dedicator of cytokinesis protein 7	Dock7	1420	S	0.001	0.001	Down
Q8R310	Transmembrane and coiled-coil domain protein 3	Tmcc3	226	S	0.001	0.001	Down
Q8R3D1	TBC1 domain family member 13	Tbc1d13	184	S	1000	0.001	Up
Q8R3Y8	Interferon regulatory factor 2-binding protein 1	Irf2bp1	453	S	1000	0.001	Up
Q8R3Y8	Interferon regulatory factor 2-binding protein 1	Irf2bp1	436	S	1000	0.001	Up
Q8R3Z5	Voltage-dependent L-type calcium channel subunit beta-1	Cacnb1	26	S	1000	0.001	Up
Q8R4U7	Leucine zipper protein 1	Luzp1	308	S	1000	0.001	Up
Q8R502	Volume-regulated anion channel subunit LRRC8C	Lrrc8c	183	S	0.001	0.001	Down
Q8R550	SH3 domain-containing kinase-binding protein 1	Sh3kbp1	159	S	0.001	0.001	Down
Q8R550	SH3 domain-containing kinase-binding protein 1	Sh3kbp1	274	S	0.336644	0.0274309	Down
Q8R5A6	TBC1 domain family member 22A	Tbc1d22a	166	S	0.001	0.001	Down
Q8R5H1	Ubiquitin carboxyl-terminal hydrolase 15	Usp15	961	S	2.86894	0.0325885	Up
Q8VBT0	Thioredoxin-related transmembrane protein 1	Tmx1	223	S	0.001	0.001	Down
Q8VBX6	Multiple PDZ domain protein	Mpdz	231	S	1000	0.001	Up
Q8VD37	SH3-containing GRB2-like protein 3-interacting protein 1	Sgip1	371	S	0.558298	0.0212605	Down
Q8VDP4	Cell cycle and apoptosis regulator protein 2	Ccar2	612	S	0.001	0.001	Down
Q8VDQ8	NAD-dependent protein deacetylase sirtuin-2	Sirt2	25	S	0.286234	0.036771	Down
Q8VDZ4	Palmitoyltransferase ZDHHC5	Zdhhc5	331	S	1000	0.001	Up
Q8VE33	Ganglioside-induced differentiation-associated protein 1-like 1	Gdap1l1	37	S	1000	0.001	Up
Q8VHJ5	Serine/threonine-protein kinase MARK1	Mark1	46	S	0.001	0.001	Down
Q8VHK5	Membrane protein MLC1	Mlc1	183	S	1.66819	0.0107495	Up
Q8VHK5	Membrane protein MLC1	Mlc1	188	S	1000	0.001	Up
Q8VHR5	Transcriptional repressor p66-beta	Gatad2b	17	S	1000	0.001	Up
Q8VHW2	Voltage-dependent calcium channel gamma-8 subunit	Cacng8	254	S	1.56967	0.0455413	Up
Q91VC7	Protein phosphatase 1 regulatory subunit 14A	Ppp1r14a	136	S	0.522716	0.0243013	Down
Q91WG5	5'-AMP-activated protein kinase subunit gamma-2	Prkag2	131	S	0.001	0.001	Down
Q91WG5	5'-AMP-activated protein kinase subunit gamma-2	Prkag2	113	S	1000	0.001	Up
Q91WL8	WW domain-containing oxidoreductase	Wwox	14	S	1000	0.001	Up
Q91WS0	CDGSH iron-sulfur domain-containing protein 1	Cisd1	5	S	1000	0.001	Up
Q91X84	CREB-regulated transcription coactivator 3	Crtc3	62	S	1000	0.001	Up
Q91X84	CREB-regulated transcription coactivator 3	Crtc3	162	S	1000	0.001	Up
Q91XM9	Disks large homolog 2	Dlg2	624	S	1000	0.001	Up
Q91XV3	Brain acid soluble protein 1	Basp1	217	S	1.83258	0.000509613	Up
Q91YE7	RNA-binding protein 5	Rbm5	624	S	1000	0.001	Up
Q91YE7	RNA-binding protein 5	Rbm5	78	S	1000	0.001	Up
Q91YJ2	Sorting nexin-4	Snx4	108	S	0.001	0.001	Down
Q91YM2	Rho GTPase-activating protein 35	Arhgap35	1150	S	1000	0.001	Up
Q91YN0	Protein C12orf4 homolog	D6Wsu163e	79	S	0.001	0.001	Down
Q91YR1	Twinfilin-1	Twf1	277	S	0.001	0.001	Down
Q91YR7	Pre-mRNA-processing factor 6	Prpf6	143	S	1000	0.001	Up
Q91Z38	Tetratricopeptide repeat protein 1	Ttc1	69	S	1000	0.001	Up
Q920I9	WD repeat-containing protein 7	Wdr7	295	S	1000	0.001	Up
Q920P5	Adenylate kinase isoenzyme 5	Ak5	108	S	0.001	0.001	Down
Q920R0	Alsin	Als2	477	S	0.62888	0.0170717	Down
Q921C1	Gap junction gamma-3 protein	Gjc3	250	S	0.001	0.001	Down
Q921C1	Gap junction gamma-3 protein	Gjc3	253	S	0.001	0.001	Down
Q921Q7	Ras and Rab interactor 1	Rin1	340	S	2.15948	0.0203742	Up
Q921T2	Torsin-1A-interacting protein 1	Tor1aip1	140	S	1000	0.001	Up
Q922J3	CAP-Gly domain-containing linker protein 1	Clip1	1189	S	1.65064	0.00469448	Up
Q922J3	CAP-Gly domain-containing linker protein 1	Clip1	192	S	1000	0.001	Up
Q922X9	Protein arginine N-methyltransferase 7	Prmt7	352	S	0.001	0.001	Down
Q923Z0	G-protein coupled receptor family C group 5 member B	Gprc5b	337	S	0.001	0.001	Down
Q99104	Unconventional myosin-Va	Myo5a	1205	S	1000	0.001	Up
Q99104	Unconventional myosin-Va	Myo5a	1650	S	1000	0.001	Up
Q99J36	THUMP domain-containing protein 1	Thumpd1	119	S	1.53033	0.00256389	Up
Q99JB8	Protein kinase C and casein kinase II substrate protein 3	Pacsin3	383	S	1000	0.001	Up
Q99JF8	PC4 and SFRS1-interacting protein	Psip1	272	S	0.560838	0.0461012	Down
Q99JF8	PC4 and SFRS1-interacting protein	Psip1	274	S	0.48388	0.0373576	Down
Q99JH7	Calsyntenin-3	Clstn3	951	S	1000	0.001	Up
Q99JP7	Glutathione hydrolase 7	Ggt7	79	S	0.001	0.001	Down
Q99K70	Ras-related GTP-binding protein C	Rragc	2	S	1000	0.001	Up
Q99K70	Ras-related GTP-binding protein C	Rragc	15	S	1000	0.001	Up
Q99KG3	RNA-binding protein 10	Rbm10	797	S	0.001	0.001	Down
Q99KG3	RNA-binding protein 10	Rbm10	733	S	0.001	0.001	Down
Q99KG3	RNA-binding protein 10	Rbm10	736	S	0.001	0.001	Down
Q99KG3	RNA-binding protein 10	Rbm10	738	S	0.001	0.001	Down
Q99KG3	RNA-binding protein 10	Rbm10	89	S	0.001	0.001	Down
Q99KG3	RNA-binding protein 10	Rbm10	723	S	0.001	0.001	Down
Q99KL7	Ras-related protein Rab-28	Rab28	4	S	1000	0.001	Up
Q99L45	Eukaryotic translation initiation factor 2 subunit 2	Eif2s2	67	S	0.001	0.001	Down
Q99L45	Eukaryotic translation initiation factor 2 subunit 2	Eif2s2	2	S	0.384981	0.033553	Down
Q99LH2	Phosphatidylserine synthase 1	Ptdss1	11	S	0.001	0.001	Down
Q99LH2	Phosphatidylserine synthase 1	Ptdss1	417	S	0.001	0.001	Down
Q99LH2	Phosphatidylserine synthase 1	Ptdss1	425	S	0.001	0.001	Down
Q99M28	RNA-binding protein with serine-rich domain 1	Rnps1	155	S	1000	0.001	Up
Q99M28	RNA-binding protein with serine-rich domain 1	Rnps1	157	S	1000	0.001	Up
Q99NE5	Regulating synaptic membrane exocytosis protein 1	Rims1	849	S	2.45368	0.0307393	Up
Q99NE5	Regulating synaptic membrane exocytosis protein 1	Rims1	1027	S	0.001	0.001	Down
Q99NF2	NMDA receptor synaptonuclear signaling and neuronal migration factor	Nsmf	34	S	1000	0.001	Up
Q99NF2	NMDA receptor synaptonuclear signaling and neuronal migration factor	Nsmf	58	S	1000	0.001	Up
Q99P72	Reticulon-4	Rtn4	838	S	0.001	0.001	Down
Q9CQS8	Protein transport protein Sec61 subunit beta	Sec61b	17	S	0.001	0.001	Down
Q9CQV4	Reticulophagy regulator 3	Retreg3	256	S	0.001	0.001	Down
Q9CQV4	Reticulophagy regulator 3	Retreg3	258	S	0.001	0.001	Down
Q9CQV4	Reticulophagy regulator 3	Retreg3	260	S	0.001	0.001	Down
Q9CQX8	28S ribosomal protein S36, mitochondrial	Mrps36	89	S	0.001	0.001	Down
Q9CR59	Growth arrest and DNA damage-inducible proteins-interacting protein 1	Gadd45gip1	39	S	0.001	0.001	Down
Q9CW46	Ribonucleoprotein PTB-binding 1	Raver1	14	S	0.001	0.001	Down
Q9CW46	Ribonucleoprotein PTB-binding 1	Raver1	626	S	0.001	0.001	Down
Q9CW46	Ribonucleoprotein PTB-binding 1	Raver1	576	S	0.001	0.001	Down
Q9CYI0	Protein Njmu-R1	--	8	S	1.85705	0.00663162	Up
Q9CYT6	Adenylyl cyclase-associated protein 2	Cap2	316	S	1000	0.001	Up
Q9CYZ2	Tumor protein D54	Tpd52l2	96	S	0.001	0.001	Down
Q9CZ62	Centrosomal protein of 97 kDa	Cep97	804	S	0.001	0.001	Down
Q9CZC8	Secernin-1	Scrn1	360	S	0.001	0.001	Down
Q9CZJ2	Heat shock 70 kDa protein 12B	Hspa12b	434	S	0.001	0.001	Down
Q9CZN4	Protein shisa-9	Shisa9	337	S	0.001	0.001	Down
Q9CZW5	Mitochondrial import receptor subunit TOM70	Tomm70	99	S	1000	0.001	Up
Q9CZW5	Mitochondrial import receptor subunit TOM70	Tomm70	108	S	1.70546	0.00669855	Up
Q9CZW5	Mitochondrial import receptor subunit TOM70	Tomm70	282	S	1000	0.001	Up
Q9D074	E3 ubiquitin-protein ligase MGRN1	Mgrn1	106	S	0.001	0.001	Down
Q9D0E1	Heterogeneous nuclear ribonucleoprotein M	Hnrnpm	617	S	1000	0.001	Up
Q9D0L8	mRNA cap guanine-N7 methyltransferase	Rnmt	8	S	1000	0.001	Up
Q9D1L0	Coiled-coil-helix-coiled-coil-helix domain-containing protein 2	Chchd2	41	S	0.001	0.001	Down
Q9D1M4	Eukaryotic translation elongation factor 1 epsilon-1	Eef1e1	56	S	0.001	0.001	Down
Q9D3A8	Carboxyl-terminal PDZ ligand of neuronal nitric oxide synthase protein	Nos1ap	183	S	1000	0.001	Up
Q9D415	Disks large-associated protein 1	Dlgap1	666	S	1.67839	0.00329535	Up
Q9D6F4	Gamma-aminobutyric acid receptor subunit alpha-4	Gabra4	456	S	0.001	0.001	Down
Q9D7I5	Phospholysine phosphohistidine inorganic pyrophosphate phosphatase	Lhpp	191	S	0.001	0.001	Down
Q9D7P6	Iron-sulfur cluster assembly enzyme ISCU, mitochondrial	Iscu	15	S	0.661198	0.00374726	Down
Q9D8S3	ADP-ribosylation factor GTPase-activating protein 3	Arfgap3	143	S	0.001	0.001	Down
Q9DB77	Cytochrome b-c1 complex subunit 2, mitochondrial	Uqcrc2	226	S	1000	0.001	Up
Q9DBC3	Cap-specific mRNA (nucleoside-2'-O-)-methyltransferase 1	Cmtr1	50	S	0.001	0.001	Down
Q9DBD5	Proline-, glutamic acid- and leucine-rich protein 1	Pelp1	13	S	1000	0.001	Up
Q9DBR0	A-kinase anchor protein 8	Akap8	320	S	3.59008	0.000958176	Up
Q9DBR0	A-kinase anchor protein 8	Akap8	325	S	1000	0.001	Up
Q9DBR7	Protein phosphatase 1 regulatory subunit 12A	Ppp1r12a	336	S	1000	0.001	Up
Q9DC69	NADH dehydrogenase [ubiquinone] 1 alpha subcomplex subunit 9, mitochondrial	Ndufa9	173	S	0.001	0.001	Down
Q9DCB4	cAMP-regulated phosphoprotein 21	Arpp21	362	S	0.001	0.001	Down
Q9DCB4	cAMP-regulated phosphoprotein 21	Arpp21	257	S	0.001	0.001	Down
Q9DCB4	cAMP-regulated phosphoprotein 21	Arpp21	346	S	0.001	0.001	Down
Q9DCB4	cAMP-regulated phosphoprotein 21	Arpp21	30	S	0.001	0.001	Down
Q9DCB4	cAMP-regulated phosphoprotein 21	Arpp21	32	S	0.001	0.001	Down
Q9DCB4	cAMP-regulated phosphoprotein 21	Arpp21	381	S	0.001	0.001	Down
Q9DCB4	cAMP-regulated phosphoprotein 21	Arpp21	408	S	0.001	0.001	Down
Q9DD18	D-aminoacyl-tRNA deacylase 1	Dtd1	205	S	0.275308	0.000800126	Down
Q9EP53	Hamartin	Tsc1	572	S	1000	0.001	Up
Q9EPE9	Endoplasmic reticulum transmembrane helix translocase	Atp13a1	896	S	1000	0.001	Up
Q9EPU5	Tumor necrosis factor receptor superfamily member 21	Tnfrsf21	541	S	0.001	0.001	Down
Q9EQZ7	Regulating synaptic membrane exocytosis protein 2	Rims2	1251	S	1000	0.001	Up
Q9ERR1	Nuclear distribution protein nudE-like 1	Ndel1	198	S	1.67751	0.0365146	Up
Q9ESK9	RB1-inducible coiled-coil protein 1	Rb1cc1	222	S	0.590933	0.00179136	Down
Q9ESK9	RB1-inducible coiled-coil protein 1	Rb1cc1	646	S	0.587931	0.0270923	Down
Q9ESK9	RB1-inducible coiled-coil protein 1	Rb1cc1	652	S	0.394824	0.00248058	Down
Q9ESN6	Tripartite motif-containing protein 2	Trim2	456	S	0.001	0.001	Down
Q9ESN6	Tripartite motif-containing protein 2	Trim2	424	S	0.001	0.001	Down
Q9ET80	Junctophilin-1	Jph1	490	S	0.001	0.001	Down
Q9JHG6	Calcipressin-1	Rcan1	216	S	1000	0.001	Up
Q9JHK4	Geranylgeranyl transferase type-2 subunit alpha	Rabggta	81	S	0.516441	0.00328923	Down
Q9JIK5	Nucleolar RNA helicase 2	Ddx21	118	S	1000	0.001	Up
Q9JIX8	Apoptotic chromatin condensation inducer in the nucleus	Acin1	863	S	0.001	0.001	Down
Q9JKB3	Y-box-binding protein 3	Ybx3	328	S	0.001	0.001	Down
Q9JL04	Formin-2	Fmn2	373	S	1000	0.001	Up
Q9JL04	Formin-2	Fmn2	476	S	1000	0.001	Up
Q9JLM8	Serine/threonine-protein kinase DCLK1	Dclk1	212	S	1.57948	0.013656	Up
Q9JLM8	Serine/threonine-protein kinase DCLK1	Dclk1	334	S	1000	0.001	Up
Q9JLV1	BAG family molecular chaperone regulator 3	Bag3	274	S	1000	0.001	Up
Q9JLV5	Cullin-3	Cul3	737	S	1000	0.001	Up
Q9JM13	Rab5 GDP/GTP exchange factor	Rabgef1	124	S	0.001	0.001	Down
Q9JM96	Cdc42 effector protein 4	Cdc42ep4	64	S	1.63668	0.0149389	Up
Q9JM96	Cdc42 effector protein 4	Cdc42ep4	138	S	0.001	0.001	Down
Q9QUQ5	Short transient receptor potential channel 4	Trpc4	959	S	0.468342	0.0303984	Down
Q9QVP9	Protein-tyrosine kinase 2-beta	Ptk2b	396	S	2.22361	0.0254367	Up
Q9QWI6	SRC kinase signaling inhibitor 1	Srcin1	366	S	0.001	0.001	Down
Q9QWI6	SRC kinase signaling inhibitor 1	Srcin1	407	S	4.43082	5.45673e-05	Up
Q9QX47	Protein SON	Son	2027	S	0.001	0.001	Down
Q9QX47	Protein SON	Son	2031	S	0.001	0.001	Down
Q9QX47	Protein SON	Son	1071	S	0.001	0.001	Down
Q9QXJ1	Amyloid beta precursor protein binding family B member 1	Apbb1	345	S	0.001	0.001	Down
Q9QXM1	Junction-mediating and -regulatory protein	Jmy	966	S	1000	0.001	Up
Q9QXS1	Plectin	Plec	4396	S	1000	0.001	Up
Q9QXZ0	Microtubule-actin cross-linking factor 1	Macf1	5551	S	0.001	0.001	Down
Q9QYB5	Gamma-adducin	Add3	673	S	1.58043	0.0372275	Up
Q9QYB8	Beta-adducin	Add2	2	S	1000	0.001	Up
Q9QYF9	Protein NDRG3	Ndrg3	341	S	0.226418	0.0263921	Down
Q9QYG0	Protein NDRG2	Ndrg2	342	S	1000	0.001	Up
Q9QYG0	Protein NDRG2	Ndrg2	350	S	0.155356	0.017419	Down
Q9QYR6	Microtubule-associated protein 1A	Map1a	2212	S	0.001	0.001	Down
Q9QYR6	Microtubule-associated protein 1A	Map1a	1315	S	1000	0.001	Up
Q9QYR6	Microtubule-associated protein 1A	Map1a	898	S	0.437891	0.0187388	Down
Q9QYX7	Protein piccolo	Pclo	4544	S	1000	0.001	Up
Q9QYX7	Protein piccolo	Pclo	1447	S	0.001	0.001	Down
Q9QYX7	Protein piccolo	Pclo	2922	S	0.001	0.001	Down
Q9QYX7	Protein piccolo	Pclo	1829	S	0.524445	0.043286	Down
Q9QZQ1	Afadin	Afdn	1770	S	0.564481	0.0471025	Down
Q9QZS3	Protein numb homolog	Numb	636	S	1000	0.001	Up
Q9R020	Zinc finger Ran-binding domain-containing protein 2	Zranb2	188	S	1.66657	0.0154227	Up
Q9R020	Zinc finger Ran-binding domain-containing protein 2	Zranb2	193	S	1000	0.001	Up
Q9R0A1	Chloride channel protein 2	Clcn2	673	S	0.001	0.001	Down
Q9R0G7	Zinc finger E-box-binding homeobox 2	Zeb2	731	S	1000	0.001	Up
Q9R0K7	Plasma membrane calcium-transporting ATPase 2	Atp2b2	1104	S	0.001	0.001	Down
Q9R0L6	Pericentriolar material 1 protein	Pcm1	1280	S	1000	0.001	Up
Q9R0L6	Pericentriolar material 1 protein	Pcm1	1769	S	0.001	0.001	Down
Q9R0M0	Cadherin EGF LAG seven-pass G-type receptor 2	Celsr2	2668	S	1000	0.001	Up
Q9R1P4	Proteasome subunit alpha type-1	Psma1	247	S	1000	0.001	Up
Q9R1V6	Disintegrin and metalloproteinase domain-containing protein 22	Adam22	866	S	0.001	0.001	Down
Q9WTR1	Transient receptor potential cation channel subfamily V member 2	Trpv2	743	S	0.001	0.001	Down
Q9WTR6	Cystine/glutamate transporter	Slc7a11	26	S	0.001	0.001	Down
Q9WU22	Tyrosine-protein phosphatase non-receptor type 4	Ptpn4	392	S	0.001	0.001	Down
Q9WU40	Inner nuclear membrane protein Man1	Lemd3	261	S	1000	0.001	Up
Q9WU40	Inner nuclear membrane protein Man1	Lemd3	298	S	1000	0.001	Up
Q9WUA6	RAC-gamma serine/threonine-protein kinase	Akt3	472	S	2.07121	0.0241326	Up
Q9WUA6	RAC-gamma serine/threonine-protein kinase	Akt3	476	S	1.78897	0.00911091	Up
Q9WUK6	Zinc finger and BTB domain-containing protein 18	Zbtb18	279	S	1.65916	0.0218168	Up
Q9WV34	MAGUK p55 subfamily member 2	Mpp2	121	S	0.55574	0.0261402	Down
Q9WV69	Dematin	Dmtn	285	S	0.001	0.001	Down
Q9WV92	Band 4.1-like protein 3	Epb41l3	458	S	1000	0.001	Up
Q9WVQ1	Membrane-associated guanylate kinase, WW and PDZ domain-containing protein 2	Magi2	1013	S	0.001	0.001	Down
Q9Z0J4	Nitric oxide synthase, brain	Nos1	858	S	0.0222693	0.000931933	Down
Q9Z0V1	Potassium voltage-gated channel subfamily D member 3	Kcnd3	153	S	0.001	0.001	Down
Q9Z140	Copine-6	Cpne6	65	S	0.001	0.001	Down
Q9Z1B3	1-phosphatidylinositol 4,5-bisphosphate phosphodiesterase beta-1	Plcb1	1181	S	0.001	0.001	Down
Q9Z1T6	1-phosphatidylinositol 3-phosphate 5-kinase	Pikfyve	475	S	2.79934	0.0242068	Up
Q9Z1T6	1-phosphatidylinositol 3-phosphate 5-kinase	Pikfyve	493	S	1000	0.001	Up
Q9Z266	SNARE-associated protein Snapin	Snapin	6	S	1000	0.001	Up
Q9Z2C9	Myotubularin-related protein 7	Mtmr7	621	S	0.001	0.001	Down
Q9Z2D1	Myotubularin-related protein 2	Mtmr2	5	S	1000	0.001	Up
Q9Z2D6	Methyl-CpG-binding protein 2	Mecp2	70	S	1000	0.001	Up
Q9Z2H5	Band 4.1-like protein 1	Epb41l1	69	S	0.001	0.001	Down
Q9Z2H5	Band 4.1-like protein 1	Epb41l1	684	S	0.22083	0.00137555	Down
Q9Z2U1	Proteasome subunit alpha type-5	Psma5	16	S	0.001	0.001	Down
Q9Z2V6	Histone deacetylase 5	Hdac5	600	S	1.68047	0.0250896	Up
Q9Z2V6	Histone deacetylase 5	Hdac5	660	S	1000	0.001	Up
Q9Z2W8	Glutamate receptor 4	Gria4	862	S	0.001	0.001	Down
Q9Z2Y3	Homer protein homolog 1	Homer1	91	S	1000	0.001	Up
Q9Z315	U4/U6.U5 tri-snRNP-associated protein 1	Sart1	767	S	1000	0.001	Up
A0A1W2P872	RNA-binding protein Nova-2	Nova2	27	T	1000	0.001	Up
A2ALS5	Rap1 GTPase-activating protein 1	Rap1gap	539	T	1000	0.001	Up
A2APX8	Sodium channel protein type 1 subunit alpha	Scn1a	723	T	1000	0.001	Up
B1AWN6	Sodium channel protein type 2 subunit alpha	Scn2a	713	T	1000	0.001	Up
B1AZI6	THO complex subunit 2	Thoc2	1285	T	0.001	0.001	Down
E9Q137	Testis-expressed protein 264 homolog	Tex264	303	T	1000	0.001	Up
G5E8K5	Ankyrin-3	Ank3	1803	T	0.001	0.001	Down
O35075	Vacuolar protein sorting-associated protein 26C	Vps26c	151	T	1000	0.001	Up
O54829	Regulator of G-protein signaling 7	Rgs7	243	T	1000	0.001	Up
O55042	Alpha-synuclein	Snca	44	T	1000	0.001	Up
O70585	Dystrobrevin beta	Dtnb	468	T	1000	0.001	Up
O88643	Serine/threonine-protein kinase PAK 1	Pak1	225	T	1000	0.001	Up
O88737	Protein bassoon	Bsn	1489	T	0.001	0.001	Down
P08228	Superoxide dismutase [Cu-Zn]	Sod1	18	T	0.001	0.001	Down
P08414	Calcium/calmodulin-dependent protein kinase type IV	Camk4	200	T	1000	0.001	Up
P10637	Microtubule-associated protein tau	Mapt	468	T	0.001	0.001	Down
P11798	Calcium/calmodulin-dependent protein kinase type II subunit alpha	Camk2a	343	T	0.001	0.001	Down
P14873	Microtubule-associated protein 1B	Map1b	945	T	0.4971	0.0244372	Down
P14873	Microtubule-associated protein 1B	Map1b	702	T	0.001	0.001	Down
P16054	Protein kinase C epsilon type	Prkce	710	T	0.516353	0.0178769	Down
P16858	Glyceraldehyde-3-phosphate dehydrogenase	Gapdh	235	T	0.001	0.001	Down
P63318	Protein kinase C gamma type	Prkcg	514	T	1.86081	0.0256837	Up
P24788	Cyclin-dependent kinase 11B	Cdk11b	740	T	0.001	0.001	Down
P26443	Glutamate dehydrogenase 1, mitochondrial	Glud1	409	T	0.001	0.001	Down
P28571	Sodium- and chloride-dependent glycine transporter 1	Slc6a9	657	T	0.001	0.001	Down
P28652	Calcium/calmodulin-dependent protein kinase type II subunit beta	Camk2b	287	T	1.73579	0.00622295	Up
P29699	Alpha-2-HS-glycoprotein	Ahsg	317	T	1000	0.001	Up
P42128	Forkhead box protein K1	Foxk1	422	T	0.001	0.001	Down
P46061	Ran GTPase-activating protein 1	Rangap1	411	T	1000	0.001	Up
P47746	Cannabinoid receptor 1	Cnr1	314	T	1.5774	0.000353529	Up
P50136	2-oxoisovalerate dehydrogenase subunit alpha, mitochondrial	Bckdha	335	T	1000	0.001	Up
P51125	Calpastatin	Cast	479	T	1000	0.001	Up
P62774	Myotrophin	Mtpn	31	T	1.51672	0.000200747	Up
P62878	E3 ubiquitin-protein ligase RBX1	Rbx1	9	T	1000	0.001	Up
P63328	Serine/threonine-protein phosphatase 2B catalytic subunit alpha isoform	Ppp3ca	427	T	0.001	0.001	Down
P70445	Eukaryotic translation initiation factor 4E-binding protein 2	Eif4ebp2	37	T	0.001	0.001	Down
P70663	SPARC-like protein 1	Sparcl1	74	T	0.001	0.001	Down
P81122	Insulin receptor substrate 2	Irs2	517	T	1000	0.001	Up
P97445	Voltage-dependent P/Q-type calcium channel subunit alpha-1A	Cacna1a	2024	T	1000	0.001	Up
P97813	Phospholipase D2	Pld2	132	T	1000	0.001	Up
P97863	Nuclear factor 1 B-type	Nfib	359	T	1000	0.001	Up
Q3UHD6	Sorting nexin-27	Snx27	213	T	0.639367	6.04953e-06	Down
Q3UNH4	G protein-regulated inducer of neurite outgrowth 1	Gprin1	791	T	1000	0.001	Up
Q3UVC0	Kinase suppressor of Ras 2	Ksr2	271	T	0.001	0.001	Down
Q3UVC0	Kinase suppressor of Ras 2	Ksr2	507	T	0.292887	0.000677278	Down
Q4ACU6	SH3 and multiple ankyrin repeat domains protein 3	Shank3	1234	T	0.001	0.001	Down
Q52KI8	Serine/arginine repetitive matrix protein 1	Srrm1	913	T	1.76746	0.00953667	Up
Q5SVR0	TBC1 domain family member 9B	Tbc1d9b	996	T	1000	0.001	Up
Q5SW75	Protein phosphatase Slingshot homolog 2	Ssh2	486	T	1000	0.001	Up
Q5SXY1	Cytospin-B	Specc1	357	T	0.001	0.001	Down
Q60949	TBC1 domain family member 1	Tbc1d1	499	T	0.001	0.001	Down
Q61074	Protein phosphatase 1G	Ppm1g	525	T	1000	0.001	Up
Q61097	Kinase suppressor of Ras 1	Ksr1	411	T	0.565873	0.000694606	Down
Q61361	Brevican core protein	Bcan	42	T	0.571263	0.0318477	Down
Q61548	Clathrin coat assembly protein AP180	Snap91	333	T	0.001	0.001	Down
Q61644	Protein kinase C and casein kinase substrate in neurons protein 1	Pacsin1	355	T	0.001	0.001	Down
Q62261	Spectrin beta chain, non-erythrocytic 1	Sptbn1	2327	T	1.5127	0.000504382	Up
Q62261	Spectrin beta chain, non-erythrocytic 1	Sptbn1	2191	T	1000	0.001	Up
Q62433	Protein NDRG1	Ndrg1	328	T	1000	0.001	Up
Q64105	Sepiapterin reductase	Spr	104	T	0.001	0.001	Down
Q68FH0	Plakophilin-4	Pkp4	1016	T	1.91342	0.00118908	Up
Q69Z98	Serine/threonine-protein kinase BRSK2	Brsk2	464	T	0.001	0.001	Down
Q6NS60	F-box only protein 41	Fbxo41	477	T	0.534434	0.00735115	Down
Q6PCN3	Tau-tubulin kinase 1	Ttbk1	325	T	0.001	0.001	Down
Q6PCN3	Tau-tubulin kinase 1	Ttbk1	635	T	0.001	0.001	Down
Q6WVG3	BTB/POZ domain-containing protein KCTD12	Kctd12	198	T	5.2354	0.0488944	Up
Q6ZQ58	La-related protein 1	Larp1	601	T	1000	0.001	Up
Q7TPD3	Roundabout homolog 2	Robo2	1157	T	0.001	0.001	Down
Q7TQF7	Amphiphysin	Amph	274	T	0.001	0.001	Down
Q80TE7	Leucine-rich repeat-containing protein 7	Lrrc7	868	T	1000	0.001	Up
Q80TS7	Dendrin	Ddn	399	T	0.334092	0.0262384	Down
Q80U49	Centrosomal protein of 170 kDa protein B	Cep170b	541	T	1000	0.001	Up
Q80Y24	Prickle-like protein 2	Prickle2	537	T	1000	0.001	Up
Q80YN3	Breast carcinoma-amplified sequence 1 homolog	Bcas1	375	T	0.001	0.001	Down
Q8BGU5	Cyclin-Y	Ccny	37	T	2.05988	0.00915425	Up
Q8BIZ1	Ankyrin repeat and sterile alpha motif domain-containing protein 1B	Anks1b	1199	T	1000	0.001	Up
Q8BL65	Actin-binding LIM protein 2	Ablim2	475	T	1000	0.001	Up
Q8BM65	Neuronal tyrosine-phosphorylated phosphoinositide-3-kinase adapter 2	Nyap2	537	T	1000	0.001	Up
Q8BRN9	Coiled-coil and C2 domain-containing protein 1B	Cc2d1b	586	T	1000	0.001	Up
Q8BXR1	Probable cationic amino acid transporter	Slc7a14	463	T	0.279752	0.0220682	Down
Q8C166	Copine-1	Cpne1	525	T	0.001	0.001	Down
Q8C8R3	Ankyrin-2	Ank2	1905	T	1000	0.001	Up
Q8CFI0	E3 ubiquitin-protein ligase NEDD4-like	Nedd4l	502	T	0.001	0.001	Down
Q8JZQ9	Eukaryotic translation initiation factor 3 subunit B	Eif3b	74	T	0.001	0.001	Down
Q8JZR6	Electroneutral sodium bicarbonate exchanger 1	Slc4a8	94	T	1000	0.001	Up
Q8K0L9	Zinc finger and BTB domain-containing protein 20	Zbtb20	304	T	1000	0.001	Up
Q8K3E5	Jouberin	Ahi1	5	T	1000	0.001	Up
Q8R554	OTU domain-containing protein 7A	Otud7a	829	T	0.001	0.001	Down
Q8VD37	SH3-containing GRB2-like protein 3-interacting protein 1	Sgip1	328	T	1.64389	0.0389727	Up
Q8VDN4	Coiled-coil domain-containing protein 92	Ccdc92	184	T	0.001	0.001	Down
Q8VDZ4	Palmitoyltransferase ZDHHC5	Zdhhc5	696	T	1000	0.001	Up
Q91V14	Solute carrier family 12 member 5	Slc12a5	1029	T	1.74093	0.00918036	Up
Q91WC0	Actin-histidine N-methyltransferase	Setd3	14	T	0.001	0.001	Down
Q91WL8	WW domain-containing oxidoreductase	Wwox	12	T	1000	0.001	Up
Q91XV3	Brain acid soluble protein 1	Basp1	183	T	1000	0.001	Up
Q99JG2	G-protein coupled receptor 37-like 1	Gpr37l1	479	T	0.638991	0.00602357	Down
Q99LD4	COP9 signalosome complex subunit 1	Gps1	459	T	1000	0.001	Up
Q99NB9	Splicing factor 3B subunit 1	Sf3b1	326	T	0.001	0.001	Down
Q9D0F9	Phosphoglucomutase-1	Pgm1	115	T	0.001	0.001	Down
Q9D0L8	mRNA cap guanine-N7 methyltransferase	Rnmt	34	T	0.001	0.001	Down
Q9D0R8	Protein LSM12 homolog	Lsm12	75	T	0.001	0.001	Down
Q9D1F4	Proline-rich AKT1 substrate 1	Akt1s1	112	T	1000	0.001	Up
Q9DAS9	Guanine nucleotide-binding protein G(I)/G(S)/G(O) subunit gamma-12	Gng12	8	T	0.001	0.001	Down
Q9DC53	Copine-8	Cpne8	567	T	0.001	0.001	Down
Q9DCL9	Multifunctional protein ADE2	Paics	238	T	0.001	0.001	Down
Q9ERU9	E3 SUMO-protein ligase RanBP2	Ranbp2	896	T	0.001	0.001	Down
Q9JHU2	Palmdelphin	Palmd	320	T	0.001	0.001	Down
Q9JHW4	Selenocysteine-specific elongation factor	Eefsec	532	T	0.001	0.001	Down
Q9JI44	DNA methyltransferase 1-associated protein 1	Dmap1	446	T	0.001	0.001	Down
Q9JMA1	Ubiquitin carboxyl-terminal hydrolase 14	Usp14	52	T	0.001	0.001	Down
Q9QXM1	Junction-mediating and -regulatory protein	Jmy	802	T	0.001	0.001	Down
Q9QYK7	RING finger protein 11	Rnf11	63	T	1000	0.001	Up
Q9QYM9	Tomoregulin-2	Tmeff2	358	T	0.001	0.001	Down
Q9QYX7	Protein piccolo	Pclo	1552	T	1000	0.001	Up
Q9R0N3	Synaptotagmin-11	Syt11	139	T	1000	0.001	Up
Q9R1L5	Microtubule-associated serine/threonine-protein kinase 1	Mast1	351	T	1000	0.001	Up
Q9WV34	MAGUK p55 subfamily member 2	Mpp2	117	T	0.547769	0.00233031	Down
Q9Z1G4	V-type proton ATPase 116 kDa subunit a1	Atp6v0a1	367	T	1000	0.001	Up
Q9Z2H5	Band 4.1-like protein 1	Epb41l1	30	T	0.001	0.001	Down
Q9Z2H5	Band 4.1-like protein 1	Epb41l1	488	T	1000	0.001	Up
Q9Z2W0	Aspartyl aminopeptidase	Dnpep	201	T	1000	0.001	Up
O88737	Protein bassoon	Bsn	2804	Y	1000	0.001	Up
P11798	Calcium/calmodulin-dependent protein kinase type II subunit alpha	Camk2a	437	Y	0.001	0.001	Down
P18052	Receptor-type tyrosine-protein phosphatase alpha	Ptpra	825	Y	1000	0.001	Up
P34152	Focal adhesion kinase 1	Ptk2	925	Y	1000	0.001	Up
P39053	Dynamin-1	Dnm1	80	Y	1000	0.001	Up
Q3TIR3	Synembryn-A	Ric8a	434	Y	1000	0.001	Up
Q8C0L9	Glycerophosphocholine phosphodiesterase GPCPD1	Gpcpd1	611	Y	1000	0.001	Up
Q921Q7	Ras and Rab interactor 1	Rin1	35	Y	0.001	0.001	Down
Q9CQQ7	ATP synthase F(0) complex subunit B1, mitochondrial	Atp5pb	165	Y	0.001	0.001	Down
Q9JKF6	Nectin-1	Nectin1	435	Y	1000	0.001	Up
Q9R1L5	Microtubule-associated serine/threonine-protein kinase 1	Mast1	690	Y	0.001	0.001	Down
Q9WVQ1	Membrane-associated guanylate kinase, WW and PDZ domain-containing protein 2	Magi2	361	Y	1.68035	0.00156409	Up
Q9Z2H5	Band 4.1-like protein 1	Epb41l1	68	Y	1000	0.001	Up

## Sheet: Table S3
Supplementary Table 3 Differently regulated phosphosites between AE mice and SE mice at the active phase (ZT15)
Protein accession	Protein description	Gene name	Position	Amino acid	ZT15AE/ZT15SE Ratio	ZT15AE/ZT15SE P value	Regulated Type
A2AAE1	Transmembrane protein KIAA1109	Kiaa1109	4124	S	0.001	0.001	Down
A2AG50	MAP7 domain-containing protein 2	Map7d2	603	S	1000	0.001	Up
A2AG50	MAP7 domain-containing protein 2	Map7d2	685	S	0.001	0.001	Down
A2AJA9	Apical junction component 1 homolog	Ajm1	512	S	2.53183	0.00577561	Up
A2ALS5	Rap1 GTPase-activating protein 1	Rap1gap	534	S	0.001	0.001	Down
A2AP18	1-phosphatidylinositol 4,5-bisphosphate phosphodiesterase eta-2	Plch2	236	S	0.001	0.001	Down
B1AWN6	Sodium channel protein type 2 subunit alpha	Scn2a	568	S	0.001	0.001	Down
A2AQ25	Sickle tail protein	Skt	169	S	0.001	0.001	Down
A2RSJ4	UHRF1-binding protein 1-like	Uhrf1bp1l	774	S	1000	0.001	Up
B1AWN6	Sodium channel protein type 2 subunit alpha	Scn2a	558	S	2.31571	0.0102244	Up
B1AWN6	Sodium channel protein type 2 subunit alpha	Scn2a	610	S	0.001	0.001	Down
B1AXH1	NHS-like protein 2	Nhsl2	1145	S	0.001	0.001	Down
B2RUJ5	Amyloid-beta A4 precursor protein-binding family A member 1	Apba1	250	S	0.186598	0.0116899	Down
B2RY56	RNA-binding protein 25	Rbm25	578	S	1.50935	0.0302294	Up
B9EJA2	Cortactin-binding protein 2	Cttnbp2	1507	S	0.001	0.001	Down
D3YXJ0	Diacylglycerol kinase eta	Dgkh	677	S	1000	0.001	Up
D3YZU1	SH3 and multiple ankyrin repeat domains protein 1	Shank1	24	S	1000	0.001	Up
D3YZU1	SH3 and multiple ankyrin repeat domains protein 1	Shank1	26	S	1000	0.001	Up
E9PZ19	Protein turtle homolog B	Igsf9b	783	S	1000	0.001	Up
E9Q1P8	Interferon regulatory factor 2-binding protein 2	Irf2bp2	300	S	1000	0.001	Up
E9Q1P8	Interferon regulatory factor 2-binding protein 2	Irf2bp2	343	S	1000	0.001	Up
E9Q1P8	Interferon regulatory factor 2-binding protein 2	Irf2bp2	169	S	1000	0.001	Up
E9Q1P8	Interferon regulatory factor 2-binding protein 2	Irf2bp2	250	S	1000	0.001	Up
E9Q1P8	Interferon regulatory factor 2-binding protein 2	Irf2bp2	71	S	1000	0.001	Up
E9Q7G0	Nuclear mitotic apparatus protein 1	Numa1	398	S	1000	0.001	Up
E9Q8I9	Protein furry homolog	Fry	3019	S	0.001	0.001	Down
E9QAT4	Protein transport protein Sec16A	Sec16a	2101	S	26.341	0.00408756	Up
E9QAT4	Protein transport protein Sec16A	Sec16a	1374	S	1000	0.001	Up
F6SEU4	Ras/Rap GTPase-activating protein SynGAP	Syngap1	165	S	1000	0.001	Up
F6SEU4	Ras/Rap GTPase-activating protein SynGAP	Syngap1	1070	S	1.90717	0.0232576	Up
F6SEU4	Ras/Rap GTPase-activating protein SynGAP	Syngap1	109	S	0.001	0.001	Down
F6SEU4	Ras/Rap GTPase-activating protein SynGAP	Syngap1	743	S	1000	0.001	Up
F6ZDS4	Nucleoprotein TPR	Tpr	2223	S	1.76627	0.0104581	Up
F8VPU2	FERM, ARHGEF and pleckstrin domain-containing protein 1	Farp1	875	S	1000	0.001	Up
G3XA57	Rab11 family-interacting protein 2	Rab11fip2	227	S	1000	0.001	Up
G5E829	Plasma membrane calcium-transporting ATPase 1	Atp2b1	72	S	0.001	0.001	Down
G5E870	E3 ubiquitin-protein ligase TRIP12	Trip12	1069	S	0.001	0.001	Down
G5E8V9	Arfaptin-1	Arfip1	39	S	1000	0.001	Up
O08582	GTP-binding protein 1	Gtpbp1	44	S	0.35296	0.0242987	Down
O08582	GTP-binding protein 1	Gtpbp1	69	S	0.231212	0.049883	Down
O08648	Mitogen-activated protein kinase kinase kinase 4	Map3k4	1240	S	1000	0.001	Up
O08672	Kinesin-like protein KIFC2	Kifc2	643	S	1000	0.001	Up
O08919	Numb-like protein	Numbl	411	S	1000	0.001	Up
O08992	Syntenin-1	Sdcbp	6	S	0.001	0.001	Down
O35326	Serine/arginine-rich splicing factor 5	Srsf5	226	S	1000	0.001	Up
O35326	Serine/arginine-rich splicing factor 5	Srsf5	228	S	1000	0.001	Up
O35326	Serine/arginine-rich splicing factor 5	Srsf5	230	S	1000	0.001	Up
O35326	Serine/arginine-rich splicing factor 5	Srsf5	247	S	0.001	0.001	Down
P70333	Heterogeneous nuclear ribonucleoprotein H2	Hnrnph2	272	S	1000	0.001	Up
O35841	Apoptosis inhibitor 5	Api5	464	S	0.001	0.001	Down
O35927	Catenin delta-2	Ctnnd2	395	S	1000	0.001	Up
O35927	Catenin delta-2	Ctnnd2	282	S	0.001	0.001	Down
O35927	Catenin delta-2	Ctnnd2	1245	S	0.001	0.001	Down
O35927	Catenin delta-2	Ctnnd2	529	S	0.499743	0.00864074	Down
O35927	Catenin delta-2	Ctnnd2	1080	S	1000	0.001	Up
O35954	Membrane-associated phosphatidylinositol transfer protein 1	Pitpnm1	895	S	0.001	0.001	Down
O35954	Membrane-associated phosphatidylinositol transfer protein 1	Pitpnm1	300	S	0.651516	0.0368493	Down
O54916	RalBP1-associated Eps domain-containing protein 1	Reps1	145	S	1.65671	0.0416142	Up
O54988	STE20-like serine/threonine-protein kinase	Slk	348	S	1000	0.001	Up
O55017	Voltage-dependent N-type calcium channel subunit alpha-1B	Cacna1b	1907	S	0.001	0.001	Down
O55135	Eukaryotic translation initiation factor 6	Eif6	239	S	1000	0.001	Up
O70133	ATP-dependent RNA helicase A	Dhx9	136	S	1000	0.001	Up
O70161	Phosphatidylinositol 4-phosphate 5-kinase type-1 gamma	Pip5k1c	475	S	1.52447	0.00149126	Up
O70551	SRSF protein kinase 1	Srpk1	311	S	0.001	0.001	Down
O88447	Kinesin light chain 1	Klc1	523	S	0.656215	0.0348498	Down
O88703	Potassium/sodium hyperpolarization-activated cyclic nucleotide-gated channel 2	Hcn2	64	S	2.52079	0.0367769	Up
O88735	Ensconsin	Map7	164	S	1.61338	0.0141296	Up
O88737	Protein bassoon	Bsn	2578	S	1.54662	0.00376584	Up
O88737	Protein bassoon	Bsn	3615	S	1000	0.001	Up
O88737	Protein bassoon	Bsn	1770	S	0.001	0.001	Down
O88737	Protein bassoon	Bsn	1988	S	0.001	0.001	Down
O88737	Protein bassoon	Bsn	789	S	1000	0.001	Up
O88737	Protein bassoon	Bsn	2067	S	1000	0.001	Up
O88737	Protein bassoon	Bsn	2068	S	1.66794	0.000279039	Up
O88737	Protein bassoon	Bsn	235	S	1000	0.001	Up
O88737	Protein bassoon	Bsn	241	S	1.68423	0.0143231	Up
O88935	Synapsin-1	Syn1	62	S	0.302275	0.00925242	Down
O88951	Protein lin-7 homolog B	Lin7b	202	S	1000	0.001	Up
O89001	Carboxypeptidase D	Cpd	1352	S	1000	0.001	Up
P00920	Carbonic anhydrase 2	Ca2	165	S	0.001	0.001	Down
P01831	Thy-1 membrane glycoprotein	Thy1	24	S	0.001	0.001	Down
P05132	cAMP-dependent protein kinase catalytic subunit alpha	Prkaca	264	S	1000	0.001	Up
P05201	Aspartate aminotransferase, cytoplasmic	Got1	138	S	0.001	0.001	Down
P06837	Neuromodulin	Gap43	192	S	1000	0.001	Up
P07901	Heat shock protein HSP 90-alpha	Hsp90aa1	477	S	0.001	0.001	Down
P08414	Calcium/calmodulin-dependent protein kinase type IV	Camk4	396	S	1000	0.001	Up
P08414	Calcium/calmodulin-dependent protein kinase type IV	Camk4	387	S	0.001	0.001	Down
P08551	Neurofilament light polypeptide	Nefl	503	S	0.001	0.001	Down
P09405	Nucleolin	Ncl	616	S	1000	0.001	Up
P0C7M9	C-type lectin domain family 2 member L	Clec2l	47	S	0.001	0.001	Down
P11031	Activated RNA polymerase II transcriptional coactivator p15	Sub1	92	S	0.001	0.001	Down
P11627	Neural cell adhesion molecule L1	L1cam	1251	S	0.001	0.001	Down
P14873	Microtubule-associated protein 1B	Map1b	1851	S	0.001	0.001	Down
P14873	Microtubule-associated protein 1B	Map1b	1208	S	0.001	0.001	Down
P14873	Microtubule-associated protein 1B	Map1b	608	S	1000	0.001	Up
P14873	Microtubule-associated protein 1B	Map1b	1636	S	0.001	0.001	Down
P14873	Microtubule-associated protein 1B	Map1b	1401	S	1000	0.001	Up
P14873	Microtubule-associated protein 1B	Map1b	1293	S	0.434061	0.000256305	Down
P15388	Potassium voltage-gated channel subfamily C member 1	Kcnc1	158	S	1000	0.001	Up
P16388	Potassium voltage-gated channel subfamily A member 1	Kcna1	5	S	1000	0.001	Up
P16546	Spectrin alpha chain, non-erythrocytic 1	Sptan1	416	S	0.001	0.001	Down
P16858	Glyceraldehyde-3-phosphate dehydrogenase	Gapdh	120	S	0.001	0.001	Down
P17710	Hexokinase-1	Hk1	549	S	1000	0.001	Up
P18572	Basigin	Bsg	372	S	1000	0.001	Up
P19246	Neurofilament heavy polypeptide	Nefh	643	S	0.001	0.001	Down
P19246	Neurofilament heavy polypeptide	Nefh	597	S	1000	0.001	Up
P20357	Microtubule-associated protein 2	Map2	18	S	1.70858	0.00960304	Up
P20357	Microtubule-associated protein 2	Map2	283	S	1.50373	0.0113232	Up
P20357	Microtubule-associated protein 2	Map2	1537	S	1000	0.001	Up
P20357	Microtubule-associated protein 2	Map2	365	S	2.05729	0.00567637	Up
P20357	Microtubule-associated protein 2	Map2	823	S	1000	0.001	Up
P20357	Microtubule-associated protein 2	Map2	472	S	1.51742	0.0239951	Up
P20357	Microtubule-associated protein 2	Map2	1743	S	1.54976	0.0177337	Up
P20357	Microtubule-associated protein 2	Map2	361	S	0.001	0.001	Down
P22005	Proenkephalin-A	Penk	88	S	0.001	0.001	Down
P24547	Inosine-5'-monophosphate dehydrogenase 2	Impdh2	416	S	1000	0.001	Up
P27671	Ras-specific guanine nucleotide-releasing factor 1	Rasgrf1	745	S	1.52221	0.00246575	Up
P28661	Septin-4	Septin4	100	S	0.001	0.001	Down
P29699	Alpha-2-HS-glycoprotein	Ahsg	309	S	0.456308	0.0107137	Down
P29699	Alpha-2-HS-glycoprotein	Ahsg	312	S	0.269967	0.000265379	Down
P29699	Alpha-2-HS-glycoprotein	Ahsg	314	S	0.486988	0.00645453	Down
P33173	Kinesin-like protein KIF1A	Kif1a	416	S	1.53627	0.026162	Up
P33173	Kinesin-like protein KIF1A	Kif1a	1093	S	0.001	0.001	Down
P34152	Focal adhesion kinase 1	Ptk2	54	S	0.001	0.001	Down
P35285	Ras-related protein Rab-22A	Rab22a	187	S	1000	0.001	Up
P35436	Glutamate receptor ionotropic, NMDA 2A	Grin2a	1291	S	1.64726	4.31706e-05	Up
P35821	Tyrosine-protein phosphatase non-receptor type 1	Ptpn1	364	S	0.001	0.001	Down
P39053	Dynamin-1	Dnm1	795	S	0.001	0.001	Down
P39447	Tight junction protein ZO-1	Tjp1	1277	S	1000	0.001	Up
P42859	Huntingtin	Htt	2093	S	0.001	0.001	Down
P42859	Huntingtin	Htt	411	S	1.58492	0.0490383	Up
P43006	Excitatory amino acid transporter 2	Slc1a2	558	S	1.81771	0.022447	Up
P48455	Serine/threonine-protein phosphatase 2B catalytic subunit gamma isoform	Ppp3cc	462	S	0.001	0.001	Down
P48678	Prelamin-A/C	Lmna	423	S	1000	0.001	Up
P49025	Citron Rho-interacting kinase	Cit	479	S	2.09748	0.0412944	Up
P49025	Citron Rho-interacting kinase	Cit	1966	S	1000	0.001	Up
P50516	V-type proton ATPase catalytic subunit A	Atp6v1a	561	S	0.001	0.001	Down
P51125	Calpastatin	Cast	219	S	1000	0.001	Up
P51859	Hepatoma-derived growth factor	Hdgf	202	S	0.001	0.001	Down
P54227	Stathmin	Stmn1	139	S	1.50616	0.0222646	Up
P54285	Voltage-dependent L-type calcium channel subunit beta-3	Cacnb3	29	S	0.001	0.001	Down
P54775	26S proteasome regulatory subunit 6B	Psmc4	355	S	0.001	0.001	Down
P55088	Aquaporin-4	Aqp4	21	S	1000	0.001	Up
P58871	182 kDa tankyrase-1-binding protein	Tnks1bp1	912	S	1.63588	0.00926648	Up
P58871	182 kDa tankyrase-1-binding protein	Tnks1bp1	1440	S	0.001	0.001	Down
P59017	Bcl-2-like protein 13	Bcl2l13	35	S	0.001	0.001	Down
P59114	mRNA (2'-O-methyladenosine-N(6)-)-methyltransferase	Pcif1	8	S	0.001	0.001	Down
P59764	Dedicator of cytokinesis protein 4	Dock4	1640	S	1000	0.001	Up
P60469	Liprin-alpha-3	Ppfia3	737	S	1000	0.001	Up
P60853	Leucine zipper putative tumor suppressor 1	Lzts1	233	S	1000	0.001	Up
P61022	Calcineurin B homologous protein 1	Chp1	6	S	1000	0.001	Up
P61226	Ras-related protein Rap-2b	Rap2b	27	S	1000	0.001	Up
P61793	Lysophosphatidic acid receptor 1	Lpar1	347	S	0.001	0.001	Down
P62484	Abl interactor 2	Abi2	181	S	0.001	0.001	Down
P62754	40S ribosomal protein S6	Rps6	244	S	1000	0.001	Up
P62754	40S ribosomal protein S6	Rps6	247	S	1000	0.001	Up
P62823	Ras-related protein Rab-3C	Rab3c	22	S	1000	0.001	Up
P62960	Y-box-binding protein 1	Ybx1	172	S	0.001	0.001	Down
P63002	TLE family member 5	Tle5	196	S	0.001	0.001	Down
P63141	Potassium voltage-gated channel subfamily A member 2	Kcna2	447	S	0.001	0.001	Down
P63318	Protein kinase C gamma type	Prkcg	510	S	0.001	0.001	Down
P63318	Protein kinase C gamma type	Prkcg	107	S	1000	0.001	Up
P63318	Protein kinase C gamma type	Prkcg	119	S	0.001	0.001	Down
P70175	Disks large homolog 3	Dlg3	386	S	1000	0.001	Up
P70181	Phosphatidylinositol 4-phosphate 5-kinase type-1 beta	Pip5k1b	421	S	0.001	0.001	Down
P70211	Netrin receptor DCC	Dcc	1139	S	1000	0.001	Up
P70236	Dual specificity mitogen-activated protein kinase kinase 6	Map2k6	207	S	1000	0.001	Up
P70333	Heterogeneous nuclear ribonucleoprotein H2	Hnrnph2	90	S	0.001	0.001	Down
P70372	ELAV-like protein 1	Elavl1	2	S	0.001	0.001	Down
P70399	TP53-binding protein 1	Tp53bp1	622	S	2.96477	0.0233477	Up
P70425	GTP-binding protein Rit2	Rit2	186	S	1000	0.001	Up
P70441	Na(+)/H(+) exchange regulatory cofactor NHE-RF1	Slc9a3r1	294	S	1000	0.001	Up
P70445	Eukaryotic translation initiation factor 4E-binding protein 2	Eif4ebp2	65	S	0.001	0.001	Down
P70689	Gap junction beta-6 protein	Gjb6	239	S	1000	0.001	Up
P80560	Receptor-type tyrosine-protein phosphatase N2	Ptprn2	422	S	2.93743	0.00329174	Up
P81122	Insulin receptor substrate 2	Irs2	556	S	1.68523	0.0236369	Up
P81122	Insulin receptor substrate 2	Irs2	305	S	1000	0.001	Up
P81122	Insulin receptor substrate 2	Irs2	362	S	1.53174	0.0335726	Up
P83741	Serine/threonine-protein kinase WNK1	Wnk1	1973	S	1000	0.001	Up
P84104	Serine/arginine-rich splicing factor 3	Srsf3	138	S	0.001	0.001	Down
P84104	Serine/arginine-rich splicing factor 3	Srsf3	140	S	0.001	0.001	Down
P97351	40S ribosomal protein S3a	Rps3a	237	S	1000	0.001	Up
P97352	Protein S100-A13	S100a13	32	S	1.63911	0.00262503	Up
P97412	Lysosomal-trafficking regulator	Lyst	195	S	0.001	0.001	Down
P97427	Dihydropyrimidinase-related protein 1	Crmp1	518	S	2.09947	0.00333937	Up
P97445	Voltage-dependent P/Q-type calcium channel subunit alpha-1A	Cacna1a	2091	S	1000	0.001	Up
P97760	DNA-directed RNA polymerase II subunit RPB3	Polr2c	132	S	1000	0.001	Up
P97783	Protein AF1q	Mllt11	84	S	1000	0.001	Up
P97792	Coxsackievirus and adenovirus receptor homolog	Cxadr	332	S	1000	0.001	Up
P98200	Phospholipid-transporting ATPase IB	Atp8a2	435	S	1000	0.001	Up
P98203	Armadillo repeat protein deleted in velo-cardio-facial syndrome homolog	Arvcf	916	S	1000	0.001	Up
Q61481	Calcium/calmodulin-dependent 3',5'-cyclic nucleotide phosphodiesterase 1A	Pde1a	403	S	0.001	0.001	Down
Q01815	Voltage-dependent L-type calcium channel subunit alpha-1C	Cacna1c	1644	S	1000	0.001	Up
Q01815	Voltage-dependent L-type calcium channel subunit alpha-1C	Cacna1c	838	S	0.001	0.001	Down
Q02819	Nucleobindin-1	Nucb1	368	S	1000	0.001	Up
Q03717	Potassium voltage-gated channel subfamily B member 1	Kcnb1	782	S	1000	0.001	Up
Q04690	Neurofibromin	Nf1	2819	S	0.001	0.001	Down
Q0KK55	Kinase non-catalytic C-lobe domain-containing protein 1	Kndc1	267	S	1000	0.001	Up
Q0P678	Zinc finger CCCH domain-containing protein 18	Zc3h18	45	S	0.001	0.001	Down
Q0P678	Zinc finger CCCH domain-containing protein 18	Zc3h18	92	S	0.001	0.001	Down
Q0P678	Zinc finger CCCH domain-containing protein 18	Zc3h18	888	S	0.001	0.001	Down
Q0P678	Zinc finger CCCH domain-containing protein 18	Zc3h18	530	S	0.001	0.001	Down
Q0P678	Zinc finger CCCH domain-containing protein 18	Zc3h18	863	S	0.001	0.001	Down
Q0P678	Zinc finger CCCH domain-containing protein 18	Zc3h18	483	S	0.001	0.001	Down
Q0P678	Zinc finger CCCH domain-containing protein 18	Zc3h18	838	S	0.001	0.001	Down
Q0VBF8	Protein stum homolog	Stum	26	S	0.001	0.001	Down
Q0VBF8	Protein stum homolog	Stum	27	S	1000	0.001	Up
Q0VGY8	Protein TANC1	Tanc1	64	S	0.001	0.001	Down
Q0VGY8	Protein TANC1	Tanc1	1543	S	1000	0.001	Up
Q14B80	Potassium voltage-gated channel subfamily C member 2	Kcnc2	526	S	1000	0.001	Up
Q14BB9	MAP6 domain-containing protein 1	Map6d1	154	S	0.001	0.001	Down
Q2TBE6	Phosphatidylinositol 4-kinase type 2-alpha	Pi4k2a	462	S	0.001	0.001	Down
Q3TDN2	FAS-associated factor 2	Faf2	355	S	1000	0.001	Up
Q3TES0	IQ motif and SEC7 domain-containing protein 3	Iqsec3	1072	S	0.001	0.001	Down
Q3TGW2	Endonuclease/exonuclease/phosphatase family domain-containing protein 1	Eepd1	16	S	0.001	0.001	Down
Q3THG9	Alanyl-tRNA editing protein Aarsd1	Aarsd1	409	S	0.001	0.001	Down
Q3THK3	General transcription factor IIF subunit 1	Gtf2f1	385	S	1000	0.001	Up
Q3TLH4	Protein PRRC2C	Prrc2c	904	S	0.001	0.001	Down
Q3TRM4	Patatin-like phospholipase domain-containing protein 6	Pnpla6	446	S	1000	0.001	Up
Q3TRR0	Microtubule-associated protein 9	Map9	414	S	1.60455	0.000531534	Up
Q3TWI9	CSC1-like protein 2	Tmem63b	752	S	0.001	0.001	Down
Q9R1L5	Microtubule-associated serine/threonine-protein kinase 1	Mast1	163	S	1000	0.001	Up
Q3U214	Microtubule-associated serine/threonine-protein kinase 3	Mast3	168	S	1000	0.001	Up
Q3UE31	Uncharacterized protein KIAA0930 homolog	--	279	S	0.001	0.001	Down
Q3UGY8	Brefeldin A-inhibited guanine nucleotide-exchange protein 3	Arfgef3	2072	S	1000	0.001	Up
Q3UH60	Disco-interacting protein 2 homolog B	Dip2b	186	S	1000	0.001	Up
Q3UH99	Protein shisa-6	Shisa6	258	S	0.001	0.001	Down
Q3UHD3	Microtubule-associated tumor suppressor candidate 2 homolog	Mtus2	938	S	1000	0.001	Up
Q3UHD9	Arf-GAP with GTPase, ANK repeat and PH domain-containing protein 2	Agap2	746	S	1.79861	0.0101059	Up
Q3UHE1	Membrane-associated phosphatidylinositol transfer protein 3	Pitpnm3	31	S	0.001	0.001	Down
Q3UHJ0	AP2-associated protein kinase 1	Aak1	622	S	1000	0.001	Up
Q3UHK1	Proton myo-inositol cotransporter	Slc2a13	6	S	1.50257	0.0429569	Up
Q3UJU9	Regulator of microtubule dynamics protein 3	Rmdn3	221	S	0.001	0.001	Down
Q3UMU9	Hepatoma-derived growth factor-related protein 2	Hdgfl2	640	S	0.001	0.001	Down
Q3UMY5	Echinoderm microtubule-associated protein-like 4	Eml4	144	S	0.001	0.001	Down
Q3UN16	Probable G-protein coupled receptor 162	Gpr162	534	S	1000	0.001	Up
Q3UNH4	G protein-regulated inducer of neurite outgrowth 1	Gprin1	166	S	1000	0.001	Up
Q3UNH4	G protein-regulated inducer of neurite outgrowth 1	Gprin1	817	S	1.52736	0.00724461	Up
Q3USB7	Inactive phospholipase C-like protein 1	Plcl1	96	S	1000	0.001	Up
Q3UTH8	Rho guanine nucleotide exchange factor 9	Arhgef9	141	S	1000	0.001	Up
Q3UTJ2	Sorbin and SH3 domain-containing protein 2	Sorbs2	574	S	1000	0.001	Up
Q3UTJ2	Sorbin and SH3 domain-containing protein 2	Sorbs2	114	S	1000	0.001	Up
Q3UTJ2	Sorbin and SH3 domain-containing protein 2	Sorbs2	630	S	1.60871	0.0170524	Up
Q3UU96	Serine/threonine-protein kinase MRCK alpha	Cdc42bpa	1600	S	0.001	0.001	Down
Q3UVC0	Kinase suppressor of Ras 2	Ksr2	400	S	1000	0.001	Up
Q3UVX5	Metabotropic glutamate receptor 5	Grm5	1048	S	1000	0.001	Up
Q3UYV9	Nuclear cap-binding protein subunit 1	Ncbp1	7	S	2.29567	0.0157999	Up
Q3V3Q7	Phosphofurin acidic cluster sorting protein 2	Pacs2	424	S	0.001	0.001	Down
Q3ZK22	Vezatin	Vezt	667	S	1000	0.001	Up
Q4ACU6	SH3 and multiple ankyrin repeat domains protein 3	Shank3	1577	S	1000	0.001	Up
Q4ACU6	SH3 and multiple ankyrin repeat domains protein 3	Shank3	1510	S	1000	0.001	Up
Q4FK66	Pre-mRNA-splicing factor 38A	Prpf38a	292	S	0.001	0.001	Down
Q4FK66	Pre-mRNA-splicing factor 38A	Prpf38a	294	S	0.001	0.001	Down
Q4FK66	Pre-mRNA-splicing factor 38A	Prpf38a	296	S	0.001	0.001	Down
Q4KMM3	Oxidation resistance protein 1	Oxr1	325	S	1000	0.001	Up
Q4KMM3	Oxidation resistance protein 1	Oxr1	104	S	1000	0.001	Up
Q4KUS2	Protein unc-13 homolog A	Unc13a	434	S	0.001	0.001	Down
Q505F5	Leucine-rich repeat-containing protein 47	Lrrc47	94	S	0.001	0.001	Down
Q52KI8	Serine/arginine repetitive matrix protein 1	Srrm1	412	S	0.001	0.001	Down
Q52KI8	Serine/arginine repetitive matrix protein 1	Srrm1	915	S	0.422878	0.0218945	Down
Q52KI8	Serine/arginine repetitive matrix protein 1	Srrm1	731	S	0.001	0.001	Down
Q52KI8	Serine/arginine repetitive matrix protein 1	Srrm1	733	S	0.001	0.001	Down
Q52KI8	Serine/arginine repetitive matrix protein 1	Srrm1	561	S	1000	0.001	Up
Q52KI8	Serine/arginine repetitive matrix protein 1	Srrm1	563	S	1000	0.001	Up
Q569Z6	Thyroid hormone receptor-associated protein 3	Thrap3	669	S	1.69037	0.01787	Up
Q5DQR4	Syntaxin-binding protein 5-like	Stxbp5l	1089	S	0.001	0.001	Down
Q5DQR4	Syntaxin-binding protein 5-like	Stxbp5l	815	S	1000	0.001	Up
Q5DTT2	PH and SEC7 domain-containing protein 1	Psd	736	S	0.001	0.001	Down
Q5DTX6	Junctional protein associated with coronary artery disease	Jcad	888	S	1000	0.001	Up
Q5DTY9	BTB/POZ domain-containing protein KCTD16	Kctd16	137	S	1000	0.001	Up
Q5DU25	IQ motif and SEC7 domain-containing protein 2	Iqsec2	593	S	1000	0.001	Up
Q5DU25	IQ motif and SEC7 domain-containing protein 2	Iqsec2	1162	S	0.273665	0.00756084	Down
Q5DU25	IQ motif and SEC7 domain-containing protein 2	Iqsec2	1163	S	0.273665	0.00756084	Down
Q5DU25	IQ motif and SEC7 domain-containing protein 2	Iqsec2	491	S	1000	0.001	Up
Q5F2E7	Nuclear fragile X mental retardation-interacting protein 2	Nufip2	626	S	1000	0.001	Up
Q5F2E7	Nuclear fragile X mental retardation-interacting protein 2	Nufip2	213	S	1000	0.001	Up
Q5F2E7	Nuclear fragile X mental retardation-interacting protein 2	Nufip2	649	S	1000	0.001	Up
Q5FWK3	Rho GTPase-activating protein 1	Arhgap1	223	S	1000	0.001	Up
Q5GH67	XK-related protein 4	Xkr4	197	S	0.001	0.001	Down
Q5HZI2	C2 calcium-dependent domain-containing protein 4C	C2cd4c	161	S	1000	0.001	Up
Q5HZI2	C2 calcium-dependent domain-containing protein 4C	C2cd4c	270	S	1000	0.001	Up
Q5PR69	Capping protein-inhibiting regulator of actin dynamics	Cracd	552	S	0.001	0.001	Down
Q5PR69	Capping protein-inhibiting regulator of actin dynamics	Cracd	309	S	0.001	0.001	Down
Q5RJI5	Serine/threonine-protein kinase BRSK1	Brsk1	508	S	0.001	0.001	Down
Q5RJI5	Serine/threonine-protein kinase BRSK1	Brsk1	447	S	1000	0.001	Up
Q5SP85	Coiled-coil domain-containing protein 85A	Ccdc85a	320	S	0.001	0.001	Down
Q5SP85	Coiled-coil domain-containing protein 85A	Ccdc85a	327	S	0.001	0.001	Down
Q5SSZ5	Tensin-3	Tns3	769	S	1000	0.001	Up
Q5SVL6	Rap1 GTPase-activating protein 2	Rap1gap2	555	S	1000	0.001	Up
Q5SVL6	Rap1 GTPase-activating protein 2	Rap1gap2	589	S	1000	0.001	Up
Q5SW75	Protein phosphatase Slingshot homolog 2	Ssh2	734	S	1000	0.001	Up
Q5SW75	Protein phosphatase Slingshot homolog 2	Ssh2	487	S	1000	0.001	Up
Q5SWP3	NAC-alpha domain-containing protein 1	Nacad	1319	S	0.001	0.001	Down
Q5SWP3	NAC-alpha domain-containing protein 1	Nacad	1441	S	1.76465	0.0105992	Up
Q5SXY1	Cytospin-B	Specc1	355	S	3.26916	0.00161478	Up
Q5XG73	Acyl-CoA-binding domain-containing protein 5	Acbd5	187	S	0.445751	0.0487269	Down
Q5XG73	Acyl-CoA-binding domain-containing protein 5	Acbd5	191	S	0.445751	0.0487269	Down
Q60610	Rho guanine nucleotide exchange factor TIAM1	Tiam1	358	S	1000	0.001	Up
Q60629	Ephrin type-A receptor 5	Epha5	800	S	1000	0.001	Up
Q60738	Zinc transporter 1	Slc30a1	483	S	1.50666	0.0260978	Up
Q60771	Claudin-11	Cldn11	196	S	0.346936	3.63705e-05	Down
Q60790	Ras GTPase-activating protein 3	Rasa3	90	S	1000	0.001	Up
Q60829	Protein phosphatase 1 regulatory subunit 1B	Ppp1r1b	130	S	0.001	0.001	Down
Q60829	Protein phosphatase 1 regulatory subunit 1B	Ppp1r1b	42	S	0.001	0.001	Down
Q60875	Rho guanine nucleotide exchange factor 2	Arhgef2	885	S	1.6005	0.0161434	Up
Q60902	Epidermal growth factor receptor substrate 15-like 1	Eps15l1	671	S	0.001	0.001	Down
Q60949	TBC1 domain family member 1	Tbc1d1	256	S	0.001	0.001	Down
Q60949	TBC1 domain family member 1	Tbc1d1	621	S	1.70311	0.0188918	Up
Q61037	Tuberin	Tsc2	1421	S	0.001	0.001	Down
Q61191	Host cell factor 1	Hcfc1	666	S	1000	0.001	Up
Q61249	Immunoglobulin-binding protein 1	Igbp1	4	S	1.58536	0.0388655	Up
Q61290	Voltage-dependent R-type calcium channel subunit alpha-1E	Cacna1e	20	S	0.001	0.001	Down
Q61315	Adenomatous polyposis coli protein	Apc	778	S	0.614861	0.0488029	Down
Q61315	Adenomatous polyposis coli protein	Apc	2473	S	0.001	0.001	Down
Q61361	Brevican core protein	Bcan	587	S	0.001	0.001	Down
Q61423	Potassium voltage-gated channel subfamily A member 4	Kcna4	586	S	0.001	0.001	Down
Q61644	Protein kinase C and casein kinase substrate in neurons protein 1	Pacsin1	346	S	5.97795	0.00276572	Up
Q61686	Chromobox protein homolog 5	Cbx5	110	S	1000	0.001	Up
Q61687	Transcriptional regulator ATRX	Atrx	665	S	0.001	0.001	Down
Q61879	Myosin-10	Myh10	1935	S	1000	0.001	Up
Q61990	Poly(rC)-binding protein 2	Pcbp2	184	S	1000	0.001	Up
Q62172	RalA-binding protein 1	Ralbp1	92	S	0.001	0.001	Down
Q62172	RalA-binding protein 1	Ralbp1	48	S	0.001	0.001	Down
Q62188	Dihydropyrimidinase-related protein 3	Dpysl3	518	S	1.5221	0.0258327	Up
Q62414	Neurogenic differentiation factor 2	Neurod2	7	S	1000	0.001	Up
Q62415	Apoptosis-stimulating of p53 protein 1	Ppp1r13b	679	S	1000	0.001	Up
Q62417	Sorbin and SH3 domain-containing protein 1	Sorbs1	432	S	0.001	0.001	Down
Q62418	Drebrin-like protein	Dbnl	141	S	1000	0.001	Up
Q63959	Potassium voltage-gated channel subfamily C member 3	Kcnc3	687	S	1000	0.001	Up
Q64096	Guanine nucleotide exchange factor DBS	Mcf2l	976	S	0.001	0.001	Down
Q64332	Synapsin-2	Syn2	438	S	1000	0.001	Up
Q64727	Vinculin	Vcl	346	S	1000	0.001	Up
Q64737	Trifunctional purine biosynthetic protein adenosine-3	Gart	467	S	1000	0.001	Up
Q66L44	Voltage-dependent calcium channel beta subunit-associated regulatory protein	Cbarp	524	S	1000	0.001	Up
Q68EF8	Rap guanine nucleotide exchange factor-like 1	Rapgefl1	628	S	1000	0.001	Up
Q68FE2	Autophagy-related protein 9A	Atg9a	16	S	0.001	0.001	Down
Q68FH0	Plakophilin-4	Pkp4	1098	S	1000	0.001	Up
Q68FH0	Plakophilin-4	Pkp4	509	S	0.629678	0.00832211	Down
Q68FH0	Plakophilin-4	Pkp4	326	S	0.382332	0.000191706	Down
Q68FM6	Protein phosphatase 1 regulatory subunit 29	Elfn2	714	S	1.58185	0.0033811	Up
Q68FM6	Protein phosphatase 1 regulatory subunit 29	Elfn2	637	S	0.001	0.001	Down
Q69Z38	Inactive tyrosine-protein kinase PEAK1	Peak1	852	S	0.001	0.001	Down
Q69ZH9	Rho GTPase-activating protein 23	Arhgap23	435	S	1.73271	0.00130167	Up
Q69ZR2	E3 ubiquitin-protein ligase HECTD1	Hectd1	633	S	0.001	0.001	Down
Q69ZX8	Actin-binding LIM protein 3	Ablim3	566	S	0.001	0.001	Down
Q6A065	Centrosomal protein of 170 kDa	Cep170	914	S	0.001	0.001	Down
Q6A065	Centrosomal protein of 170 kDa	Cep170	1241	S	0.001	0.001	Down
Q6A065	Centrosomal protein of 170 kDa	Cep170	1155	S	1000	0.001	Up
Q6DFV7	Nuclear receptor coactivator 7	Ncoa7	568	S	0.001	0.001	Down
Q6GQT5	Transmembrane protein 151A	Tmem151a	323	S	0.001	0.001	Down
Q6I6G8	E3 ubiquitin-protein ligase HECW2	Hecw2	1046	S	1000	0.001	Up
Q6IR34	G-protein-signaling modulator 1	Gpsm1	410	S	1000	0.001	Up
Q6NS60	F-box only protein 41	Fbxo41	815	S	1000	0.001	Up
Q6NS60	F-box only protein 41	Fbxo41	838	S	0.001	0.001	Down
Q6NSW3	A-kinase anchor protein SPHKAP	Sphkap	1067	S	1.91191	0.0425734	Up
Q6NSW3	A-kinase anchor protein SPHKAP	Sphkap	1200	S	1000	0.001	Up
Q6NZL0	Protein SOGA3	Soga3	495	S	1000	0.001	Up
Q6P4S6	Serine/threonine-protein kinase SIK3	Sik3	1049	S	1000	0.001	Up
Q6P5G6	UBX domain-containing protein 7	Ubxn7	373	S	1000	0.001	Up
Q6P8I4	PEST proteolytic signal-containing nuclear protein	Pcnp	119	S	0.001	0.001	Down
Q6P9J5	KN motif and ankyrin repeat domain-containing protein 4	Kank4	509	S	1000	0.001	Up
Q6P9J5	KN motif and ankyrin repeat domain-containing protein 4	Kank4	74	S	1000	0.001	Up
Q6P9K8	Caskin-1	Caskin1	1322	S	0.001	0.001	Down
Q6P9S0	Protein MTSS 2	Mtss2	270	S	1000	0.001	Up
Q6P9S0	Protein MTSS 2	Mtss2	271	S	0.001	0.001	Down
Q6P9S0	Protein MTSS 2	Mtss2	532	S	1.53696	0.0242684	Up
Q6PAL8	DENN domain-containing protein 5A	Dennd5a	836	S	1000	0.001	Up
Q6PAM1	Alpha-taxilin	Txlna	523	S	1000	0.001	Up
Q6PDC0	RUN domain-containing protein 3B	Rundc3b	214	S	1000	0.001	Up
Q6PDN3	Myosin light chain kinase, smooth muscle	Mylk	1801	S	0.577735	0.000558229	Down
Q6PDQ2	Chromodomain-helicase-DNA-binding protein 4	Chd4	1342	S	1.6105	0.0472645	Up
Q6PE13	Proline-rich transmembrane protein 3	Prrt3	783	S	0.001	0.001	Down
Q6PE13	Proline-rich transmembrane protein 3	Prrt3	789	S	1000	0.001	Up
Q6PE13	Proline-rich transmembrane protein 3	Prrt3	768	S	1000	0.001	Up
Q6PF93	Phosphatidylinositol 3-kinase catalytic subunit type 3	Pik3c3	243	S	0.001	0.001	Down
Q6PFD5	Disks large-associated protein 3	Dlgap3	510	S	1000	0.001	Up
Q6PFR5	Transformer-2 protein homolog alpha	Tra2a	237	S	2.20413	0.0435252	Up
Q6PGL7	WASH complex subunit 2	Washc2	1048	S	8.88089	0.0103143	Up
Q6PIC6	Sodium/potassium-transporting ATPase subunit alpha-3	Atp1a3	456	S	0.001	0.001	Down
Q6V4S5	Protein sidekick-2	Sdk2	2018	S	1000	0.001	Up
Q6VNB8	WD repeat and FYVE domain-containing protein 3	Wdfy3	1942	S	0.001	0.001	Down
Q6WQJ1	Diacylglycerol lipase-alpha	Dagla	864	S	0.001	0.001	Down
Q6WVG3	BTB/POZ domain-containing protein KCTD12	Kctd12	258	S	1000	0.001	Up
Q6ZPJ0	Testis-expressed protein 2	Tex2	351	S	1.51064	0.0182296	Up
Q6ZPJ0	Testis-expressed protein 2	Tex2	745	S	0.001	0.001	Down
Q6ZPJ3	(E3-independent) E2 ubiquitin-conjugating enzyme UBE2O	Ube2o	110	S	1000	0.001	Up
Q6ZPQ6	Membrane-associated phosphatidylinositol transfer protein 2	Pitpnm2	323	S	1000	0.001	Up
Q6ZQ18	Protein EFR3 homolog B	Efr3b	709	S	3.07722	0.00317855	Up
Q6ZQ58	La-related protein 1	Larp1	494	S	1000	0.001	Up
Q71M36	Chondroitin sulfate proteoglycan 5	Cspg5	498	S	1.50299	0.0119569	Up
Q78TU8	Actin-associated protein FAM107A	Fam107a	43	S	1000	0.001	Up
Q7TME0	Phospholipid phosphatase-related protein type 4	Plppr4	442	S	1000	0.001	Up
Q7TME0	Phospholipid phosphatase-related protein type 4	Plppr4	746	S	1000	0.001	Up
Q7TPD0	Integrator complex subunit 3	Ints3	500	S	1000	0.001	Up
Q7TPH6	E3 ubiquitin-protein ligase MYCBP2	Mycbp2	2316	S	1000	0.001	Up
Q7TPH6	E3 ubiquitin-protein ligase MYCBP2	Mycbp2	178	S	1000	0.001	Up
Q7TPH6	E3 ubiquitin-protein ligase MYCBP2	Mycbp2	181	S	1000	0.001	Up
Q7TPH6	E3 ubiquitin-protein ligase MYCBP2	Mycbp2	183	S	1000	0.001	Up
Q7TQD2	Tubulin polymerization-promoting protein	Tppp	151	S	0.001	0.001	Down
Q7TQF7	Amphiphysin	Amph	268	S	1000	0.001	Up
Q7TQI3	Ubiquitin thioesterase OTUB1	Otub1	16	S	0.001	0.001	Down
Q7TQK5	Coiled-coil domain-containing protein 93	Ccdc93	305	S	1000	0.001	Up
Q7TSC1	Protein PRRC2A	Prrc2a	1108	S	0.001	0.001	Down
Q80TE7	Leucine-rich repeat-containing protein 7	Lrrc7	1118	S	1.7729	0.00359716	Up
Q80TE7	Leucine-rich repeat-containing protein 7	Lrrc7	670	S	1000	0.001	Up
Q80TE7	Leucine-rich repeat-containing protein 7	Lrrc7	1206	S	1.57685	0.0477908	Up
Q80TF3	Protocadherin-19	Pcdh19	1063	S	1000	0.001	Up
Q80TF3	Protocadherin-19	Pcdh19	1067	S	1000	0.001	Up
Q80TI0	Protein Aster-B	Gramd1b	50	S	1000	0.001	Up
Q80TI0	Protein Aster-B	Gramd1b	88	S	1000	0.001	Up
Q80TJ1	Calcium-dependent secretion activator 1	Cadps	89	S	8.51793	0.00140852	Up
Q80TK0	AP2-interacting clathrin-endocytosis protein	Kiaa1107	276	S	1000	0.001	Up
Q80TL4	PHD finger protein 24	Phf24	43	S	0.001	0.001	Down
Q80TV8	CLIP-associating protein 1	Clasp1	1110	S	1000	0.001	Up
Q80U35	Rho guanine nucleotide exchange factor 17	Arhgef17	142	S	0.001	0.001	Down
Q80U49	Centrosomal protein of 170 kDa protein B	Cep170b	1122	S	0.001	0.001	Down
Q80U49	Centrosomal protein of 170 kDa protein B	Cep170b	881	S	1000	0.001	Up
Q80U87	Ubiquitin carboxyl-terminal hydrolase 8	Usp8	603	S	1000	0.001	Up
Q80UJ7	Rab3 GTPase-activating protein catalytic subunit	Rab3gap1	664	S	1000	0.001	Up
Q80UP8	Sodium-dependent phosphate transporter 2	Slc20a2	324	S	1000	0.001	Up
Q80VC9	Calmodulin-regulated spectrin-associated protein 3	Camsap3	861	S	1000	0.001	Up
Q80X80	Phospholipid transfer protein C2CD2L	C2cd2l	660	S	1000	0.001	Up
Q80XG9	Leucine-rich repeat transmembrane neuronal protein 4	Lrrtm4	554	S	1000	0.001	Up
Q80XQ2	TBC1 domain family member 5	Tbc1d5	562	S	1000	0.001	Up
Q80Y24	Prickle-like protein 2	Prickle2	482	S	1000	0.001	Up
Q80YA3	Phospholipase DDHD1	Ddhd1	546	S	0.001	0.001	Down
Q80YE4	Serine/threonine-protein kinase LMTK1	Aatk	1277	S	1000	0.001	Up
Q80YE4	Serine/threonine-protein kinase LMTK1	Aatk	1032	S	1000	0.001	Up
Q80YN3	Breast carcinoma-amplified sequence 1 homolog	Bcas1	296	S	1000	0.001	Up
Q80YV2	Nuclear-interacting partner of ALK	Zc3hc1	406	S	0.001	0.001	Down
Q80YV2	Nuclear-interacting partner of ALK	Zc3hc1	409	S	0.001	0.001	Down
Q80YV2	Nuclear-interacting partner of ALK	Zc3hc1	320	S	0.001	0.001	Down
Q80YV2	Nuclear-interacting partner of ALK	Zc3hc1	394	S	0.001	0.001	Down
Q80YV2	Nuclear-interacting partner of ALK	Zc3hc1	343	S	0.001	0.001	Down
Q80YV2	Nuclear-interacting partner of ALK	Zc3hc1	334	S	0.001	0.001	Down
Q80YV2	Nuclear-interacting partner of ALK	Zc3hc1	353	S	0.001	0.001	Down
Q80ZF8	Adhesion G protein-coupled receptor B3	Adgrb3	1420	S	1000	0.001	Up
Q810A7	ATP-dependent RNA helicase DDX42	Ddx42	96	S	0.001	0.001	Down
Q810C1	SLIT and NTRK-like protein 1	Slitrk1	693	S	1000	0.001	Up
Q811D0	Disks large homolog 1	Dlg1	570	S	1000	0.001	Up
Q811P8	Rho GTPase-activating protein 32	Arhgap32	44	S	1000	0.001	Up
Q811P8	Rho GTPase-activating protein 32	Arhgap32	732	S	1000	0.001	Up
Q811P8	Rho GTPase-activating protein 32	Arhgap32	1588	S	1000	0.001	Up
Q8BFU3	RING finger protein 214	Rnf214	27	S	0.001	0.001	Down
Q8BFU3	RING finger protein 214	Rnf214	196	S	1000	0.001	Up
Q8BG92	Clavesin-2	Clvs2	315	S	1000	0.001	Up
Q8BG95	Protein phosphatase 1 regulatory subunit 12B	Ppp1r12b	502	S	1000	0.001	Up
Q8BG95	Protein phosphatase 1 regulatory subunit 12B	Ppp1r12b	729	S	1000	0.001	Up
Q8BGC0	HIV Tat-specific factor 1 homolog	Htatsf1	528	S	0.001	0.001	Down
Q8BGH4	Receptor expression-enhancing protein 1	Reep1	114	S	1000	0.001	Up
Q8BGR2	Volume-regulated anion channel subunit LRRC8D	Lrrc8d	263	S	0.001	0.001	Down
Q8BGT8	Phytanoyl-CoA hydroxylase-interacting protein-like	Phyhipl	14	S	0.001	0.001	Down
Q8BH43	Wiskott-Aldrich syndrome protein family member 2	Wasf2	296	S	1000	0.001	Up
Q8BH60	Golgi-associated PDZ and coiled-coil motif-containing protein	Gopc	442	S	1000	0.001	Up
Q8BHY8	Sorting nexin-14	Snx14	766	S	1000	0.001	Up
Q8BIK4	Dedicator of cytokinesis protein 9	Dock9	1270	S	0.001	0.001	Down
Q8BIQ5	Cleavage stimulation factor subunit 2	Cstf2	120	S	0.001	0.001	Down
Q8BKI2	Trinucleotide repeat-containing gene 6B protein	Tnrc6b	1313	S	1000	0.001	Up
Q8BKX1	Brain-specific angiogenesis inhibitor 1-associated protein 2	Baiap2	324	S	1000	0.001	Up
Q8BL65	Actin-binding LIM protein 2	Ablim2	289	S	1000	0.001	Up
Q8BL97	Serine/arginine-rich splicing factor 7	Srsf7	210	S	1.91304	5.3844e-05	Up
Q8BL97	Serine/arginine-rich splicing factor 7	Srsf7	212	S	1000	0.001	Up
Q8BL97	Serine/arginine-rich splicing factor 7	Srsf7	208	S	2.04891	0.000115664	Up
Q8BL97	Serine/arginine-rich splicing factor 7	Srsf7	192	S	1000	0.001	Up
Q8BL97	Serine/arginine-rich splicing factor 7	Srsf7	194	S	1000	0.001	Up
Q8BL97	Serine/arginine-rich splicing factor 7	Srsf7	196	S	1000	0.001	Up
Q8BLK9	Ribosomal protein S6 kinase delta-1	Rps6kc1	634	S	0.001	0.001	Down
Q8BLK9	Ribosomal protein S6 kinase delta-1	Rps6kc1	577	S	0.001	0.001	Down
Q8BNW9	Kelch repeat and BTB domain-containing protein 11	Kbtbd11	92	S	0.001	0.001	Down
Q8BPA8	Protein DPCD	Dpcd	141	S	0.001	0.001	Down
Q8BPN8	DmX-like protein 2	Dmxl2	930	S	1000	0.001	Up
Q8BPN8	DmX-like protein 2	Dmxl2	473	S	1000	0.001	Up
Q8BPQ7	Small G protein signaling modulator 1	Sgsm1	407	S	1000	0.001	Up
Q8BPU7	Engulfment and cell motility protein 1	Elmo1	594	S	1000	0.001	Up
Q8BRJ3	RELT-like protein 2	Rell2	187	S	1000	0.001	Up
Q8BRV5	Uncharacterized protein KIAA1671	Kiaa1671	175	S	1000	0.001	Up
Q8BSS9	Liprin-alpha-2	Ppfia2	260	S	1000	0.001	Up
Q8BTG3	T-complex protein 11-like protein 1	Tcp11l1	55	S	0.001	0.001	Down
Q8BTI8	Serine/arginine repetitive matrix protein 2	Srrm2	1038	S	0.001	0.001	Down
Q8BTI8	Serine/arginine repetitive matrix protein 2	Srrm2	962	S	0.001	0.001	Down
Q8BTI8	Serine/arginine repetitive matrix protein 2	Srrm2	1418	S	0.001	0.001	Down
Q8BTI8	Serine/arginine repetitive matrix protein 2	Srrm2	1179	S	0.001	0.001	Down
Q8BTI8	Serine/arginine repetitive matrix protein 2	Srrm2	829	S	0.001	0.001	Down
Q8BTI8	Serine/arginine repetitive matrix protein 2	Srrm2	1535	S	1000	0.001	Up
Q8BTI8	Serine/arginine repetitive matrix protein 2	Srrm2	1545	S	1000	0.001	Up
Q8BTI8	Serine/arginine repetitive matrix protein 2	Srrm2	1552	S	1000	0.001	Up
Q8BTI8	Serine/arginine repetitive matrix protein 2	Srrm2	507	S	0.001	0.001	Down
Q8BU33	2-hydroxyacyl-CoA lyase 2	Ilvbl	369	S	0.001	0.001	Down
Q8BUV3	Gephyrin	Gphn	226	S	1000	0.001	Up
Q8BWQ6	VPS35 endosomal protein-sorting factor-like	Vps35l	265	S	0.001	0.001	Down
Q8BX70	Vacuolar protein sorting-associated protein 13C	Vps13c	132	S	1000	0.001	Up
Q8BX70	Vacuolar protein sorting-associated protein 13C	Vps13c	1065	S	1000	0.001	Up
Q8BXR1	Probable cationic amino acid transporter	Slc7a14	757	S	1000	0.001	Up
Q8BXR9	Oxysterol-binding protein-related protein 6	Osbpl6	44	S	1.63113	0.0433487	Up
Q8C008	Double zinc ribbon and ankyrin repeat-containing protein 1	Dzank1	179	S	1000	0.001	Up
Q8C015	Serine/threonine-protein kinase PAK 5	Pak5	341	S	1000	0.001	Up
Q8C033	Rho guanine nucleotide exchange factor 10	Arhgef10	659	S	1.53885	0.04812	Up
Q8C080	Sorting nexin-16	Snx16	222	S	0.001	0.001	Down
Q8C080	Sorting nexin-16	Snx16	51	S	1000	0.001	Up
Q8C0D5	Elongation factor-like GTPase 1	Efl1	474	S	0.001	0.001	Down
Q8C0T5	Signal-induced proliferation-associated 1-like protein 1	Sipa1l1	311	S	1000	0.001	Up
Q8C0T5	Signal-induced proliferation-associated 1-like protein 1	Sipa1l1	255	S	0.001	0.001	Down
Q8C0T5	Signal-induced proliferation-associated 1-like protein 1	Sipa1l1	258	S	1000	0.001	Up
Q8C0T5	Signal-induced proliferation-associated 1-like protein 1	Sipa1l1	1626	S	0.396353	0.0286726	Down
Q8C145	Zinc transporter ZIP6	Slc39a6	476	S	1000	0.001	Up
Q8C1B1	Calmodulin-regulated spectrin-associated protein 2	Camsap2	905	S	1000	0.001	Up
Q8C1B1	Calmodulin-regulated spectrin-associated protein 2	Camsap2	1276	S	0.001	0.001	Down
Q8C3Q5	Protein shisa-7	Shisa7	445	S	1000	0.001	Up
Q8C3Q5	Protein shisa-7	Shisa7	405	S	2.18802	0.032757	Up
Q8C419	Probable G-protein coupled receptor 158	Gpr158	886	S	1000	0.001	Up
Q8C419	Probable G-protein coupled receptor 158	Gpr158	819	S	1.59763	0.00452158	Up
Q8C4G9	Adhesion G protein-coupled receptor A1	Adgra1	392	S	1000	0.001	Up
Q8C525	Protein MB21D2	Mb21d2	376	S	1000	0.001	Up
Q8C5W0	Calmin	Clmn	537	S	0.001	0.001	Down
Q8C5W0	Calmin	Clmn	779	S	0.001	0.001	Down
Q8C5W0	Calmin	Clmn	715	S	1000	0.001	Up
Q8C878	NEDD8-activating enzyme E1 catalytic subunit	Uba3	420	S	1000	0.001	Up
Q8C8R3	Ankyrin-2	Ank2	2135	S	1000	0.001	Up
Q8C8R3	Ankyrin-2	Ank2	3439	S	1000	0.001	Up
Q8C8R3	Ankyrin-2	Ank2	3212	S	1000	0.001	Up
Q8C8R3	Ankyrin-2	Ank2	914	S	0.001	0.001	Down
Q8C8T7	Protein ELFN1	Elfn1	773	S	0.001	0.001	Down
Q8CBE3	WD repeat-containing protein 37	Wdr37	119	S	0.001	0.001	Down
Q8CBE3	WD repeat-containing protein 37	Wdr37	20	S	0.001	0.001	Down
Q8CBH5	Major facilitator superfamily domain-containing protein 6	Mfsd6	646	S	0.001	0.001	Down
Q8CBH5	Major facilitator superfamily domain-containing protein 6	Mfsd6	647	S	0.001	0.001	Down
Q8CBW3	Abl interactor 1	Abi1	439	S	0.001	0.001	Down
Q8R0S4	Voltage-dependent L-type calcium channel subunit beta-4	Cacnb4	50	S	0.001	0.001	Down
Q8CC35	Synaptopodin	Synpo	689	S	1000	0.001	Up
Q8CC35	Synaptopodin	Synpo	230	S	1000	0.001	Up
Q8CCJ4	APC membrane recruitment protein 2	Amer2	269	S	1000	0.001	Up
Q8CCJ4	APC membrane recruitment protein 2	Amer2	340	S	0.001	0.001	Down
Q8CDA1	Phosphatidylinositide phosphatase SAC2	Inpp5f	714	S	0.001	0.001	Down
Q8CFI0	E3 ubiquitin-protein ligase NEDD4-like	Nedd4l	508	S	0.46835	0.0252406	Down
Q8CFI0	E3 ubiquitin-protein ligase NEDD4-like	Nedd4l	261	S	1000	0.001	Up
Q8CGE9	Regulator of G-protein signaling 12	Rgs12	934	S	1000	0.001	Up
Q8CGE9	Regulator of G-protein signaling 12	Rgs12	940	S	1000	0.001	Up
Q8CGF6	WD repeat-containing protein 47	Wdr47	297	S	0.001	0.001	Down
Q8CGY8	UDP-N-acetylglucosamine--peptide N-acetylglucosaminyltransferase 110 kDa subunit	Ogt	20	S	0.001	0.001	Down
Q8CHG7	Rap guanine nucleotide exchange factor 2	Rapgef2	912	S	1000	0.001	Up
Q8CIE6	Coatomer subunit alpha	Copa	173	S	0.001	0.001	Down
Q8CJ19	[F-actin]-monooxygenase MICAL3	Mical3	1307	S	1000	0.001	Up
Q8CJ19	[F-actin]-monooxygenase MICAL3	Mical3	1187	S	0.642113	0.038146	Down
Q8CJ40	Rootletin	Crocc	1479	S	0.001	0.001	Down
Q8CJ40	Rootletin	Crocc	1483	S	0.001	0.001	Down
Q8CJF7	Protein ELYS	Ahctf1	1080	S	0.001	0.001	Down
Q8JZW4	Copine-5	Cpne5	103	S	1000	0.001	Up
Q8K012	Formin-binding protein 1-like	Fnbp1l	501	S	1000	0.001	Up
Q8K012	Formin-binding protein 1-like	Fnbp1l	488	S	1000	0.001	Up
Q8K0C4	Lanosterol 14-alpha demethylase	Cyp51a1	274	S	1000	0.001	Up
Q8K0T4	Katanin p60 ATPase-containing subunit A-like 1	Katnal1	172	S	0.001	0.001	Down
Q8K1L5	E3 ubiquitin-protein ligase PPP1R11	Ppp1r11	50	S	1000	0.001	Up
Q8K212	Phosphofurin acidic cluster sorting protein 1	Pacs1	353	S	1000	0.001	Up
Q8K212	Phosphofurin acidic cluster sorting protein 1	Pacs1	529	S	0.001	0.001	Down
Q8K212	Phosphofurin acidic cluster sorting protein 1	Pacs1	758	S	1000	0.001	Up
Q8K273	ER membrane protein complex subunit 5	Mmgt1	120	S	0.001	0.001	Down
Q8K2L8	Trafficking protein particle complex subunit 12	Trappc12	125	S	0.001	0.001	Down
Q8K2Q9	Shootin-1	Shtn1	249	S	1000	0.001	Up
Q8K354	Carbonyl reductase [NADPH] 3	Cbr3	30	S	0.001	0.001	Down
Q8K394	Inactive phospholipase C-like protein 2	Plcl2	87	S	1000	0.001	Up
Q8K3H0	DCC-interacting protein 13-alpha	Appl1	490	S	1000	0.001	Up
Q8K3M5	CDK5 and ABL1 enzyme substrate 2	Cables2	103	S	0.001	0.001	Down
Q8K400	Syntaxin-binding protein 5	Stxbp5	783	S	22.2991	5.88055e-06	Up
Q8K4R4	Cytoplasmic phosphatidylinositol transfer protein 1	Pitpnc1	299	S	1.96195	0.018224	Up
Q8R001	Microtubule-associated protein RP/EB family member 2	Mapre2	221	S	1000	0.001	Up
Q8R0S4	Voltage-dependent L-type calcium channel subunit beta-4	Cacnb4	477	S	0.001	0.001	Down
Q8R191	Synaptogyrin-3	Syngr3	19	S	0.001	0.001	Down
Q8R361	Rab11 family-interacting protein 5	Rab11fip5	633	S	0.001	0.001	Down
Q8R3Y8	Interferon regulatory factor 2-binding protein 1	Irf2bp1	384	S	1000	0.001	Up
Q8R3Z5	Voltage-dependent L-type calcium channel subunit beta-1	Cacnb1	186	S	0.001	0.001	Down
Q8R554	OTU domain-containing protein 7A	Otud7a	585	S	1000	0.001	Up
Q8R5H6	Wiskott-Aldrich syndrome protein family member 1	Wasf1	536	S	1000	0.001	Up
Q8R5L3	Vam6/Vps39-like protein	Vps39	441	S	0.607978	0.0126049	Down
Q8VC31	Coiled-coil domain-containing protein 9	Ccdc9	60	S	1000	0.001	Up
Q8VCN9	Tubulin-specific chaperone C	Tbcc	7	S	1000	0.001	Up
Q8VCY8	Phospholipid phosphatase-related protein type 2	Plppr2	299	S	0.001	0.001	Down
Q8VDP3	[F-actin]-monooxygenase MICAL1	Mical1	777	S	0.001	0.001	Down
Q8VDZ4	Palmitoyltransferase ZDHHC5	Zdhhc5	593	S	1.52506	0.0393328	Up
Q8VDZ4	Palmitoyltransferase ZDHHC5	Zdhhc5	372	S	0.001	0.001	Down
Q8VE62	Polyadenylate-binding protein-interacting protein 1	Paip1	153	S	0.001	0.001	Down
Q8VE88	Protein FAM114A2	Fam114a2	9	S	1000	0.001	Up
Q8VEK3	Heterogeneous nuclear ribonucleoprotein U	Hnrnpu	243	S	1000	0.001	Up
Q8VEM8	Phosphate carrier protein, mitochondrial	Slc25a3	348	S	1000	0.001	Up
Q8VHJ5	Serine/threonine-protein kinase MARK1	Mark1	46	S	0.001	0.001	Down
Q8VHK5	Membrane protein MLC1	Mlc1	183	S	1.69816	0.021628	Up
Q8VHW2	Voltage-dependent calcium channel gamma-8 subunit	Cacng8	357	S	1.60362	0.0123022	Up
Q91V14	Solute carrier family 12 member 5	Slc12a5	955	S	1000	0.001	Up
Q91V14	Solute carrier family 12 member 5	Slc12a5	963	S	1.64109	0.0439508	Up
Q91V41	Ras-related protein Rab-14	Rab14	204	S	1.92438	0.0109299	Up
Q91WE1	Sorting nexin-15	Snx15	227	S	0.001	0.001	Down
Q91WG5	5'-AMP-activated protein kinase subunit gamma-2	Prkag2	161	S	1000	0.001	Up
Q91WG5	5'-AMP-activated protein kinase subunit gamma-2	Prkag2	65	S	1000	0.001	Up
Q91X97	Neurocalcin-delta	Ncald	165	S	1000	0.001	Up
Q91XV3	Brain acid soluble protein 1	Basp1	160	S	1000	0.001	Up
Q91XV3	Brain acid soluble protein 1	Basp1	169	S	3.24822	0.00484471	Up
Q91YR1	Twinfilin-1	Twf1	142	S	0.001	0.001	Down
Q91ZU6	Dystonin	Dst	7348	S	0.001	0.001	Down
Q91ZU6	Dystonin	Dst	7189	S	1000	0.001	Up
Q920I9	WD repeat-containing protein 7	Wdr7	295	S	1.63382	0.000900492	Up
Q921G8	Gamma-tubulin complex component 2	Tubgcp2	809	S	0.001	0.001	Down
Q922B2	Aspartate--tRNA ligase, cytoplasmic	Dars1	249	S	1000	0.001	Up
Q922S4	cGMP-dependent 3',5'-cyclic phosphodiesterase	Pde2a	208	S	1000	0.001	Up
Q922S4	cGMP-dependent 3',5'-cyclic phosphodiesterase	Pde2a	453	S	1000	0.001	Up
Q923T9	Calcium/calmodulin-dependent protein kinase type II subunit gamma	Camk2g	381	S	0.001	0.001	Down
Q924K8	Metastasis-associated protein MTA3	Mta3	516	S	0.001	0.001	Down
Q99J31	Oligophrenin-1	Ophn1	703	S	1000	0.001	Up
Q99J95	Cyclin-dependent kinase 9	Cdk9	347	S	1.61934	0.00374682	Up
Q99JX3	Golgi reassembly-stacking protein 2	Gorasp2	418	S	0.001	0.001	Down
Q99JX3	Golgi reassembly-stacking protein 2	Gorasp2	214	S	0.001	0.001	Down
Q99LI2	Chloride channel CLIC-like protein 1	Clcc1	429	S	1000	0.001	Up
Q99M28	RNA-binding protein with serine-rich domain 1	Rnps1	155	S	0.001	0.001	Down
Q99M28	RNA-binding protein with serine-rich domain 1	Rnps1	157	S	0.001	0.001	Down
Q99MR1	GRB10-interacting GYF protein 1	Gigyf1	343	S	0.001	0.001	Down
Q99NB9	Splicing factor 3B subunit 1	Sf3b1	129	S	3.81604	0.0222646	Up
Q99NE5	Regulating synaptic membrane exocytosis protein 1	Rims1	1113	S	0.001	0.001	Down
Q99NF2	NMDA receptor synaptonuclear signaling and neuronal migration factor	Nsmf	138	S	0.001	0.001	Down
Q99P72	Reticulon-4	Rtn4	16	S	0.543043	0.0390732	Down
Q9CQ20	Mid1-interacting protein 1	Mid1ip1	71	S	0.001	0.001	Down
Q9CQV4	Reticulophagy regulator 3	Retreg3	260	S	0.001	0.001	Down
Q9CQX8	28S ribosomal protein S36, mitochondrial	Mrps36	60	S	0.001	0.001	Down
Q9CRB9	MIC	Chchd3	50	S	0.001	0.001	Down
Q9CXS4	Centromere protein V	Cenpv	234	S	1000	0.001	Up
Q9CY58	Plasminogen activator inhibitor 1 RNA-binding protein	Serbp1	25	S	1000	0.001	Up
Q9CY64	Biliverdin reductase A	Blvra	236	S	1000	0.001	Up
Q9D0E3	LysM and putative peptidoglycan-binding domain-containing protein 1	Lysmd1	33	S	0.001	0.001	Down
Q9D3A8	Carboxyl-terminal PDZ ligand of neuronal nitric oxide synthase protein	Nos1ap	183	S	1000	0.001	Up
Q9D6F4	Gamma-aminobutyric acid receptor subunit alpha-4	Gabra4	456	S	1000	0.001	Up
Q9D6Z1	Nucleolar protein 56	Nop56	554	S	1.72198	0.0207666	Up
Q9D6Z1	Nucleolar protein 56	Nop56	528	S	0.001	0.001	Down
Q9DBJ1	Phosphoglycerate mutase 1	Pgam1	23	S	0.001	0.001	Down
Q9DC22	DDB1- and CUL4-associated factor 6	Dcaf6	336	S	1000	0.001	Up
Q9EQF6	Dihydropyrimidinase-related protein 5	Dpysl5	531	S	0.001	0.001	Down
Q9EQG9	Ceramide transfer protein	Cert1	373	S	1.60089	0.010558	Up
Q9EQZ7	Regulating synaptic membrane exocytosis protein 2	Rims2	1517	S	1000	0.001	Up
Q9EQZ7	Regulating synaptic membrane exocytosis protein 2	Rims2	493	S	0.001	0.001	Down
Q9EQZ7	Regulating synaptic membrane exocytosis protein 2	Rims2	1285	S	0.001	0.001	Down
Q9ERT9	Protein phosphatase 1 regulatory subunit 1A	Ppp1r1a	46	S	0.001	0.001	Down
Q9ESN6	Tripartite motif-containing protein 2	Trim2	10	S	0.001	0.001	Down
Q9ESN6	Tripartite motif-containing protein 2	Trim2	440	S	2.17277	0.041114	Up
Q9ET77	Junctophilin-3	Jph3	163	S	0.001	0.001	Down
Q9JHQ5	Leucine zipper transcription factor-like protein 1	Lztfl1	235	S	0.001	0.001	Down
Q9JHU2	Palmdelphin	Palmd	278	S	1000	0.001	Up
Q9JI46	Diphosphoinositol polyphosphate phosphohydrolase 1	Nudt3	28	S	0.001	0.001	Down
Q9JIA7	Sphingosine kinase 2	Sphk2	379	S	0.434143	0.00341614	Down
Q9JIG4	Protein phosphatase 1 regulatory subunit 3F	Ppp1r3f	738	S	1000	0.001	Up
Q9JIX8	Apoptotic chromatin condensation inducer in the nucleus	Acin1	561	S	1.82694	0.0271773	Up
Q9JIX8	Apoptotic chromatin condensation inducer in the nucleus	Acin1	595	S	1000	0.001	Up
Q9JJV5	Voltage-dependent calcium channel gamma-3 subunit	Cacng3	244	S	1000	0.001	Up
Q9JKC6	Cell cycle exit and neuronal differentiation protein 1	Cend1	9	S	0.001	0.001	Down
Q9JL04	Formin-2	Fmn2	377	S	0.137334	0.000289139	Down
Q9JL04	Formin-2	Fmn2	173	S	1000	0.001	Up
Q9JLM8	Serine/threonine-protein kinase DCLK1	Dclk1	392	S	1.65675	0.0292956	Up
Q9JLM8	Serine/threonine-protein kinase DCLK1	Dclk1	334	S	0.001	0.001	Down
Q9JLN9	Serine/threonine-protein kinase mTOR	Mtor	2454	S	1000	0.001	Up
Q9JM63	ATP-sensitive inward rectifier potassium channel 10	Kcnj10	345	S	1000	0.001	Up
Q9JMC3	DnaJ homolog subfamily A member 4	Dnaja4	18	S	1000	0.001	Up
Q9JME5	AP-3 complex subunit beta-2	Ap3b2	253	S	0.001	0.001	Down
Q9QUG9	RAS guanyl-releasing protein 2	Rasgrp2	116	S	1.77196	0.0363979	Up
Q9QWI6	SRC kinase signaling inhibitor 1	Srcin1	432	S	0.001	0.001	Down
Q9QXM1	Junction-mediating and -regulatory protein	Jmy	134	S	0.001	0.001	Down
Q9QXS1	Plectin	Plec	4620	S	0.001	0.001	Down
Q9QYB5	Gamma-adducin	Add3	683	S	0.001	0.001	Down
Q9QYB8	Beta-adducin	Add2	455	S	1.76153	0.000749078	Up
Q9QYF9	Protein NDRG3	Ndrg3	333	S	1000	0.001	Up
Q9QYJ3	DnaJ homolog subfamily B member 1	Dnajb1	171	S	1000	0.001	Up
Q9QYR6	Microtubule-associated protein 1A	Map1a	2591	S	2.02266	0.00197864	Up
Q9QYR6	Microtubule-associated protein 1A	Map1a	500	S	0.001	0.001	Down
Q9QYR6	Microtubule-associated protein 1A	Map1a	1034	S	1000	0.001	Up
Q9QYR6	Microtubule-associated protein 1A	Map1a	2623	S	0.001	0.001	Down
Q9QYR6	Microtubule-associated protein 1A	Map1a	899	S	0.611576	0.0322919	Down
Q9QYX7	Protein piccolo	Pclo	599	S	1.62878	0.00833476	Up
Q9QYX7	Protein piccolo	Pclo	4225	S	2.08005	0.0152833	Up
Q9QYX7	Protein piccolo	Pclo	1505	S	0.269059	0.0278194	Down
Q9QYX7	Protein piccolo	Pclo	4706	S	1000	0.001	Up
Q9QZ08	N-acetyl-D-glucosamine kinase	Nagk	76	S	1000	0.001	Up
Q9QZQ1	Afadin	Afdn	1173	S	1.57841	0.0208778	Up
Q9R020	Zinc finger Ran-binding domain-containing protein 2	Zranb2	290	S	1000	0.001	Up
Q9R0A1	Chloride channel protein 2	Clcn2	673	S	0.001	0.001	Down
Q9R0K7	Plasma membrane calcium-transporting ATPase 2	Atp2b2	1156	S	1.53173	0.00845883	Up
Q9R0M0	Cadherin EGF LAG seven-pass G-type receptor 2	Celsr2	2665	S	0.001	0.001	Down
Q9R0P3	S-formylglutathione hydrolase	Esd	214	S	0.001	0.001	Down
Q9R1L5	Microtubule-associated serine/threonine-protein kinase 1	Mast1	670	S	0.001	0.001	Down
Q9R1R2	Tripartite motif-containing protein 3	Trim3	454	S	1000	0.001	Up
Q9R1Z8	Vinexin	Sorbs3	669	S	1000	0.001	Up
Q9WTQ5	A-kinase anchor protein 12	Akap12	598	S	1.85132	0.0495079	Up
Q9WU40	Inner nuclear membrane protein Man1	Lemd3	261	S	0.001	0.001	Down
Q9WU40	Inner nuclear membrane protein Man1	Lemd3	263	S	0.001	0.001	Down
Q9WU40	Inner nuclear membrane protein Man1	Lemd3	136	S	1000	0.001	Up
Q9WV60	Glycogen synthase kinase-3 beta	Gsk3b	419	S	1000	0.001	Up
Q9WVA2	Mitochondrial import inner membrane translocase subunit Tim8 A	Timm8a1	96	S	1000	0.001	Up
Q9Z0P4	Paralemmin-1	Palm	112	S	0.001	0.001	Down
Q9Z103	Activity-dependent neuroprotector homeobox protein	Adnp	961	S	0.001	0.001	Down
Q9Z1B3	1-phosphatidylinositol 4,5-bisphosphate phosphodiesterase beta-1	Plcb1	853	S	1000	0.001	Up
Q9Z1S8	GRB2-associated-binding protein 2	Gab2	402	S	1000	0.001	Up
Q9Z1S8	GRB2-associated-binding protein 2	Gab2	626	S	0.001	0.001	Down
Q9Z1W9	STE20/SPS1-related proline-alanine-rich protein kinase	Stk39	382	S	0.001	0.001	Down
Q9Z1X2	Phosphatidylserine synthase 2	Ptdss2	16	S	0.001	0.001	Down
Q9Z1X4	Interleukin enhancer-binding factor 3	Ilf3	482	S	1000	0.001	Up
Q9Z280	Phospholipase D1	Pld1	629	S	0.001	0.001	Down
Q9Z2F7	BCL2/adenovirus E1B 19 kDa protein-interacting protein 3-like	Bnip3l	64	S	0.001	0.001	Down
S4R1M9	Oxysterol-binding protein-related protein 10	Osbpl10	59	S	1000	0.001	Up
A2A5R2	Brefeldin A-inhibited guanine nucleotide-exchange protein 2	Arfgef2	244	T	1000	0.001	Up
A2AJA9	Apical junction component 1 homolog	Ajm1	511	T	0.001	0.001	Down
A2APX8	Sodium channel protein type 1 subunit alpha	Scn1a	464	T	1000	0.001	Up
B9EJA2	Cortactin-binding protein 2	Cttnbp2	15	T	0.001	0.001	Down
E9Q137	Testis-expressed protein 264 homolog	Tex264	303	T	0.001	0.001	Down
F6SEU4	Ras/Rap GTPase-activating protein SynGAP	Syngap1	822	T	1000	0.001	Up
O55028	[3-methyl-2-oxobutanoate dehydrogenase [lipoamide]] kinase, mitochondrial	Bckdk	32	T	1000	0.001	Up
O70161	Phosphatidylinositol 4-phosphate 5-kinase type-1 gamma	Pip5k1c	552	T	1000	0.001	Up
O88737	Protein bassoon	Bsn	2595	T	1.90384	0.000422164	Up
O88746	Target of Myb protein 1	Tom1	154	T	0.001	0.001	Down
P11798	Calcium/calmodulin-dependent protein kinase type II subunit alpha	Camk2a	261	T	0.001	0.001	Down
P13595	Neural cell adhesion molecule 1	Ncam1	788	T	1000	0.001	Up
P16858	Glyceraldehyde-3-phosphate dehydrogenase	Gapdh	235	T	0.001	0.001	Down
P29699	Alpha-2-HS-glycoprotein	Ahsg	135	T	1.67994	0.0219068	Up
P31648	Sodium- and chloride-dependent GABA transporter 1	Slc6a1	15	T	1000	0.001	Up
P35564	Calnexin	Canx	561	T	0.001	0.001	Down
P46061	Ran GTPase-activating protein 1	Rangap1	411	T	2.30778	0.0289668	Up
P51125	Calpastatin	Cast	216	T	1000	0.001	Up
P51125	Calpastatin	Cast	479	T	1000	0.001	Up
P56399	Ubiquitin carboxyl-terminal hydrolase 5	Usp5	623	T	0.48309	0.00978399	Down
P60879	Synaptosomal-associated protein 25	Snap25	138	T	0.001	0.001	Down
P61027	Ras-related protein Rab-10	Rab10	50	T	0.001	0.001	Down
P61027	Ras-related protein Rab-10	Rab10	174	T	0.001	0.001	Down
P70302	Stromal interaction molecule 1	Stim1	517	T	0.001	0.001	Down
P70414	Sodium/calcium exchanger 1	Slc8a1	284	T	0.001	0.001	Down
P83741	Serine/threonine-protein kinase WNK1	Wnk1	1972	T	0.001	0.001	Down
Q01815	Voltage-dependent L-type calcium channel subunit alpha-1C	Cacna1c	842	T	0.001	0.001	Down
Q02053	Ubiquitin-like modifier-activating enzyme 1	Uba1	800	T	0.001	0.001	Down
Q0GNC1	Inverted formin-2	Inf2	1203	T	0.001	0.001	Down
Q148V7	RAB11-binding protein RELCH	Relch	183	T	1000	0.001	Up
Q3THE2	Myosin regulatory light chain 12B	Myl12b	135	T	0.001	0.001	Down
Q3UHE1	Membrane-associated phosphatidylinositol transfer protein 3	Pitpnm3	379	T	1000	0.001	Up
Q3UHK6	Teneurin-4	Tenm4	155	T	1000	0.001	Up
Q3USB7	Inactive phospholipase C-like protein 1	Plcl1	94	T	1000	0.001	Up
Q5DU02	Ubiquitin carboxyl-terminal hydrolase 22	Usp22	147	T	1000	0.001	Up
Q5QNQ6	Oxysterol-binding protein 2	Osbp2	418	T	1000	0.001	Up
Q5RJI5	Serine/threonine-protein kinase BRSK1	Brsk1	515	T	2.6007	0.0156546	Up
Q5SNZ0	Girdin	Ccdc88a	1821	T	1000	0.001	Up
Q61290	Voltage-dependent R-type calcium channel subunit alpha-1E	Cacna1e	441	T	0.495088	0.037685	Down
Q61687	Transcriptional regulator ATRX	Atrx	1333	T	1000	0.001	Up
Q62417	Sorbin and SH3 domain-containing protein 1	Sorbs1	1189	T	0.001	0.001	Down
Q62433	Protein NDRG1	Ndrg1	346	T	0.001	0.001	Down
Q66L44	Voltage-dependent calcium channel beta subunit-associated regulatory protein	Cbarp	150	T	1.66144	0.0477344	Up
Q68FH0	Plakophilin-4	Pkp4	507	T	0.001	0.001	Down
Q6EDY6	F-actin-uncapping protein LRRC16A	Carmil1	1130	T	2.17766	0.00893202	Up
Q6NV83	U2 snRNP-associated SURP motif-containing protein	U2surp	919	T	0.001	0.001	Down
Q6NVE8	WD repeat-containing protein 44	Wdr44	221	T	1000	0.001	Up
Q6PDJ6	F-box only protein 42	Fbxo42	539	T	1000	0.001	Up
Q6PDJ6	F-box only protein 42	Fbxo42	378	T	0.001	0.001	Down
Q6PFR5	Transformer-2 protein homolog alpha	Tra2a	24	T	0.001	0.001	Down
Q6PHZ2	Calcium/calmodulin-dependent protein kinase type II subunit delta	Camk2d	337	T	0.001	0.001	Down
Q6ZPE2	Myotubularin-related protein 5	Sbf1	971	T	0.001	0.001	Down
Q6ZPZ3	Zinc finger CCCH domain-containing protein 4	Zc3h4	1268	T	0.001	0.001	Down
Q6ZWR6	Nesprin-1	Syne1	8363	T	0.001	0.001	Down
Q80TE7	Leucine-rich repeat-containing protein 7	Lrrc7	868	T	1000	0.001	Up
Q80TL7	Protein MON2 homolog	Mon2	1595	T	0.001	0.001	Down
Q80TM9	Nischarin	Nisch	1371	T	0.001	0.001	Down
Q80TR1	Adhesion G protein-coupled receptor L1	Adgrl1	1167	T	1000	0.001	Up
Q80TS7	Dendrin	Ddn	399	T	0.001	0.001	Down
Q80WG5	Volume-regulated anion channel subunit LRRC8A	Lrrc8a	200	T	0.001	0.001	Down
Q80Y24	Prickle-like protein 2	Prickle2	540	T	5.59608	0.0415988	Up
Q80Z38	SH3 and multiple ankyrin repeat domains protein 2	Shank2	903	T	1.85564	0.000116944	Up
Q8BQZ4	Ral GTPase-activating protein subunit beta	Ralgapb	363	T	0.001	0.001	Down
Q8BSS9	Liprin-alpha-2	Ppfia2	965	T	0.001	0.001	Down
Q8BTI8	Serine/arginine repetitive matrix protein 2	Srrm2	963	T	0.001	0.001	Down
Q8BTI8	Serine/arginine repetitive matrix protein 2	Srrm2	1692	T	0.001	0.001	Down
Q8BTI8	Serine/arginine repetitive matrix protein 2	Srrm2	823	T	0.001	0.001	Down
Q8BYM5	Neuroligin-3	Nlgn3	734	T	1000	0.001	Up
Q8C166	Copine-1	Cpne1	525	T	1000	0.001	Up
Q8C3Q5	Protein shisa-7	Shisa7	532	T	1.76556	0.0181926	Up
Q8C4G9	Adhesion G protein-coupled receptor A1	Adgra1	239	T	1000	0.001	Up
Q8CBH5	Major facilitator superfamily domain-containing protein 6	Mfsd6	11	T	0.001	0.001	Down
Q8CBW3	Abl interactor 1	Abi1	480	T	0.001	0.001	Down
Q8CCB4	Vacuolar protein sorting-associated protein 53 homolog	Vps53	391	T	2.19564	0.0374839	Up
Q8K310	Matrin-3	Matr3	150	T	1.52608	0.0388632	Up
Q8R191	Synaptogyrin-3	Syngr3	134	T	1000	0.001	Up
Q8R1B5	Complexin-3	Cplx3	113	T	1000	0.001	Up
Q8R3Q2	Serine/threonine-protein phosphatase 6 regulatory subunit 2	Ppp6r2	813	T	1000	0.001	Up
Q8R3Z5	Voltage-dependent L-type calcium channel subunit beta-1	Cacnb1	45	T	1000	0.001	Up
Q8R4H2	Rho guanine nucleotide exchange factor 12	Arhgef12	189	T	0.001	0.001	Down
Q8VD37	SH3-containing GRB2-like protein 3-interacting protein 1	Sgip1	409	T	1000	0.001	Up
Q8VE99	Coiled-coil domain-containing protein 115	Ccdc115	90	T	0.633194	0.00502937	Down
Q91V36	Nuclear receptor-binding protein 2	Nrbp2	407	T	1000	0.001	Up
Q91WG7	Diacylglycerol kinase gamma	Dgkg	87	T	1000	0.001	Up
Q99JX3	Golgi reassembly-stacking protein 2	Gorasp2	222	T	1000	0.001	Up
Q99JX3	Golgi reassembly-stacking protein 2	Gorasp2	225	T	1000	0.001	Up
Q99LH9	SH3 domain-binding protein 5-like	Sh3bp5l	13	T	1000	0.001	Up
Q99NB9	Splicing factor 3B subunit 1	Sf3b1	223	T	0.388323	0.0313677	Down
Q9CYR6	Phosphoacetylglucosamine mutase	Pgm3	62	T	0.001	0.001	Down
Q9CZ30	Obg-like ATPase 1	Ola1	389	T	0.001	0.001	Down
Q9CZJ2	Heat shock 70 kDa protein 12B	Hspa12b	42	T	1000	0.001	Up
Q9DBS2	Tumor protein p63-regulated gene 1-like protein	Tprg1l	7	T	1000	0.001	Up
Q9DCL9	Multifunctional protein ADE2	Paics	238	T	0.001	0.001	Down
Q9ERR1	Nuclear distribution protein nudE-like 1	Ndel1	219	T	1.55372	0.0440363	Up
Q9ESJ4	NCK-interacting protein with SH3 domain	Nckipsd	121	T	1000	0.001	Up
Q9EST5	Acidic leucine-rich nuclear phosphoprotein 32 family member B	Anp32b	265	T	0.491544	0.0249802	Down
Q9ET80	Junctophilin-1	Jph1	460	T	0.001	0.001	Down
Q9JM52	Misshapen-like kinase 1	Mink1	567	T	0.001	0.001	Down
Q9QWI6	SRC kinase signaling inhibitor 1	Srcin1	1135	T	1000	0.001	Up
Q9QWI6	SRC kinase signaling inhibitor 1	Srcin1	675	T	1000	0.001	Up
Q9QXL1	Kinesin-like protein KIF21B	Kif21b	1621	T	0.001	0.001	Down
Q9QXL2	Kinesin-like protein KIF21A	Kif21a	581	T	1000	0.001	Up
Q9QYR6	Microtubule-associated protein 1A	Map1a	504	T	0.001	0.001	Down
Q9QYR6	Microtubule-associated protein 1A	Map1a	1294	T	0.001	0.001	Down
Q9QYR6	Microtubule-associated protein 1A	Map1a	2238	T	0.001	0.001	Down
Q9QYR6	Microtubule-associated protein 1A	Map1a	870	T	1000	0.001	Up
Q9QYX7	Protein piccolo	Pclo	112	T	1.98605	0.0191924	Up
Q9QYX7	Protein piccolo	Pclo	1390	T	1000	0.001	Up
Q9QYY8	Spastin	Spast	301	T	0.001	0.001	Down
Q9QZQ8	Core histone macro-H2A.1	Macroh2a1	178	T	0.001	0.001	Down
Q9WTT4	V-type proton ATPase subunit G 2	Atp6v1g2	5	T	0.001	0.001	Down
Q9Z0P4	Paralemmin-1	Palm	358	T	1000	0.001	Up
Q9Z140	Copine-6	Cpne6	548	T	1.55184	0.0408868	Up
Q9Z1B3	1-phosphatidylinositol 4,5-bisphosphate phosphodiesterase beta-1	Plcb1	855	T	0.001	0.001	Down
Q9Z2H5	Band 4.1-like protein 1	Epb41l1	30	T	1000	0.001	Up
Q9Z2H5	Band 4.1-like protein 1	Epb41l1	488	T	0.001	0.001	Down
E9Q401	Ryanodine receptor 2	Ryr2	1486	Y	1000	0.001	Up
P18760	Cofilin-1	Cfl1	140	Y	1000	0.001	Up
P35235	Tyrosine-protein phosphatase non-receptor type 11	Ptpn11	542	Y	1000	0.001	Up
P62482	Voltage-gated potassium channel subunit beta-2	Kcnab2	360	Y	0.001	0.001	Down
Q8BJ42	Disks large-associated protein 2	Dlgap2	173	Y	1000	0.001	Up
Q8CFI0	E3 ubiquitin-protein ligase NEDD4-like	Nedd4l	514	Y	0.001	0.001	Down
Q8R4I7	Neuropilin and tolloid-like protein 1	Neto1	417	Y	1000	0.001	Up
Q921Q7	Ras and Rab interactor 1	Rin1	35	Y	1.50214	0.00283578	Up
Q9D415	Disks large-associated protein 1	Dlgap1	75	Y	0.001	0.001	Down
Q9JKF6	Nectin-1	Nectin1	435	Y	0.001	0.001	Down
Q9WVQ1	Membrane-associated guanylate kinase, WW and PDZ domain-containing protein 2	Magi2	826	Y	1000	0.001	Up

## Sheet: Table S4
Supplementary Table 4 KEGG pathways enriched by diﬀerentially phosphorylated proteins unique to the rest or active phase
Regulated phosphosites only in either Phase	KEGG pathway	Fold Enrichment	p value (Fisher's exact test)
Down in Rest Phase	Pentose phosphate pathway	3.89	0.015
	Arginine and proline metabolism	4.74	0.02
	Thiamine metabolism	8.42	0.018
	Folate biosynthesis	3.79	0.039
	Rap1 signaling pathway	1.8	0.037
	Circadian entrainment	1.99	0.04
	Dopaminergic synapse	1.99	0.016
	Endocrine and other factor-regulated calcium reabsorption	2.85	0.009
Down in Active Phase	Insulin secretion	4.06	0
	Calcium signaling pathway	2.67	0
	Aldosterone synthesis and secretion	3.7	0
	Adrenergic signaling in cardiomyocytes	3.01	0
	Long-term potentiation	3.33	0.001
	Amphetamine addiction	3.49	0.001
	Oxytocin signaling pathway	2.56	0.002
	Gastric acid secretion	3.32	0.002
	Cardiac muscle contraction	3.41	0.007
	Endocrine and other factor-regulated calcium reabsorption	3.3	0.008
	Wnt signaling pathway	2.62	0.009
	Olfactory transduction	3.55	0.011
	Collecting duct acid secretion	5.68	0.013
	Tuberculosis	2.48	0.02
	Inositol phosphate metabolism	2.69	0.021
	Cholinergic synapse	2.23	0.024
	Arrhythmogenic right ventricular cardiomyopathy	2.84	0.028
	Cushing syndrome	2.25	0.032
	Glioma	2.66	0.036
	Hypertrophic cardiomyopathy	2.66	0.036
	Synaptic vesicle cycle	2.38	0.037
	Spliceosome	2.17	0.039
	Dopaminergic synapse	2.02	0.04
	Taste transduction	2.84	0.048
Up in Rest Phase	Insulin secretion	3.47	0
	Oxytocin signaling pathway	2.65	0
	Endocrine and other factor-regulated calcium reabsorption	3.85	0
	Glutamatergic synapse	2.73	0
	Aldosterone synthesis and secretion	2.88	0.002
	Amphetamine addiction	3.06	0.002
	Fc gamma R-mediated phagocytosis	2.61	0.002
	Longevity regulating pathway	2.91	0.003
	Thyroid hormone synthesis	3.32	0.004
	African trypanosomiasis	5.31	0.005
	Aldosterone-regulated sodium reabsorption	4.15	0.005
	Cardiac muscle contraction	3.1	0.006
	Inositol phosphate metabolism	2.79	0.006
	Long-term potentiation	2.6	0.006
	Focal adhesion	2.21	0.006
	VEGF signaling pathway	3	0.007
	Phosphatidylinositol signaling system	2.37	0.008
	Gastric acid secretion	2.59	0.01
	Type II diabetes mellitus	3.49	0.011
	Dopaminergic synapse	2.09	0.012
	GABAergic synapse	2.34	0.012
	Choline metabolism in cancer	2.34	0.012
	Longevity regulating pathway - multiple species	2.65	0.013
	Pancreatic secretion	2.65	0.013
	Wnt signaling pathway	2.3	0.014
	cAMP signaling pathway	1.93	0.015
	Adrenergic signaling in cardiomyocytes	2.15	0.015
	Natural killer cell mediated cytotoxicity	2.84	0.016
	Inflammatory mediator regulation of TRP channels	2.36	0.017
	Carbohydrate digestion and absorption	3.79	0.017
	Amoebiasis	3.16	0.017
	Ras signaling pathway	1.98	0.019
	Salivary secretion	2.44	0.021
	Bile secretion	3.01	0.021
	GnRH signaling pathway	2.21	0.024
	Proximal tubule bicarbonate reclamation	4.42	0.025
	Glioma	2.49	0.029
	Leukocyte transendothelial migration	2.26	0.031
	Calcium signaling pathway	1.82	0.031
	Axon guidance	1.79	0.038
	Synaptic vesicle cycle	2.16	0.039
	Parathyroid hormone synthesis, secretion and action	2.16	0.039
	EGFR tyrosine kinase inhibitor resistance	2.27	0.043
	Melanogenesis	2.27	0.043
	Cholinergic synapse	1.96	0.044
	MAPK signaling pathway	1.67	0.045
	Human cytomegalovirus infection	1.82	0.047
	Proteoglycans in cancer	1.8	0.049
	Thyroid hormone signaling pathway	1.89	0.05
Up in Active Phase	Ras signaling pathway	2.21	0.004
	Rap1 signaling pathway	1.8	0.049
	Tight junction	2.35	0.003
	Glutamatergic synapse	2.02	0.028
	GABAergic synapse	2.16	0.028
	Taste transduction	2.87	0.026
	Type II diabetes mellitus	2.9	0.044
	Hypertrophic cardiomyopathy	2.58	0.025
	Dilated cardiomyopathy	2.23	0.047

## Sheet: Table S5
Supplementary Table 5 Phosphorylation sequence motifs analyzed by motif-X
Motif logo	Number of sequences			Preference			Motif score	Type
	unique to active phase	unique to rest phase	overlapped	unique to active phase	unique to rest phase	overlapped
.......S..D....	6	9	0	0.4	0.6	0	16	Acidophilic
.......S...D..E	3	5	0	0.375	0.625	0	30.34	Acidophilic
.......S.D.....	16	16	2	0.470588	0.470588	0.0588235	16	Acidophilic
.......S..D...E	6	10	0	0.375	0.625	0	32	Acidophilic
.......S.P..E..	7	5	0	0.583333	0.416667	0	26.37	Acidophilic
...S...S..E....	7	6	0	0.538462	0.461538	0	32	Acidophilic
.......S.PE....	10	14	0	0.416667	0.583333	0	23.66	Acidophilic
.......S.E.E...	9	10	0	0.473684	0.526316	0	30.81	Acidophilic
.......S...E...	6	8	2	0.375	0.5	0.125	13.96	Acidophilic
.......S.D.E.E.	2	6	0	0.25	0.75	0	44.2	Acidophilic
.......S..E....	13	15	3	0.419355	0.483871	0.0967742	16	Acidophilic
.......S..DD...	4	6	0	0.4	0.6	0	32	Acidophilic
.......S.P.E...	3	1	0	0.75	0.25	0	30.52	Acidophilic
.......S.DEE...	3	2	0	0.6	0.4	0	48	Acidophilic
.......S.D.D...	0	4	0	0	1	0	23.73	Acidophilic
.......S..ED...	6	12	0	0.333333	0.666667	0	29.2	Acidophilic
.......S.PD....	3	1	2	0.5	0.166667	0.333333	29.38	Acidophilic
.......S.D.E...	8	6	1	0.533333	0.4	0.0666667	32	Acidophilic
.......S.SPE...	1	2	0	0.333333	0.666667	0	38.04	Acidophilic
....S..S...E...	5	8	1	0.357143	0.571429	0.0714286	32	Acidophilic
.......S.DED...	0	4	0	0	1	0	41.3	Acidophilic
.......S..DE...	3	6	0	0.333333	0.666667	0	32	Acidophilic
.......S..DS...	4	6	0	0.4	0.6	0	30.78	Acidophilic
.....G.S..E....	1	3	0	0.25	0.75	0	24.73	Acidophilic
.....G.S...D...	2	2	1	0.4	0.4	0.2	22.88	Acidophilic
.......S.P.D...	3	1	0	0.75	0.25	0	26.79	Acidophilic
.......S.DDE...	2	1	0	0.666667	0.333333	0	44.38	Acidophilic
.......S..ES...	5	9	0	0.357143	0.642857	0	22.12	Acidophilic
.......S.EDE...	1	3	0	0.25	0.75	0	43.76	Acidophilic
.....D.S.D.....	4	3	0	0.571429	0.428571	0	31.66	Acidophilic
.......S..D..D.	3	4	0	0.428571	0.571429	0	27.41	Acidophilic
.......S..E..E.	0	1	0	0	1	0	29.51	Acidophilic
.......S.EEE...	4	9	1	0.285714	0.642857	0.0714286	45.14	Acidophilic
.......S...D...	7	16	0	0.304348	0.695652	0	12.13	Acidophilic
.......S.EG....	1	1	0	0.5	0.5	0	20.77	Acidophilic
.......S...EEE.	1	0	0	1	0	0	39.64	Acidophilic
.......S..EE...	9	5	0	0.642857	0.357143	0	23.45	Acidophilic
...R...S..E....	8	11	0	0.421053	0.578947	0	32	Acidophilic-Basophilic
...K...S..E....	8	4	0	0.666667	0.333333	0	32	Acidophilic-Basophilic
...RR..S.D.....	0	1	0	0	1	0	38.24	Acidophilic-Basophilic
...RP..S.P.....	3	0	0	1	0	0	41.59	Basophilic
...R...S.LD....	1	2	0	0.333333	0.666667	0	39.51	Basophilic
...K...S.......	15	27	0	0.357143	0.642857	0	16	Basophilic
....R..S.P.....	8	9	0	0.470588	0.529412	0	22.61	Basophilic
R..S...S.......	9	6	0	0.6	0.4	0	24.28	Basophilic
....R..S..S....	5	7	0	0.416667	0.583333	0	24.08	Basophilic
...RR..S.......	15	20	3	0.394737	0.526316	0.0789474	32	Basophilic
...R...S.......	6	9	1	0.375	0.5625	0.0625	16	Basophilic
...RS..S.......	21	26	1	0.4375	0.541667	0.0208333	32	Basophilic
...R...S...S...	12	7	2	0.571429	0.333333	0.0952381	32	Basophilic
...KS..S.......	7	5	0	0.583333	0.416667	0	32	Basophilic
.....R.S..S....	1	3	0	0.25	0.75	0	17.33	Basophilic
.R.R...S.......	3	4	0	0.428571	0.571429	0	29.12	Basophilic
.R.....S.P.....	3	4	0	0.428571	0.571429	0	23.04	Basophilic
...KR..S.......	4	4	0	0.5	0.5	0	32	Basophilic
...K...S.LD....	2	4	0	0.333333	0.666667	0	41.7	Basophilic
...R...S..S....	9	9	1	0.473684	0.473684	0.0526316	32	Basophilic
....R..S.......	21	21	1	0.488372	0.488372	0.0232558	16	Basophilic
...R...S.P.....	19	17	1	0.513514	0.459459	0.027027	32	Basophilic
...R...S..P....	8	2	0	0.8	0.2	0	32	Basophilic
...RK..S.......	10	10	0	0.5	0.5	0	32	Basophilic
..K....S.P.....	1	1	0	0.5	0.5	0	23.92	Basophilic
...RK..S..S....	0	3	0	0	1	0	38.89	Basophilic
..R....S.P.....	1	3	0	0.25	0.75	0	28.53	Basophilic
.P.....S.P...KS	1	0	0	1	0	0	40.02	Basophilic
..RR...S.......	3	2	0	0.6	0.4	0	32	Basophilic
...K...S.P.....	0	2	0	0	1	0	26.51	Basophilic
....P..S.P.....	13	25	2	0.325	0.625	0.05	31.6	Other
.......S..T....	3	8	0	0.272727	0.727273	0	6.51	Other
.......S.PK....	1	1	0	0.5	0.5	0	22.09	Other
.......S.PP....	15	9	1	0.6	0.36	0.04	29.2	Other
.......S.PT....	17	17	0	0.5	0.5	0	32	Other
....S..S.P.....	0	1	0	0	1	0	32	Other
.....D.S.......	13	23	1	0.351351	0.621622	0.027027	16	Other
.......S.P....R	23	22	2	0.489362	0.468085	0.0425532	32	Other
.......S.P....K	7	5	1	0.538462	0.384615	0.0769231	32	Other
.......S.P.H...	9	2	0	0.818182	0.181818	0	27.83	Other
.......S.P.S...	12	8	1	0.571429	0.380952	0.047619	32	Other
.......S..GS...	3	3	0	0.5	0.5	0	21.47	Other
.......S.P.R...	15	12	1	0.535714	0.428571	0.0357143	32	Other
...HS..S.......	4	1	0	0.8	0.2	0	22.03	Other
...S...S.L.....	5	3	0	0.625	0.375	0	16.98	Other
.......S..S....	10	16	3	0.344828	0.551724	0.103448	9.67	Other
.....G.S.P.....	3	2	0	0.6	0.4	0	32	Other
.......S.P.K...	4	13	1	0.222222	0.722222	0.0555556	32	Other
.......S.P.....	9	7	0	0.5625	0.4375	0	16	Other
.......S.PS....	8	7	0	0.533333	0.466667	0	32	Other
.....G.S.......	24	32	0	0.428571	0.571429	0	16	Other
.......S..K....	9	6	0	0.6	0.4	0	9.12	Other
.......S.PG....	0	5	0	0	1	0	32	Other
.......S.....P.	1	3	1	0.2	0.6	0.2	6.76	Other
.....H.S.......	8	7	0	0.533333	0.466667	0	16	Other
....P..S.P....K	5	4	0	0.555556	0.444444	0	39.98	Other
.......S..R....	3	6	2	0.272727	0.545455	0.181818	7.45	Other
.......S..H....	6	0	1	0.857143	0	0.142857	8.59	Other
.....A.S.......	5	5	1	0.454545	0.454545	0.0909091	6.21	Other
.......S..P....	3	5	1	0.333333	0.555556	0.111111	9.38	Other
...S...S.P.....	4	4	0	0.5	0.5	0	32	Other
.....G.S.L.....	9	6	0	0.6	0.4	0	25.75	Other
.......S..P.SP.	2	3	0	0.4	0.6	0	28.12	Proline-directed
.......S.SP....	11	10	1	0.5	0.454545	0.0454545	32	Proline-directed
.......S.P..SP.	3	1	0	0.75	0.25	0	39	Proline-directed
.......S..SP...	2	7	0	0.222222	0.777778	0	28.12	Proline-directed
.......T.PP....	7	9	1	0.411765	0.529412	0.0588235	32	Proline-directed
...RS..T.......	1	3	0	0.25	0.75	0	24.94	Basophilic
.......T.PE....	6	9	1	0.375	0.5625	0.0625	32	Proline-Acidophilic
.......T.SP....	4	5	1	0.4	0.5	0.1	32	Proline-directed
...RR..T.......	4	1	0	0.8	0.2	0	22.63	Basophilic
....P..T.P.....	6	5	1	0.5	0.416667	0.0833333	24.55	Proline-directed
.......T..SP...	2	4	0	0.333333	0.666667	0	29.2	Proline-directed
.......T.P.....	25	18	0	0.581395	0.418605	0	16	Proline-directed
.......T.PT....	6	4	0	0.6	0.4	0	32	Proline-directed
.....S.T.......	7	9	0	0.4375	0.5625	0	11.69	Other
.......T..P....	5	6	1	0.416667	0.5	0.0833333	6.11	Proline-directed
...R...T.P.....	2	0	1	0.666667	0	0.333333	29.87	Basophilic
.......T...E...	3	5	0	0.375	0.625	0	6.69	Acidophilic
...R...T.PP....	1	1	0	0.5	0.5	0	42.15	Basophilic
.......T.D.E...	6	2	0	0.75	0.25	0	32	Acidophilic
.......T..E.E..	2	1	0	0.666667	0.333333	0	21.03	Acidophilic
.......T...D...	3	4	0	0.428571	0.571429	0	6.66	Acidophilic
....SP.T.......	0	4	0	0	1	0	16.17	Proline-directed
.....D.T.......	4	3	0	0.571429	0.428571	0	8.38	Other

## Sheet: Table S6
Supplementary Table 6 Kinases predicted by NetworKIN
PhosphoSite	Pprotein ID	Protein description	Gene name	Peptide	Kinase ID	Kinase description	Kinase Name	NetworKIN score	NetPhorest probability	NetPhorest Group
P19246-643S	P19246	Neurofilament heavy polypeptide	Nefh	PATVKsPGEAK	O35495	Cyclin-dependent kinase 14	CDK14	14.025	0.2576	CDK2_CDK3_CDK1_CDK5
P19246-643S	P19246	Neurofilament heavy polypeptide	Nefh	PATVKsPGEAK	Q9WV60	Glycogen synthase kinase-3 beta	GSK3B	5.721	0.1482	p38
P19246-643S	P19246	Neurofilament heavy polypeptide	Nefh	PATVKsPGEAK	Q9WV60	Glycogen synthase kinase-3 beta	GSK3B	5.721	0.1482	p38
P19246-643S	P19246	Neurofilament heavy polypeptide	Nefh	PATVKsPGEAK	Q9WV60	Glycogen synthase kinase-3 beta	GSK3B	5.721	0.1482	p38
P19246-643S	P19246	Neurofilament heavy polypeptide	Nefh	PATVKsPGEAK	P24788	Cyclin-dependent kinase 11B	CDK11B	2.0709	0.083	MAPK3_MAPK1_MAPK7_NLK
P19246-508S	P19246	Neurofilament heavy polypeptide 10090	Nefh	AEEAAsPEKET	O35495	Cyclin-dependent kinase 14	CDK14	14.025	0.3094	CDK2_CDK3_CDK1_CDK5
P19246-508S	P19246	Neurofilament heavy polypeptide	Nefh	AEEAAsPEKET	Q9WV60	Glycogen synthase kinase-3 beta	GSK3B	5.721	0.1482	p38
P19246-508S	P19246	Neurofilament heavy polypeptide	Nefh	AEEAAsPEKET	Q9WV60	Glycogen synthase kinase-3 beta	GSK3B	5.721	0.1482	p38
P19246-508S	P19246	Neurofilament heavy polypeptide	Nefh	AEEAAsPEKET	Q9WV60	Glycogen synthase kinase-3 beta	GSK3B	5.721	0.1482	p38
P19246-508S	P19246	Neurofilament heavy polypeptide	Nefh	AEEAAsPEKET	P24788	Cyclin-dependent kinase 11B	CDK11B	2.1463	0.0954	MAPK3_MAPK1_MAPK7_NLK
P97427-493S	P97427	Dihydropyrimidinase-related protein 1	Crmp1	VFGLHsVSRGM	P68404	Protein kinase C beta type	PRKCB	2.4948	0.2968	PKC
P97427-493S	P97427	Dihydropyrimidinase-related protein 1	Crmp1	VFGLHsVSRGM	Q3UU96	Serine/threonine-protein kinase MRCK alpha	CDC42BPA	2.0782	0.0185	ROCK
P97427-518S	P97427	Dihydropyrimidinase-related protein 1	Crmp1	AAPAPsAKSSP	Q3UU96	Serine/threonine-protein kinase MRCK alpha	CDC42BPA	2.0782	0.0184	ROCK
P97427-518S	P97427	Dihydropyrimidinase-related protein 1	Crmp1	AAPAPsAKSSP	Q9WV60	Glycogen synthase kinase-3 beta	GSK3B	2.0395	0.1392	GSK3
B1AWN6-568S	B1AWN6	Sodium channel protein type 2 subunit alpha	Scn2a	RGSLFsPRRNS	P68404	Protein kinase C beta type	PRKCB	2.4948	0.3329	PKC
P05532-593S	P05532	Mast/stem cell growth factor receptor Kit	Kit	PRNRLsFGKTL	P20444	Protein kinase C alpha type	PRKCA	4.3526	0.2687	PKC
P05532-593S	P05532	Mast/stem cell growth factor receptor Kit	Kit	PRNRLsFGKTL	P68404	Protein kinase C beta type	PRKCB	2.4948	0.2687	PKC
Q5SWU9-25S	Q5SWU9	Acetyl-CoA carboxylase 1	Acaca	IIGSVsEDNSE	Q60737	Casein kinase II subunit alpha	CSNK2A1	11.8272	0.3323	CK2
Q5SWU9-25S	Q5SWU9	Acetyl-CoA carboxylase 1	Acaca	IIGSVsEDNSE	Q60737	Casein kinase II subunit alpha	CSNK2A1	8.1748	0.3323	CK2
Q5SWU9-25S	Q5SWU9	Acetyl-CoA carboxylase 1	Acaca	IIGSVsEDNSE	Q5RJI5	Serine/threonine-protein kinase BRSK1	BRSK1	2.3001	0.0134	AMPK
P62754-244S	P62754	40S ribosomal protein S6	Rps6	ASTSKsESSQK	Q9WUA6	RAC-gamma serine/threonine-protein kinase	AKT3	5.102	0.0267	RSK
P62754-244S	P62754	40S ribosomal protein S6	Rps6	ASTSKsESSQK	Q6PCN3	Tau-tubulin kinase 1	TTBK1	2.9595	0.094	CK1
P62754-244S	P62754	40S ribosomal protein S6	Rps6	ASTSKsESSQK	Q9WUA6	RAC-gamma serine/threonine-protein kinase	AKT3	2.7819	0.008	p70S6K
P62754-244S	P62754	40S ribosomal protein S6	Rps6	ASTSKsESSQK	O88643	Serine/threonine-protein kinase PAK 1	PAK1	2.6266	0.0596	PAK
P62754-244S	P62754	40S ribosomal protein S6	Rps6	ASTSKsESSQK	Q5RJI5	Serine/threonine-protein kinase BRSK1	BRSK1	2.6192	0.0221	AMPK
P62754-247S	P62754	40S ribosomal protein S6	Rps6	SKSESsQK---	Q9WUA6	RAC-gamma serine/threonine-protein kinase	AKT3	5.0999	0.0251	RSK
P62754-247S	P62754	40S ribosomal protein S6	Rps6	SKSESsQK---	Q6PCN3	Tau-tubulin kinase 1	TTBK1	2.9106	0.0829	CK1
P62754-247S	P62754	40S ribosomal protein S6	Rps6	SKSESsQK---	Q9JLN9	Serine/threonine-protein kinase mTOR	MTOR	2.668	0.4618	ATM_ATR
P62754-247S	P62754	40S ribosomal protein S6	Rps6	SKSESsQK---	P68404	Protein kinase C beta type	PRKCB	2.4948	0.3421	PKC
P62754-247S	P62754	40S ribosomal protein S6	Rps6	SKSESsQK---	P20444	Protein kinase C alpha type	PRKCA	2.1478	0.3421	PKC
Q6NS60-815S	Q6NS60	F-box only protein 41	Fbxo41	LLHFNsICRNL	P68404	Protein kinase C beta type	PRKCB	2.4948	0.2945	PKC
P10711-81S	P10711	Transcription elongation factor A protein 1	Tcea1	LLDGPsTDKDP	P24788	Cyclin-dependent kinase 11B	CDK11B	2.5961	0.0115	CDK7
Q8BMG7-42S	Q8BMG7	Rab3 GTPase-activating protein non-catalytic subunit	Rab3gap2	PSKTSsWEDDS	Q60737	Casein kinase II subunit alpha	CSNK2A1	2.5537	0.3616	CK2
Q61234-187S	Q61234	Alpha-1-syntrophin	Snta1	DSPPAsPLQRQ	Q9WV60	Glycogen synthase kinase-3 beta	GSK3B	11.2513	0.1482	p38
Q61234-195S	Q61234	Alpha-1-syntrophin	Snta1	QRQPSsPGPQP	Q9WV60	Glycogen synthase kinase-3 beta	GSK3B	11.2513	0.1482	p38
O35841-464S	O35841	Apoptosis inhibitor 5	Api5	DTSSGsPPKKS	Q6PCN3	Tau-tubulin kinase 1	TTBK1	7.5735	0.1437	CK1
A2ALS5-539T	A2ALS5	Rap1 GTPase-activating protein 1	Rap1gap	SENSStQSSPE	Q2NL51	Glycogen synthase kinase-3 alpha	GSK3A	2.692	0.0247	GSK3
A2ALS5-539T	A2ALS5	Rap1 GTPase-activating protein 1	Rap1gap	SENSStQSSPE	O08648	Mitogen-activated protein kinase kinase kinase 4	MAP3K4	2.6873	0.0372	TTK
A2ALS5-539T	A2ALS5	Rap1 GTPase-activating protein 1	Rap1gap	SENSStQSSPE	Q9WV60	Glycogen synthase kinase-3 beta	GSK3B	2.5079	0.0247	GSK3
A2ALS5-539T	A2ALS5	Rap1 GTPase-activating protein 1	Rap1gap	SENSStQSSPE	P05132	cAMP-dependent protein kinase catalytic subunit alpha	PRKACA	2.3457	0.0199	PKGcGK
A2ALS5-566S	A2ALS5	Rap1 GTPase-activating protein 1	Rap1gap	VLQGFsRSSSS	Q9WV60	Glycogen synthase kinase-3 beta	GSK3B	7.9009	0.0684	GSK3
A2ALS5-566S	A2ALS5	Rap1 GTPase-activating protein 1	Rap1gap	VLQGFsRSSSS	Q2NL51	Glycogen synthase kinase-3 alpha	GSK3A	2.9331	0.0684	GSK3
A2ALS5-566S	A2ALS5	Rap1 GTPase-activating protein 1	Rap1gap	VLQGFsRSSSS	P05132	cAMP-dependent protein kinase catalytic subunit alpha	PRKACA	2.4837	0.0274	PKGcGK
A2ALS5-534S	A2ALS5	Rap1 GTPase-activating protein 1	Rap1gap	SQEPKsENSST	Q9WV60	Glycogen synthase kinase-3 beta	GSK3B	8.8299	0.0996	GSK3
A2ALS5-534S	A2ALS5	Rap1 GTPase-activating protein 1	Rap1gap	SQEPKsENSST	Q2NL51	Glycogen synthase kinase-3 alpha	GSK3A	3.8515	0.0996	GSK3
A2ALS5-534S	A2ALS5	Rap1 GTPase-activating protein 1	Rap1gap	SQEPKsENSST	P05132	cAMP-dependent protein kinase catalytic subunit alpha	PRKACA	2.3457	0.0199	PKGcGK
Q8BFU3-196S	Q8BFU3	RING finger protein 214	Rnf214	DQDSSsLKLSQ	P68404	Protein kinase C beta type	PRKCB	2.4948	0.2727	PKC
Q9EQZ7-493S	Q9EQZ7	Regulating synaptic membrane exocytosis protein 2	Rims2	MRRADsLRKQH	P20444	Protein kinase C alpha type	PRKCA	3.0524	0.4514	PKC
Q9EQZ7-493S	Q9EQZ7	Regulating synaptic membrane exocytosis protein 2	Rims2	MRRADsLRKQH	P68404	Protein kinase C beta type	PRKCB	2.4948	0.4514	PKC
Q9WV60-419S	Q9WV60	Glycogen synthase kinase-3 beta	Gsk3b	ASASNsT----	O55028	[3-methyl-2-oxobutanoate dehydrogenase [lipoamide]] kinase, mitochondrial	BCKDK	5.6935	0.0319	PDHK
Q9WV60-419S	Q9WV60	Glycogen synthase kinase-3 beta	Gsk3b	ASASNsT----	Q03141	MAP/microtubule affinity-regulating kinase 3	MARK3	5.3682	0.0088	AuroraA
Q9WV60-419S	Q9WV60	Glycogen synthase kinase-3 beta	Gsk3b	ASASNsT----	P20444	Protein kinase C alpha type	PRKCA	3.3487	0.1331	PKC
Q9WV60-419S	Q9WV60	Glycogen synthase kinase-3 beta	Gsk3b	ASASNsT----	P16054	Protein kinase C epsilon type	PRKCE	2.7657	0.1331	PKC
Q9WV69-285S	Q9WV69	Dematin	Dmtn	LHSGTsKSSSL	Q3UU96	Serine/threonine-protein kinase MRCK alpha	CDC42BPA	2.7331	0.0483	DMPK
O55042-44T	O55042	Alpha-synuclein	Snca	YVGSKtKEGVV	P68404	Protein kinase C beta type	PRKCB	11.4951	0.0404	GRK
O55042-44T	O55042	Alpha-synuclein	Snca	YVGSKtKEGVV	Q60737	Casein kinase II subunit alpha	CSNK2A1	2.6775	0.0402	CK2
O55042-44T	O55042	Alpha-synuclein	Snca	YVGSKtKEGVV	Q9WUA6	RAC-gamma serine/threonine-protein kinase	AKT3	2.4447	0.0404	GRK
O55042-44T	O55042	Alpha-synuclein	Snca	YVGSKtKEGVV	P20444	Protein kinase C alpha type	PRKCA	2.3998	0.0404	GRK
O55042-44T	O55042	Alpha-synuclein	Snca	YVGSKtKEGVV	P16054	Protein kinase C epsilon type	PRKCE	2.2681	0.0715	PKC
O55042-44T	O55042	Alpha-synuclein	Snca	YVGSKtKEGVV	Q9WUA6	RAC-gamma serine/threonine-protein kinase	AKT3	2.0896	0.0404	GRK
Q80Y17-662S	Q80Y17	Lethal(2) giant larvae protein homolog 1	Llgl1	KSLRQsFRRIR	P16054	Protein kinase C epsilon type	PRKCE	20.3072	0.508	PKC
Q80Y17-662S	Q80Y17	Lethal(2) giant larvae protein homolog 1	Llgl1	KSLRQsFRRIR	P16054	Protein kinase C epsilon type	PRKCE	4.7266	0.508	PKC
Q80Y17-662S	Q80Y17	Lethal(2) giant larvae protein homolog 1	Llgl1	KSLRQsFRRIR	P20444	Protein kinase C alpha type	PRKCA	3.0524	0.508	PKC
Q80Y17-662S	Q80Y17	Lethal(2) giant larvae protein homolog 1	Llgl1	KSLRQsFRRIR	P68404	Protein kinase C beta type	PRKCB	2.4948	0.508	PKC
Q8CCJ4-340S	Q8CCJ4	APC membrane recruitment protein 2	Amer2	DSEGGsGRASA	P68404	Protein kinase C beta type	PRKCB	2.4948	0.3337	PKC
Q6PE13-768S	Q6PE13	Proline-rich transmembrane protein 3	Prrt3	WGSAAsLGRGR	P68404	Protein kinase C beta type	PRKCB	2.4948	0.3136	PKC
Q91X97-165S	Q91X97	Neurocalcin-delta	Ncald	RDGKLsLEEFI	Q60737	Casein kinase II subunit alpha	CSNK2A1	4.378	0.3131	CK2
P51859-202S	P51859	Hepatoma-derived growth factor	Hdgf	KNSTPsEPDSG	Q2NL51	Glycogen synthase kinase-3 alpha	GSK3A	5.443	0.1319	GSK3
P63002-196S	P63002	TLE family member 5	Tle5	DDGEKsD----	Q60737	Casein kinase II subunit alpha	CSNK2A1	2.7355	0.4471	CK2
Q3THE2-135T	Q3THE2	Myosin regulatory light chain 12B	Myl12b	MGDRFtDEEVD	Q3UU96	Serine/threonine-protein kinase MRCK alpha	CDC42BPA	2.7075	0.0298	ROCK
Q9Z2U1-16S	Q9Z2U1	Proteasome subunit alpha type-5	Psma5	GVNTFsPEGRL	O35495	Cyclin-dependent kinase 14	CDK14	21.8773	0.2229	CDK2_CDK3_CDK1_CDK5
Q9Z2U1-16S	Q9Z2U1	Proteasome subunit alpha type-5	Psma5	GVNTFsPEGRL	O35495	Cyclin-dependent kinase 14	CDK14	13.604	0.2229	CDK2_CDK3_CDK1_CDK5
Q9Z2U1-16S	Q9Z2U1	Proteasome subunit alpha type-5	Psma5	GVNTFsPEGRL	Q03141	MAP/microtubule affinity-regulating kinase 3	MARK3	5.3682	0.0083	AuroraA
Q0VGY8-1542S	Q0VGY8	Protein TANC1	Tanc1	LGSGQsSMRNS	P68404	Protein kinase C beta type	PRKCB	2.4948	0.3563	PKC
Q0VGY8-1542S	Q0VGY8	Protein TANC1	Tanc1	LGSGQsSMRNS	P20444	Protein kinase C alpha type	PRKCA	2.0834	0.3563	PKC
Q0VGY8-1543S	Q0VGY8	Protein TANC1	Tanc1	GSGQSsMRNSS	P68404	Protein kinase C beta type	PRKCB	2.4948	0.2882	PKC
Q9JMA1-52T	Q9JMA1	Ubiquitin carboxyl-terminal hydrolase 14	Usp14	MVKGGtLKDDD	Q3UU96	Serine/threonine-protein kinase MRCK alpha	CDC42BPA	4.2736	0.0275	ROCK
Q9JMA1-52T	Q9JMA1	Ubiquitin carboxyl-terminal hydrolase 14	Usp14	MVKGGtLKDDD	P68404	Protein kinase C beta type	PRKCB	2.4948	0.3466	PKC
P62878-9T	P62878	E3 ubiquitin-protein ligase RBX1	Rbx1	AMDVDtPSGTN	O35495	Cyclin-dependent kinase 14	CDK14	4.8312	0.1016	CDK2_CDK3_CDK1_CDK5
F6ZDS4-2223S	F6ZDS4	Nucleoprotein TPR	Tpr	AEAIHsPQVAG	P24788	Cyclin-dependent kinase 11B	CDK11B	4.2408	0.1001	MAPK3_MAPK1_MAPK7_NLK
F6ZDS4-2223S	F6ZDS4	Nucleoprotein TPR	Tpr	AEAIHsPQVAG	Q03141	MAP/microtubule affinity-regulating kinase 3	MARK3	2.7485	0.0297	NEK1_NEK5_NEK3_NEK4_NEK11_NEK2
P14873-608S	P14873	Microtubule-associated protein 1B	Map1b	TEKEVsSKEEQ	Q60737	Casein kinase II subunit alpha	CSNK2A1	16.9563	0.4817	CK2
P14873-608S	P14873	Microtubule-associated protein 1B	Map1b	TEKEVsSKEEQ	Q60737	Casein kinase II subunit alpha	CSNK2A1	5.8929	0.4817	CK2
P14873-608S	P14873	Microtubule-associated protein 1B	Map1b	TEKEVsSKEEQ	P16054	Protein kinase C epsilon type	PRKCE	3.0701	0.1621	PKC
P14873-1636S	P14873	Microtubule-associated protein 1B	Map1b	VQDHRsEQSSM	Q9WV60	Glycogen synthase kinase-3 beta	GSK3B	12.186	0.1157	GSK3
P14873-1636S	P14873	Microtubule-associated protein 1B	Map1b	VQDHRsEQSSM	Q2NL51	Glycogen synthase kinase-3 alpha	GSK3A	5.3165	0.1157	GSK3
P14873-1636S	P14873	Microtubule-associated protein 1B	Map1b	VQDHRsEQSSM	Q60737	Casein kinase II subunit alpha	CSNK2A1	2.8608	0.1092	CK2
P14873-1293S	P14873	Microtubule-associated protein 1B	Map1b	EARSVsPGVTQ	Q9WV60	Glycogen synthase kinase-3 beta	GSK3B	5.5534	0.0305	GSK3
P14873-1293S	P14873	Microtubule-associated protein 1B	Map1b	EARSVsPGVTQ	P24788	Cyclin-dependent kinase 11B	CDK11B	4.757	0.0937	JNK
P14873-1293S	P14873	Microtubule-associated protein 1B	Map1b	EARSVsPGVTQ	Q2NL51	Glycogen synthase kinase-3 alpha	GSK3A	2.9102	0.0305	GSK3
P14873-1293S	P14873	Microtubule-associated protein 1B	Map1b	EARSVsPGVTQ	O35495	Cyclin-dependent kinase 14	CDK14	2.179	0.1346	CDK2_CDK3_CDK1_CDK5
P14873-945T	P14873	Microtubule-associated protein 1B	Map1b	EEKAEtEEAEE	Q60737	Casein kinase II subunit alpha	CSNK2A1	13.2127	0.3636	CK2
P14873-945T	P14873	Microtubule-associated protein 1B	Map1b	EEKAEtEEAEE	Q60737	Casein kinase II subunit alpha	CSNK2A1	5.1958	0.3636	CK2
P14873-945T	P14873	Microtubule-associated protein 1B	Map1b	EEKAEtEEAEE	Q6PDN3	Myosin light chain kinase, smooth muscle	MYLK	4.9081	0.1121	DAPK
P14873-1523S	P14873	Microtubule-associated protein 1B	Map1b	SEGTVsDKSAT	Q9WV60	Glycogen synthase kinase-3 beta	GSK3B	5.7501	0.0321	GSK3
P14873-1523S	P14873	Microtubule-associated protein 1B	Map1b	SEGTVsDKSAT	Q60737	Casein kinase II subunit alpha	CSNK2A1	4.1861	0.1691	CK2
P14873-1523S	P14873	Microtubule-associated protein 1B	Map1b	SEGTVsDKSAT	Q60737	Casein kinase II subunit alpha	CSNK2A1	3.446	0.1691	CK2
P14873-1523S	P14873	Microtubule-associated protein 1B	Map1b	SEGTVsDKSAT	Q2NL51	Glycogen synthase kinase-3 alpha	GSK3A	2.9114	0.0321	GSK3
P14873-1208S	P14873	Microtubule-associated protein 1B	Map1b	ISPPSsMEEDK	Q60737	Casein kinase II subunit alpha	CSNK2A1	16.6785	0.4491	CK2
P14873-1208S	P14873	Microtubule-associated protein 1B	Map1b	ISPPSsMEEDK	Q9WV60	Glycogen synthase kinase-3 beta	GSK3B	7.2237	0.0424	GSK3
P14873-1208S	P14873	Microtubule-associated protein 1B	Map1b	ISPPSsMEEDK	Q60737	Casein kinase II subunit alpha	CSNK2A1	5.4183	0.4491	CK2
P14873-1208S	P14873	Microtubule-associated protein 1B	Map1b	ISPPSsMEEDK	Q2NL51	Glycogen synthase kinase-3 alpha	GSK3A	2.9266	0.0424	GSK3
P14873-1401S	P14873	Microtubule-associated protein 1B	Map1b	PPLLGsESPYE	Q9WV60	Glycogen synthase kinase-3 beta	GSK3B	7.908	0.0471	GSK3
P14873-1401S	P14873	Microtubule-associated protein 1B	Map1b	PPLLGsESPYE	Q2NL51	Glycogen synthase kinase-3 alpha	GSK3A	2.9445	0.0471	GSK3
P14873-1401S	P14873	Microtubule-associated protein 1B	Map1b	PPLLGsESPYE	Q60737	Casein kinase II subunit alpha	CSNK2A1	2.3191	0.1008	CK2
P14873-1851S	P14873	Microtubule-associated protein 1B	Map1b	DLTTSsVEKDS	Q6PCN3	Tau-tubulin kinase 1	TTBK1	2.8965	0.1334	CK1
P14873-702T	P14873	Microtubule-associated protein 1B	Map1b	EVKKEtPLKDA	O35495	Cyclin-dependent kinase 14	CDK14	14.025	0.3011	CDK2_CDK3_CDK1_CDK5
P14873-702T	P14873	Microtubule-associated protein 1B	Map1b	EVKKEtPLKDA	P24788	Cyclin-dependent kinase 11B	CDK11B	6.1564	0.1339	JNK
P14873-702T	P14873	Microtubule-associated protein 1B	Map1b	EVKKEtPLKDA	Q6PDN3	Myosin light chain kinase, smooth muscle	MYLK	4.9081	0.1121	DAPK
P70302-512S	P70302	Stromal interaction molecule 1	Stim1	QLGLGsQRDLT	P68404	Protein kinase C beta type	PRKCB	2.0464	0.2137	PKC
Q921Q7-35Y	Q921Q7	Ras and Rab interactor 1	Rin1	STDPLyDTPDT	P47941	Crk-like protein	CRKL	3.1098	0.1723	CRK
Q921Q7-35Y	Q921Q7	Ras and Rab interactor 1	Rin1	STDPLyDTPDT	Q4JIM5	Tyrosine-protein kinase ABL2	ABL2	6.0827	0.0313	Abl
Q921Q7-35Y	Q921Q7	Ras and Rab interactor 1	Rin1	STDPLyDTPDT	Q4JIM5	Tyrosine-protein kinase ABL2	ABL2	3.6556	0.0313	Abl
Q921Q7-35Y	Q921Q7	Ras and Rab interactor 1	Rin1	STDPLyDTPDT	Q60629	Ephrin type-A receptor 5	EPHA5	2.6136	0.1439	Eph
Q921Q7-340S	Q921Q7	Ras and Rab interactor 1	Rin1	LLRSMsSAFCS	Q6PGN3	Serine/threonine-protein kinase DCLK2	DCLK2	9.4336	0.1169	PKD
Q6NZL0-495S	Q6NZL0	Protein SOGA3	Soga3	KMKELsLKRRG	P20444	Protein kinase C alpha type	PRKCA	3.0524	0.4865	PKC
Q6NZL0-495S	Q6NZL0	Protein SOGA3	Soga3	KMKELsLKRRG	P68404	Protein kinase C beta type	PRKCB	2.4948	0.4865	PKC
P42859-434S	P42859	Huntingtin	Htt	ALEDDsESRSD	P08414	Calcium/calmodulin-dependent protein kinase type IV	CAMK4	2.2267	0.032	CaMKIV
P42859-2093S	P42859	Huntingtin	Htt	WTRSDsALLEG	O88643	Serine/threonine-protein kinase PAK 1	PAK1	7.6342	0.1623	PAK
P42859-2093S	P42859	Huntingtin	Htt	WTRSDsALLEG	Q9WUA6	RAC-gamma serine/threonine-protein kinase	AKT3	2.7151	0.0344	SGK
P42859-2093S	P42859	Huntingtin	Htt	WTRSDsALLEG	Q9WUA6	RAC-gamma serine/threonine-protein kinase	AKT3	2.6363	0.0625	PKB
Q9QYG0-350S	Q9QYG0	Protein NDRG2	Ndrg2	RSRTLsQSSES	Q9WUA6	RAC-gamma serine/threonine-protein kinase	AKT3	5.3314	0.1237	SGK
Q9QYG0-342S	Q9QYG0	Protein NDRG2	Ndrg2	ASIDGsRSRSR	P68404	Protein kinase C beta type	PRKCB	2.4948	0.2888	PKC
Q9Z1B3-1181S	Q9Z1B3	1-phosphatidylinositol 4,5-bisphosphate phosphodiesterase beta-1	Plcb1	DSNHGsAPPSL	Q9WV60	Glycogen synthase kinase-3 beta	GSK3B	3.0405	0.1112	MAPK3_MAPK1_MAPK7_NLK
Q9Z1B3-1181S	Q9Z1B3	1-phosphatidylinositol 4,5-bisphosphate phosphodiesterase beta-1	Plcb1	DSNHGsAPPSL	P63318	Protein kinase C gamma type	PRKCG	2.7221	0.0425	PKC
Q9Z1B3-1181S	Q9Z1B3	1-phosphatidylinositol 4,5-bisphosphate phosphodiesterase beta-1	Plcb1	DSNHGsAPPSL	P24788	Cyclin-dependent kinase 11B	CDK11B	2.2752	0.1112	MAPK3_MAPK1_MAPK7_NLK
Q9Z1B3-1181S	Q9Z1B3	1-phosphatidylinositol 4,5-bisphosphate phosphodiesterase beta-1	Plcb1	DSNHGsAPPSL	Q9WUA6	RAC-gamma serine/threonine-protein kinase	AKT3	2.2387	0.1086	GRK
Q9Z1B3-853S	Q9Z1B3	1-phosphatidylinositol 4,5-bisphosphate phosphodiesterase beta-1	Plcb1	SSEAPsETRTT	P63318	Protein kinase C gamma type	PRKCG	5.6009	0.1414	PKC
Q9Z1B3-853S	Q9Z1B3	1-phosphatidylinositol 4,5-bisphosphate phosphodiesterase beta-1	Plcb1	SSEAPsETRTT	P20444	Protein kinase C alpha type	PRKCA	3.7578	0.1414	PKC
Q9Z1B3-853S	Q9Z1B3	1-phosphatidylinositol 4,5-bisphosphate phosphodiesterase beta-1	Plcb1	SSEAPsETRTT	Q9WUA6	RAC-gamma serine/threonine-protein kinase	AKT3	3.2107	0.1144	GRK
Q9Z1B3-853S	Q9Z1B3	1-phosphatidylinositol 4,5-bisphosphate phosphodiesterase beta-1	Plcb1	SSEAPsETRTT	P16054	Protein kinase C epsilon type	PRKCE	2.7246	0.1414	PKC
Q9Z1B3-855T	Q9Z1B3	1-phosphatidylinositol 4,5-bisphosphate phosphodiesterase beta-1	Plcb1	EAPSEtRTTPA	P63318	Protein kinase C gamma type	PRKCG	3.7673	0.0815	PKC
Q9Z1B3-855T	Q9Z1B3	1-phosphatidylinositol 4,5-bisphosphate phosphodiesterase beta-1	Plcb1	EAPSEtRTTPA	P16054	Protein kinase C epsilon type	PRKCE	2.3097	0.0815	PKC
Q9Z1B3-855T	Q9Z1B3	1-phosphatidylinositol 4,5-bisphosphate phosphodiesterase beta-1	Plcb1	EAPSEtRTTPA	Q69Z98	Serine/threonine-protein kinase BRSK2	BRSK2	2.1841	0.0775	LKB1
Q8VDP3-777S	Q8VDP3	[F-actin]-monooxygenase MICAL1	Mical1	PVTRVsPVPSP	Q9WV60	Glycogen synthase kinase-3 beta	GSK3B	2.3301	0.2465	MAPK3_MAPK1_MAPK7_NLK
Q61037-1421S	Q61037	Tuberin	Tsc2	KVRSQsGILDG	Q9WUA6	RAC-gamma serine/threonine-protein kinase	AKT3	35.2523	0.1401	PKB
Q61037-1421S	Q61037	Tuberin	Tsc2	KVRSQsGILDG	Q9WUA6	RAC-gamma serine/threonine-protein kinase	AKT3	13.8563	0.0759	RSK
Q61037-1421S	Q61037	Tuberin	Tsc2	KVRSQsGILDG	Q9WUA6	RAC-gamma serine/threonine-protein kinase	AKT3	10.9389	0.1401	PKB
Q61037-1421S	Q61037	Tuberin	Tsc2	KVRSQsGILDG	Q9WUA6	RAC-gamma serine/threonine-protein kinase	AKT3	5.6716	0.1401	PKB
Q61037-1421S	Q61037	Tuberin	Tsc2	KVRSQsGILDG	Q9WUA6	RAC-gamma serine/threonine-protein kinase	AKT3	3.5408	0.0759	RSK
Q61037-1421S	Q61037	Tuberin	Tsc2	KVRSQsGILDG	Q9WUA6	RAC-gamma serine/threonine-protein kinase	AKT3	2.7916	0.049	p70S6K
Q61037-1421S	Q61037	Tuberin	Tsc2	KVRSQsGILDG	P05132	cAMP-dependent protein kinase catalytic subunit alpha	PRKACA	2.701	0.0322	NEK1_NEK5_NEK3_NEK4_NEK11_NEK2
Q61037-1421S	Q61037	Tuberin	Tsc2	KVRSQsGILDG	Q6PGN3	Serine/threonine-protein kinase DCLK2	DCLK2	2.5973	0.0349	PKD
Q61037-1421S	Q61037	Tuberin	Tsc2	KVRSQsGILDG	Q03141	MAP/microtubule affinity-regulating kinase 3	MARK3	2.571	0.031	IKKalpha_IKKbeta
Q61037-1421S	Q61037	Tuberin	Tsc2	KVRSQsGILDG	Q5RJI5	Serine/threonine-protein kinase BRSK1	BRSK1	2.1142	0.0141	AMPK
Q61037-1421S	Q61037	Tuberin	Tsc2	KVRSQsGILDG	P62259	14-3-3 protein epsilon	YWHAE	4.2002	0.3151	any
Q61037-1421S	Q61037	Tuberin	Tsc2	KVRSQsGILDG	P62259	14-3-3 protein epsilon	YWHAE	4.2002	0.3151	any
Q61037-1421S	Q61037	Tuberin	Tsc2	KVRSQsGILDG	P62259	14-3-3 protein epsilon	YWHAE	4.2002	0.3151	any
Q61037-1421S	Q61037	Tuberin	Tsc2	KVRSQsGILDG	P62259	14-3-3 protein epsilon	YWHAE	2.0522	0.3151	any
Q61037-1421S	Q61037	Tuberin	Tsc2	KVRSQsGILDG	P62259	14-3-3 protein epsilon	YWHAE	2.0155	0.3151	any
Q61037-1421S	Q61037	Tuberin	Tsc2	KVRSQsGILDG	P62259	14-3-3 protein epsilon	YWHAE	2.0139	0.3151	any
Q7TNV0-312S	Q7TNV0	Protein DEK	Dek	ESEDSsDDEPL	Q60737	Casein kinase II subunit alpha	CSNK2A1	7.977	0.5423	CK2
Q7TNV0-312S	Q7TNV0	Protein DEK	Dek	ESEDSsDDEPL	Q6PCN3	Tau-tubulin kinase 1	TTBK1	7.6903	0.1371	CK1
Q7TNV0-306S	Q7TNV0	Protein DEK	Dek	SSKKEsESEDS	Q60737	Casein kinase II subunit alpha	CSNK2A1	7.977	0.4966	CK2
Q7TNV0-306S	Q7TNV0	Protein DEK	Dek	SSKKEsESEDS	Q6PCN3	Tau-tubulin kinase 1	TTBK1	3.1317	0.0673	CK1
Q7TNV0-308S	Q7TNV0	Protein DEK	Dek	KKESEsEDSSD	Q60737	Casein kinase II subunit alpha	CSNK2A1	7.5564	0.4263	CK2
Q7TNV0-308S	Q7TNV0	Protein DEK	Dek	KKESEsEDSSD	Q6PCN3	Tau-tubulin kinase 1	TTBK1	4.115	0.0847	CK1
Q7TNV0-311S	Q7TNV0	Protein DEK	Dek	SESEDsSDDEP	Q60737	Casein kinase II subunit alpha	CSNK2A1	7.977	0.527	CK2
Q7TNV0-311S	Q7TNV0	Protein DEK	Dek	SESEDsSDDEP	Q6PCN3	Tau-tubulin kinase 1	TTBK1	7.6903	0.1377	CK1
Q8K3H0-490S	Q8K3H0	DCC-interacting protein 13-alpha	Appl1	GGSTKsETEDS	Q60737	Casein kinase II subunit alpha	CSNK2A1	34.2458	0.4349	CK2
P39054-764S	P39054	Dynamin-2	Dnm2	NTSGHsPTPQR	O35495	Cyclin-dependent kinase 14	CDK14	14.3087	0.3117	CDK2_CDK3_CDK1_CDK5
P39054-764S	P39054	Dynamin-2	Dnm2	NTSGHsPTPQR	P24788	Cyclin-dependent kinase 11B	CDK11B	6.9572	0.2267	MAPK3_MAPK1_MAPK7_NLK
P39054-764S	P39054	Dynamin-2	Dnm2	NTSGHsPTPQR	O35495	Cyclin-dependent kinase 14	CDK14	4.1572	0.3117	CDK2_CDK3_CDK1_CDK5
P39054-764S	P39054	Dynamin-2	Dnm2	NTSGHsPTPQR	Q9WV60	Glycogen synthase kinase-3 beta	GSK3B	2.2435	0.2267	MAPK3_MAPK1_MAPK7_NLK
O89032-514S	O89032	SH3 and PX domain-containing protein 2A	Sh3pxd2a	LSRRTsTLTRP	O88643	Serine/threonine-protein kinase PAK 1	PAK1	4.8087	0.1907	PAK
Q5H8C4-835S	Q5H8C4	Vacuolar protein sorting-associated protein 13A	Vps13a	VTEDDsEEEFF	Q60737	Casein kinase II subunit alpha	CSNK2A1	10.9065	0.5439	CK2
Q91V36-407T	Q91V36	Nuclear receptor-binding protein 2	Nrbp2	AQKAKtPTPEP	P24788	Cyclin-dependent kinase 11B	CDK11B	2.0682	0.2806	MAPK3_MAPK1_MAPK7_NLK
Q9DCB4-362S	Q9DCB4	cAMP-regulated phosphoprotein 21	Arpp21	QRAWSsTDSDS	Q9WUA6	RAC-gamma serine/threonine-protein kinase	AKT3	2.4733	0.1165	GRK
Q9DCB4-408S	Q9DCB4	cAMP-regulated phosphoprotein 21	Arpp21	LSKTGsESSSS	Q9WUA6	RAC-gamma serine/threonine-protein kinase	AKT3	2.758	0.1168	GRK
Q9DCB4-381S	Q9DCB4	cAMP-regulated phosphoprotein 21	Arpp21	MTKTAsFGGIT	Q6PCN3	Tau-tubulin kinase 1	TTBK1	2.8055	0.103	CK1
Q6ZPQ6-323S	Q6ZPQ6	Membrane-associated phosphatidylinositol transfer protein 2	Pitpnm2	SRHSIsEWRMQ	P68404	Protein kinase C beta type	PRKCB	2.4948	0.2891	PKC
Q9D8S3-143S	Q9D8S3	ADP-ribosylation factor GTPase-activating protein 3	Arfgap3	AAPPVsPPPKE	Q61136	Serine/threonine-protein kinase PRP4 homolog	PRPF4B	3.6198	0.0733	CLK
Q91WG5-131S	Q91WG5	5'-AMP-activated protein kinase subunit gamma-2	Prkag2	IFRSSsKESSP	Q69Z98	Serine/threonine-protein kinase BRSK2	BRSK2	9.2489	0.0837	AMPK
Q91WG5-131S	Q91WG5	5'-AMP-activated protein kinase subunit gamma-2	Prkag2	IFRSSsKESSP	Q5RJI5	Serine/threonine-protein kinase BRSK1	BRSK1	8.8415	0.0837	AMPK
Q91WG5-161S	Q91WG5	5'-AMP-activated protein kinase subunit gamma-2	Prkag2	TSSVSsSPSTP	Q69Z98	Serine/threonine-protein kinase BRSK2	BRSK2	6.6527	0.0427	AMPK
Q91WG5-161S	Q91WG5	5'-AMP-activated protein kinase subunit gamma-2	Prkag2	TSSVSsSPSTP	Q5RJI5	Serine/threonine-protein kinase BRSK1	BRSK1	6.3597	0.0427	AMPK
Q91WG5-113S	Q91WG5	5'-AMP-activated protein kinase subunit gamma-2	Prkag2	FSYQEsPPRSP	O35495	Cyclin-dependent kinase 14	CDK14	2.5787	0.3246	CDK2_CDK3_CDK1_CDK5
P11798-261T	P11798	Calcium/calmodulin-dependent protein kinase type II subunit alpha	Camk2a	PSKRItAAEAL	Q6PDN3	Myosin light chain kinase, smooth muscle	MYLK	4.7159	0.1121	DAPK
P11798-261T	P11798	Calcium/calmodulin-dependent protein kinase type II subunit alpha	Camk2a	PSKRItAAEAL	P05132	cAMP-dependent protein kinase catalytic subunit alpha	PRKACA	3.231	0.2778	PKA
P11798-343T	P11798	Calcium/calmodulin-dependent protein kinase type II subunit alpha	Camk2a	IEDEDtKVRKQ	Q6PDN3	Myosin light chain kinase, smooth muscle	MYLK	4.7159	0.1121	DAPK
P11798-343T	P11798	Calcium/calmodulin-dependent protein kinase type II subunit alpha	Camk2a	IEDEDtKVRKQ	Q9WUA6	RAC-gamma serine/threonine-protein kinase	AKT3	2.8543	0.1168	GRK
P11798-343T	P11798	Calcium/calmodulin-dependent protein kinase type II subunit alpha	Camk2a	IEDEDtKVRKQ	Q6PCN3	Tau-tubulin kinase 1	TTBK1	2.7556	0.0998	CK1
Q9QUG9-116S	Q9QUG9	RAS guanyl-releasing protein 2	Rasgrp2	GNRRHsSLIDI	P05132	cAMP-dependent protein kinase catalytic subunit alpha	PRKACA	2.1152	0.3423	PKA
Q6PDN3-1801S	Q6PDN3	Myosin light chain kinase, smooth muscle	Mylk	TGSPTsPINAE	Q9WV60	Glycogen synthase kinase-3 beta	GSK3B	5.1678	0.2041	MAPK3_MAPK1_MAPK7_NLK
Q6PDN3-1801S	Q6PDN3	Myosin light chain kinase, smooth muscle	Mylk	TGSPTsPINAE	P05132	cAMP-dependent protein kinase catalytic subunit alpha	PRKACA	2.3457	0.0199	PKGcGK
Q61249-4S	Q61249	Immunoglobulin-binding protein 1	Igbp1	--MAAsEDELL	Q60737	Casein kinase II subunit alpha	CSNK2A1	2.734	0.4598	CK2
Q8BH60-442S	Q8BH60	Golgi-associated PDZ and coiled-coil motif-containing protein	Gopc	GAAGEsPLDDT	Q60737	Casein kinase II subunit alpha	CSNK2A1	5.2178	0.1229	CK2
Q8CBE3-119S	Q8CBE3	WD repeat-containing protein 37	Wdr37	STSQLsQKLKT	P68404	Protein kinase C beta type	PRKCB	2.4948	0.3759	PKC
Q8CBE3-119S	Q8CBE3	WD repeat-containing protein 37	Wdr37	STSQLsQKLKT	P20444	Protein kinase C alpha type	PRKCA	2.377	0.3759	PKC
Q3UYV9-22S	Q3UYV9	Nuclear cap-binding protein subunit 1	Ncbp1	KRRKTsDANET	Q9WUA6	RAC-gamma serine/threonine-protein kinase	AKT3	2.7219	0.0399	p70S6K
Q3UYV9-22S	Q3UYV9	Nuclear cap-binding protein subunit 1	Ncbp1	KRRKTsDANET	P24788	Cyclin-dependent kinase 11B	CDK11B	2.5961	0.0121	CDK7
Q3UYV9-7S	Q3UYV9	Nuclear cap-binding protein subunit 1	Ncbp1	SRRRHsYENDG	Q9WUA6	RAC-gamma serine/threonine-protein kinase	AKT3	2.7986	0.0613	p70S6K
Q3UYV9-7S	Q3UYV9	Nuclear cap-binding protein subunit 1	Ncbp1	SRRRHsYENDG	P24788	Cyclin-dependent kinase 11B	CDK11B	2.5961	0.0094	CDK7
Q5DU25-1162S	Q5DU25	IQ motif and SEC7 domain-containing protein 2	Iqsec2	EGSVIsSPRPH	P68404	Protein kinase C beta type	PRKCB	2.4948	0.2943	PKC
Q9D3A8-183S	Q9D3A8	Carboxyl-terminal PDZ ligand of neuronal nitric oxide synthase protein	Nos1ap	QEDGEsERNSD	P68404	Protein kinase C beta type	PRKCB	2.4948	0.2736	PKC
Q3UVC0-400S	Q3UVC0	Kinase suppressor of Ras 2	Ksr2	SVPRWsPQIPR	Q9WV60	Glycogen synthase kinase-3 beta	GSK3B	2.7426	0.1217	MAPK3_MAPK1_MAPK7_NLK
Q3UVC0-507T	Q3UVC0	Kinase suppressor of Ras 2	Ksr2	LHISQtLPKTN	P70236	Dual specificity mitogen-activated protein kinase kinase 6	MAP2K6	2.6328	0.0326	MAP2K
Q3UVC0-271T	Q3UVC0	Kinase suppressor of Ras 2	Ksr2	PNIVTtVTPPG	P70236	Dual specificity mitogen-activated protein kinase kinase 6	MAP2K6	5.5784	0.1571	MAP2K
Q9Z1W9-382S	Q9Z1W9	STE20/SPS1-related proline-alanine-rich protein kinase	Stk39	RRVPGsSGHLH	P16054	Protein kinase C epsilon type	PRKCE	5.2042	0.0605	PKC
Q6PHZ2-337T	Q6PHZ2	Calcium/calmodulin-dependent protein kinase type II subunit delta	Camk2d	ESSNTtIEDED	Q6PCN3	Tau-tubulin kinase 1	TTBK1	3.4332	0.1356	CK1
Q6PHZ2-337T	Q6PHZ2	Calcium/calmodulin-dependent protein kinase type II subunit delta	Camk2d	ESSNTtIEDED	Q6PHZ2	Calcium/calmodulin-dependent protein kinase type II subunit delta	CAMK2D	2.9837	0.012	CaMKII
Q6PHZ2-337T	Q6PHZ2	Calcium/calmodulin-dependent protein kinase type II subunit delta	Camk2d	ESSNTtIEDED	P08414	Calcium/calmodulin-dependent protein kinase type IV	CAMK4	2.7465	0.0232	CaMKI
Q6PHZ2-337T	Q6PHZ2	Calcium/calmodulin-dependent protein kinase type II subunit delta	Camk2d	ESSNTtIEDED	Q60737	Casein kinase II subunit alpha	CSNK2A1	2.1392	0.3733	CK2
Q6PHZ2-330S	Q6PHZ2	Calcium/calmodulin-dependent protein kinase type II subunit delta	Camk2d	DGVKEsTESSN	Q6PHZ2	Calcium/calmodulin-dependent protein kinase type II subunit delta	CAMK2D	14.2997	0.0202	CaMKII
Q6PHZ2-330S	Q6PHZ2	Calcium/calmodulin-dependent protein kinase type II subunit delta	Camk2d	DGVKEsTESSN	P28652	Calcium/calmodulin-dependent protein kinase type II subunit beta	CAMK2B	4.4374	0.0202	CaMKII
Q6PHZ2-330S	Q6PHZ2	Calcium/calmodulin-dependent protein kinase type II subunit delta	Camk2d	DGVKEsTESSN	P08414	Calcium/calmodulin-dependent protein kinase type IV	CAMK4	2.7473	0.0245	CaMKI
Q6PHZ2-330S	Q6PHZ2	Calcium/calmodulin-dependent protein kinase type II subunit delta	Camk2d	DGVKEsTESSN	Q923T9	Calcium/calmodulin-dependent protein kinase type II subunit gamma	CAMK2G	2.295	0.0202	CaMKII
P23818-863S	P23818	Glutamate receptor 1	Gria1	TLPRNsGAGAS	P68181	cAMP-dependent protein kinase catalytic subunit beta	PRKACB	5.7549	0.1735	PKA
P23818-863S	P23818	Glutamate receptor 1	Gria1	TLPRNsGAGAS	P05132	cAMP-dependent protein kinase catalytic subunit alpha	PRKACA	5.7549	0.1735	PKA
P23818-863S	P23818	Glutamate receptor 1	Gria1	TLPRNsGAGAS	P05132	cAMP-dependent protein kinase catalytic subunit alpha	PRKACA	2.3514	0.1735	PKA
P23818-863S	P23818	Glutamate receptor 1	Gria1	TLPRNsGAGAS	P05132	cAMP-dependent protein kinase catalytic subunit alpha	PRKACA	2.3457	0.0207	PKGcGK
Q99J95-347S	Q99J95	Cyclin-dependent kinase 9	Cdk9	PRRKGsQITQQ	Q9JLN9	Serine/threonine-protein kinase mTOR	MTOR	6.2585	0.3813	ATM_ATR
Q99J95-347S	Q99J95	Cyclin-dependent kinase 9	Cdk9	PRRKGsQITQQ	Q9JLN9	Serine/threonine-protein kinase mTOR	MTOR	2.6108	0.3813	ATM_ATR
Q99J95-347S	Q99J95	Cyclin-dependent kinase 9	Cdk9	PRRKGsQITQQ	P24788	Cyclin-dependent kinase 11B	CDK11B	2.5961	0.0097	CDK7
P54227-139S	P54227	Stathmin	Stmn1	RKNKEsKDPAD	O88643	Serine/threonine-protein kinase PAK 1	PAK1	4.0982	0.0388	PAK
P47746-314T	P47746	Cannabinoid receptor 1	Cnr1	MIQRGtQKSII	O08648	Mitogen-activated protein kinase kinase kinase 4	MAP3K4	2.8362	0.0455	TTK
P47746-314T	P47746	Cannabinoid receptor 1	Cnr1	MIQRGtQKSII	P68404	Protein kinase C beta type	PRKCB	2.4948	0.3284	PKC
P10637-468T	P10637	Microtubule-associated protein tau	Mapt	IPAKTtPSPKT	P24788	Cyclin-dependent kinase 11B	CDK11B	18.0776	0.2554	MAPK3_MAPK1_MAPK7_NLK
P10637-468T	P10637	Microtubule-associated protein tau	Mapt	IPAKTtPSPKT	O35495	Cyclin-dependent kinase 14	CDK14	14.025	0.2852	CDK2_CDK3_CDK1_CDK5
P10637-468T	P10637	Microtubule-associated protein tau	Mapt	IPAKTtPSPKT	Q9WV60	Glycogen synthase kinase-3 beta	GSK3B	12.3467	0.2554	MAPK3_MAPK1_MAPK7_NLK
P10637-468T	P10637	Microtubule-associated protein tau	Mapt	IPAKTtPSPKT	Q9WV60	Glycogen synthase kinase-3 beta	GSK3B	11.0861	0.1036	GSK3
P10637-468T	P10637	Microtubule-associated protein tau	Mapt	IPAKTtPSPKT	P24788	Cyclin-dependent kinase 11B	CDK11B	9.0296	0.1359	JNK
P10637-468T	P10637	Microtubule-associated protein tau	Mapt	IPAKTtPSPKT	P24788	Cyclin-dependent kinase 11B	CDK11B	7.3657	0.1359	JNK
P10637-468T	P10637	Microtubule-associated protein tau	Mapt	IPAKTtPSPKT	Q2NL51	Glycogen synthase kinase-3 alpha	GSK3A	4.5465	0.1036	GSK3
P10637-502S	P10637	Microtubule-associated protein tau	Mapt	TPGSRsRTPSL	Q9WV60	Glycogen synthase kinase-3 beta	GSK3B	12.2061	0.1367	GSK3
P10637-502S	P10637	Microtubule-associated protein tau	Mapt	TPGSRsRTPSL	Q9WV60	Glycogen synthase kinase-3 beta	GSK3B	7.0246	0.1413	MAPK3_MAPK1_MAPK7_NLK
P10637-502S	P10637	Microtubule-associated protein tau	Mapt	TPGSRsRTPSL	Q2NL51	Glycogen synthase kinase-3 alpha	GSK3A	5.377	0.1367	GSK3
P10637-502S	P10637	Microtubule-associated protein tau	Mapt	TPGSRsRTPSL	P24788	Cyclin-dependent kinase 11B	CDK11B	4.7159	0.1413	MAPK3_MAPK1_MAPK7_NLK
P10637-502S	P10637	Microtubule-associated protein tau	Mapt	TPGSRsRTPSL	Q6PCN3	Tau-tubulin kinase 1	TTBK1	4.2632	0.086	CK1
Q6PIC6-456S	Q6PIC6	Sodium/potassium-transporting ATPase subunit alpha-3	Atp1a3	ELSSGsVKLMR	P68404	Protein kinase C beta type	PRKCB	2.4948	0.403	PKC
Q6PIC6-456S	Q6PIC6	Sodium/potassium-transporting ATPase subunit alpha-3	Atp1a3	ELSSGsVKLMR	P20444	Protein kinase C alpha type	PRKCA	2.4467	0.403	PKC
P06745-131S	P06745	Glucose-6-phosphate isomerase	Gpi	LDKMKsFCQRV	P68404	Protein kinase C beta type	PRKCB	2.4948	0.3355	PKC
P48455-462S	P48455	Serine/threonine-protein phosphatase 2B catalytic subunit gamma isoform	Ppp3cc	AHRIRsFEEAR	Q9WUA6	RAC-gamma serine/threonine-protein kinase	AKT3	4.9973	0.1196	PKB
P48455-462S	P48455	Serine/threonine-protein phosphatase 2B catalytic subunit gamma isoform	Ppp3cc	AHRIRsFEEAR	P05132	cAMP-dependent protein kinase catalytic subunit alpha	PRKACA	2.149	0.2479	PKA
O55003-48S	O55003	BCL2/adenovirus E1B 19 kDa protein-interacting protein 3	Bnip3	DAQHEsGRSSS	P68404	Protein kinase C beta type	PRKCB	2.4948	0.3304	PKC
Q9D0L8-8S	Q9D0L8	mRNA cap guanine-N7 methyltransferase	Rnmt	GSAKAsVASDP	P24788	Cyclin-dependent kinase 11B	CDK11B	2.5961	0.0092	CDK7
Q9D0L8-34T	Q9D0L8	mRNA cap guanine-N7 methyltransferase	Rnmt	RLPENtPPCQQ	P24788	Cyclin-dependent kinase 11B	CDK11B	2.5961	0.0116	CDK7
Q8BH57-452S	Q8BH57	WD repeat-containing protein 48	Wdr48	DAGFSsPDGSD	O35495	Cyclin-dependent kinase 14	CDK14	2.2409	0.1379	CDK2_CDK3_CDK1_CDK5
Q03717-541S	Q03717	Potassium voltage-gated channel subfamily B member 1	Kcnb1	MAKTQsQPILN	P05132	cAMP-dependent protein kinase catalytic subunit alpha	PRKACA	2.1565	0.019	PKA
Q03717-541S	Q03717	Potassium voltage-gated channel subfamily B member 1	Kcnb1	MAKTQsQPILN	P68181	cAMP-dependent protein kinase catalytic subunit beta	PRKACB	2.1214	0.019	PKA
Q03717-15S	Q03717	Potassium voltage-gated channel subfamily B member 1	Kcnb1	SRSTSsLPPEP	P05132	cAMP-dependent protein kinase catalytic subunit alpha	PRKACA	2.7846	0.0479	PKA
Q03717-15S	Q03717	Potassium voltage-gated channel subfamily B member 1	Kcnb1	SRSTSsLPPEP	P68181	cAMP-dependent protein kinase catalytic subunit beta	PRKACB	2.7393	0.0479	PKA
Q8K019-387S	Q8K019	Bcl-2-associated transcription factor 1	Bclaf1	FSDKEsAKQKF	P68404	Protein kinase C beta type	PRKCB	2.4948	0.3418	PKC
Q8K019-387S	Q8K019	Bcl-2-associated transcription factor 1	Bclaf1	FSDKEsAKQKF	Q61136	Serine/threonine-protein kinase PRP4 homolog	PRPF4B	2.3056	0.0363	CLK
O35691-440S	O35691	Pinin	Pnn	DKECKsLSPGK	Q61136	Serine/threonine-protein kinase PRP4 homolog	PRPF4B	2.1964	0.0917	CLK
Q9WUA6-472S	Q9WUA6	RAC-gamma serine/threonine-protein kinase	Akt3	HFPQFsYSASG	O55028	[3-methyl-2-oxobutanoate dehydrogenase [lipoamide]] kinase, mitochondrial	BCKDK	60.254	0.1943	PDHK
Q9WUA6-472S	Q9WUA6	RAC-gamma serine/threonine-protein kinase	Akt3	HFPQFsYSASG	Q9WV60	Glycogen synthase kinase-3 beta	GSK3B	11.3083	0.1091	GSK3
Q9WUA6-472S	Q9WUA6	RAC-gamma serine/threonine-protein kinase	Akt3	HFPQFsYSASG	Q2NL51	Glycogen synthase kinase-3 alpha	GSK3A	4.8215	0.1091	GSK3
Q9WUA6-472S	Q9WUA6	RAC-gamma serine/threonine-protein kinase	Akt3	HFPQFsYSASG	Q03141	MAP/microtubule affinity-regulating kinase 3	MARK3	2.7015	0.0262	IKKalpha_IKKbeta
Q9WUA6-472S	Q9WUA6	RAC-gamma serine/threonine-protein kinase	Akt3	HFPQFsYSASG	Q03141	MAP/microtubule affinity-regulating kinase 3	MARK3	2.5026	0.0262	IKKalpha_IKKbeta
Q9WUA6-476S	Q9WUA6	RAC-gamma serine/threonine-protein kinase	Akt3	FSYSAsGRE--	Q9WV60	Glycogen synthase kinase-3 beta	GSK3B	6.0826	0.0367	GSK3
Q9WUA6-476S	Q9WUA6	RAC-gamma serine/threonine-protein kinase	Akt3	FSYSAsGRE--	Q03141	MAP/microtubule affinity-regulating kinase 3	MARK3	6.0689	0.0344	IKKalpha_IKKbeta
Q9WUA6-476S	Q9WUA6	RAC-gamma serine/threonine-protein kinase	Akt3	FSYSAsGRE--	P16054	Protein kinase C epsilon type	PRKCE	4.7266	0.2991	PKC
Q9WUA6-476S	Q9WUA6	RAC-gamma serine/threonine-protein kinase	Akt3	FSYSAsGRE--	P16054	Protein kinase C epsilon type	PRKCE	3.7821	0.2991	PKC
Q9WUA6-476S	Q9WUA6	RAC-gamma serine/threonine-protein kinase	Akt3	FSYSAsGRE--	Q2NL51	Glycogen synthase kinase-3 alpha	GSK3A	2.7369	0.0367	GSK3
Q9WUA6-476S	Q9WUA6	RAC-gamma serine/threonine-protein kinase	Akt3	FSYSAsGRE--	Q03141	MAP/microtubule affinity-regulating kinase 3	MARK3	2.7069	0.0344	IKKalpha_IKKbeta
Q9WUA6-476S	Q9WUA6	RAC-gamma serine/threonine-protein kinase	Akt3	FSYSAsGRE--	P68404	Protein kinase C beta type	PRKCB	2.4948	0.2991	PKC
Q9WUA6-476S	Q9WUA6	RAC-gamma serine/threonine-protein kinase	Akt3	FSYSAsGRE--	O55028	[3-methyl-2-oxobutanoate dehydrogenase [lipoamide]] kinase, mitochondrial	BCKDK	2.2016	0.0185	PDHK
Q8CJF7-1080S	Q8CJF7	Protein ELYS	Ahctf1	VSLFNsPKTEQ	O35495	Cyclin-dependent kinase 14	CDK14	2.1893	0.2688	CDK2_CDK3_CDK1_CDK5
Q8C1B1-409S	Q8C1B1	Calmodulin-regulated spectrin-associated protein 2	Camsap2	KEKRTsVHGVS	P68404	Protein kinase C beta type	PRKCB	2.1343	0.2177	PKC
Q8C1B1-1276S	Q8C1B1	Calmodulin-regulated spectrin-associated protein 2	Camsap2	SESVHsGKRTP	P20444	Protein kinase C alpha type	PRKCA	3.0524	0.4668	PKC
Q8C1B1-1276S	Q8C1B1	Calmodulin-regulated spectrin-associated protein 2	Camsap2	SESVHsGKRTP	P68404	Protein kinase C beta type	PRKCB	2.4948	0.4668	PKC
Q8C854-50S	Q8C854	Myelin expression factor 2	Myef2	MENDEsVKEEK	P28652	Calcium/calmodulin-dependent protein kinase type II subunit beta	CAMK2B	3.5871	0.071	CaMKII
Q8C854-50S	Q8C854	Myelin expression factor 2	Myef2	MENDEsVKEEK	P68404	Protein kinase C beta type	PRKCB	2.4948	0.2969	PKC
Q8C854-50S	Q8C854	Myelin expression factor 2	Myef2	MENDEsVKEEK	Q60737	Casein kinase II subunit alpha	CSNK2A1	2.4403	0.4947	CK2
Q8VHW2-357S	Q8VHW2	Voltage-dependent calcium channel gamma-8 subunit	Cacng8	ERDRGsSAGFL	P68181	cAMP-dependent protein kinase catalytic subunit beta	PRKACB	6.4445	0.2236	PKA
Q8VHW2-357S	Q8VHW2	Voltage-dependent calcium channel gamma-8 subunit	Cacng8	ERDRGsSAGFL	P05132	cAMP-dependent protein kinase catalytic subunit alpha	PRKACA	6.4445	0.2236	PKA
Q8VHW2-357S	Q8VHW2	Voltage-dependent calcium channel gamma-8 subunit	Cacng8	ERDRGsSAGFL	P05132	cAMP-dependent protein kinase catalytic subunit alpha	PRKACA	5.6132	0.2236	PKA
Q8VHW2-357S	Q8VHW2	Voltage-dependent calcium channel gamma-8 subunit	Cacng8	ERDRGsSAGFL	P63318	Protein kinase C gamma type	PRKCG	5.0772	0.1213	PKC
Q8VHW2-254S	Q8VHW2	Voltage-dependent calcium channel gamma-8 subunit	Cacng8	GGSGGsGPSAI	P63318	Protein kinase C gamma type	PRKCG	3.7798	0.0839	PKC
Q8VHW2-254S	Q8VHW2	Voltage-dependent calcium channel gamma-8 subunit	Cacng8	GGSGGsGPSAI	P68181	cAMP-dependent protein kinase catalytic subunit beta	PRKACB	2.3398	0.0206	PKA
Q8VHW2-254S	Q8VHW2	Voltage-dependent calcium channel gamma-8 subunit	Cacng8	GGSGGsGPSAI	P05132	cAMP-dependent protein kinase catalytic subunit alpha	PRKACA	2.3398	0.0206	PKA
P51125-216T	P51125	Calpastatin	Cast	EQKPFtPASPV	O35495	Cyclin-dependent kinase 14	CDK14	8.1582	0.2017	CDK2_CDK3_CDK1_CDK5
P51125-216T	P51125	Calpastatin	Cast	EQKPFtPASPV	Q9WV60	Glycogen synthase kinase-3 beta	GSK3B	2.3863	0.2126	MAPK3_MAPK1_MAPK7_NLK
P51125-219S	P51125	Calpastatin	Cast	PFTPAsPVQST	O35495	Cyclin-dependent kinase 14	CDK14	10.7977	0.2155	CDK2_CDK3_CDK1_CDK5
P51125-219S	P51125	Calpastatin	Cast	PFTPAsPVQST	Q9WV60	Glycogen synthase kinase-3 beta	GSK3B	2.1478	0.1562	MAPK3_MAPK1_MAPK7_NLK
P51125-479T	P51125	Calpastatin	Cast	NDTSQtPPGET	O35495	Cyclin-dependent kinase 14	CDK14	10.4573	0.212	CDK2_CDK3_CDK1_CDK5
P51125-479T	P51125	Calpastatin	Cast	NDTSQtPPGET	Q9WV60	Glycogen synthase kinase-3 beta	GSK3B	2.4971	0.2274	MAPK3_MAPK1_MAPK7_NLK
Q80YV2-320S	Q80YV2	Nuclear-interacting partner of ALK	Zc3hc1	PLVPEsPRRMM	O35495	Cyclin-dependent kinase 14	CDK14	2.7647	0.3362	CDK2_CDK3_CDK1_CDK5
Q80YV2-394S	Q80YV2	Nuclear-interacting partner of ALK	Zc3hc1	VEVPSsPLRRT	O35495	Cyclin-dependent kinase 14	CDK14	2.7647	0.3542	CDK2_CDK3_CDK1_CDK5
O55135-239S	O55135	Eukaryotic translation initiation factor 6	Eif6	TSMRDsLIDSL	Q6PCN3	Tau-tubulin kinase 1	TTBK1	3.7511	0.1228	CK1
P70181-448S	P70181	Phosphatidylinositol 4-phosphate 5-kinase type-1 beta	Pip5k1b	GQSFSsLDEEA	P05132	cAMP-dependent protein kinase catalytic subunit alpha	PRKACA	3.7527	0.0783	PKA
P70181-421S	P70181	Phosphatidylinositol 4-phosphate 5-kinase type-1 beta	Pip5k1b	ALKATsQEIVS	P05132	cAMP-dependent protein kinase catalytic subunit alpha	PRKACA	2.6505	0.0224	PKA
Q80Y24-482S	Q80Y24	Prickle-like protein 2	Prickle2	LMSQEsYSDMS	Q60737	Casein kinase II subunit alpha	CSNK2A1	2.7036	0.2111	CK2
Q80Y24-540T	Q80Y24	Prickle-like protein 2	Prickle2	TPTEQtPRGSM	P24788	Cyclin-dependent kinase 11B	CDK11B	4.874	0.1164	MAPK3_MAPK1_MAPK7_NLK
Q80Y24-557S	Q80Y24	Prickle-like protein 2	Prickle2	NATGLsAEGGA	P24788	Cyclin-dependent kinase 11B	CDK11B	2.6556	0.0266	MAPK3_MAPK1_MAPK7_NLK
Q3UVX5-1048S	Q3UVX5	Metabotropic glutamate receptor 5	Grm5	AARSSsSQGSL	P63318	Protein kinase C gamma type	PRKCG	3.6098	0.0734	PKC
Q3UVX5-1048S	Q3UVX5	Metabotropic glutamate receptor 5	Grm5	AARSSsSQGSL	P16054	Protein kinase C epsilon type	PRKCE	3.0922	0.0734	PKC
Q3UVX5-1048S	Q3UVX5	Metabotropic glutamate receptor 5	Grm5	AARSSsSQGSL	P16054	Protein kinase C epsilon type	PRKCE	2.276	0.0734	PKC
Q3UVX5-1048S	Q3UVX5	Metabotropic glutamate receptor 5	Grm5	AARSSsSQGSL	P11798	Calcium/calmodulin-dependent protein kinase type II subunit alpha	CAMK2A	2.1865	0.1588	CaMKII
Q3UVX5-887S	Q3UVX5	Metabotropic glutamate receptor 5	Grm5	LAQHKsEIECF	P63318	Protein kinase C gamma type	PRKCG	2.6483	0.0395	PKC
Q3UVX5-887S	Q3UVX5	Metabotropic glutamate receptor 5	Grm5	LAQHKsEIECF	P16054	Protein kinase C epsilon type	PRKCE	2.2686	0.0395	PKC
P26645-246S	P26645	Myristoylated alanine-rich C-kinase substrate	Marcks	QAEEQsEAAGE	P08414	Calcium/calmodulin-dependent protein kinase type IV	CAMK4	2.751	0.0274	CaMKIV
P26645-246S	P26645	Myristoylated alanine-rich C-kinase substrate	Marcks	QAEEQsEAAGE	P63318	Protein kinase C gamma type	PRKCG	2.6814	0.0254	PKC
P26645-246S	P26645	Myristoylated alanine-rich C-kinase substrate	Marcks	QAEEQsEAAGE	Q9WUA6	RAC-gamma serine/threonine-protein kinase	AKT3	2.3999	0.1168	GRK
P60879-138T	P60879	Synaptosomal-associated protein 25	Snap25	FIRRVtNDARE	P05132	cAMP-dependent protein kinase catalytic subunit alpha	PRKACA	5.8838	0.3154	PKA
P60879-138T	P60879	Synaptosomal-associated protein 25	Snap25	FIRRVtNDARE	O08648	Mitogen-activated protein kinase kinase kinase 4	MAP3K4	2.5797	0.0372	TTK
Q9CY58-25S	Q9CY58	Plasminogen activator inhibitor 1 RNA-binding protein	Serbp1	LFDDEsDPFEV	Q60737	Casein kinase II subunit alpha	CSNK2A1	10.2467	0.4398	CK2
Q9QYY8-301T	Q9QYY8	Spastin	Spast	TNKPStPTTAV	O35495	Cyclin-dependent kinase 14	CDK14	2.1395	0.2617	CDK2_CDK3_CDK1_CDK5
Q9D415-666S	Q9D415	Disks large-associated protein 1	Dlgap1	KNRCLsIGIQV	P11798	Calcium/calmodulin-dependent protein kinase type II subunit alpha	CAMK2A	2.0008	0.1634	CaMKII
P39447-1277S	P39447	Tight junction protein ZO-1	Tjp1	NKRSAsLENKK	P16054	Protein kinase C epsilon type	PRKCE	6.1652	0.199	PKC
P39447-1277S	P39447	Tight junction protein ZO-1	Tjp1	NKRSAsLENKK	P68181	cAMP-dependent protein kinase catalytic subunit beta	PRKACB	5.8148	0.1476	PKA
P39447-1277S	P39447	Tight junction protein ZO-1	Tjp1	NKRSAsLENKK	P05132	cAMP-dependent protein kinase catalytic subunit alpha	PRKACA	5.8148	0.1476	PKA
P39447-1277S	P39447	Tight junction protein ZO-1	Tjp1	NKRSAsLENKK	P63318	Protein kinase C gamma type	PRKCG	5.8063	0.199	PKC
P39447-1277S	P39447	Tight junction protein ZO-1	Tjp1	NKRSAsLENKK	P16054	Protein kinase C epsilon type	PRKCE	5.8015	0.199	PKC
P39447-1277S	P39447	Tight junction protein ZO-1	Tjp1	NKRSAsLENKK	P16054	Protein kinase C epsilon type	PRKCE	5.8015	0.199	PKC
P39447-1277S	P39447	Tight junction protein ZO-1	Tjp1	NKRSAsLENKK	P20444	Protein kinase C alpha type	PRKCA	3.9236	0.199	PKC
P39447-1277S	P39447	Tight junction protein ZO-1	Tjp1	NKRSAsLENKK	P16054	Protein kinase C epsilon type	PRKCE	3.3003	0.199	PKC
P39447-1277S	P39447	Tight junction protein ZO-1	Tjp1	NKRSAsLENKK	P16054	Protein kinase C epsilon type	PRKCE	2.3932	0.199	PKC
Q9D1F4-112T	Q9D1F4	Proline-rich AKT1 substrate 1	Akt1s1	DEDEPtETETS	Q6PCN3	Tau-tubulin kinase 1	TTBK1	3.1559	0.1424	CK1
Q8CBW3-439S	Q8CBW3	Abl interactor 1	Abi1	KDDELsFKEGA	Q6PCN3	Tau-tubulin kinase 1	TTBK1	6.4655	0.1324	CK1
Q8CBW3-439S	Q8CBW3	Abl interactor 1	Abi1	KDDELsFKEGA	P68404	Protein kinase C beta type	PRKCB	2.4948	0.2746	PKC
Q8BG67-692S	Q8BG67	Protein EFR3 homolog A	Efr3a	DEDRLsRRKSI	P20444	Protein kinase C alpha type	PRKCA	3.0524	0.4602	PKC
Q8BG67-692S	Q8BG67	Protein EFR3 homolog A	Efr3a	DEDRLsRRKSI	P68404	Protein kinase C beta type	PRKCB	2.4948	0.4602	PKC
Q60610-219S	Q60610	Rho guanine nucleotide exchange factor TIAM1	Tiam1	METEAsPRQLS	P24788	Cyclin-dependent kinase 11B	CDK11B	2.3719	0.1268	JNK
Q60610-358S	Q60610	Rho guanine nucleotide exchange factor TIAM1	Tiam1	TNSSYsPPTGR	P24788	Cyclin-dependent kinase 11B	CDK11B	2.3328	0.1207	JNK
Q3UHD3-938S	Q3UHD3	Microtubule-associated tumor suppressor candidate 2 homolog	Mtus2	KPAVSsPKRTA	O35495	Cyclin-dependent kinase 14	CDK14	2.6073	0.3356	CDK2_CDK3_CDK1_CDK5
Q3UHD3-938S	Q3UHD3	Microtubule-associated tumor suppressor candidate 2 homolog	Mtus2	KPAVSsPKRTA	P68404	Protein kinase C beta type	PRKCB	2.2279	0.2232	PKC
Q02053-800T	Q02053	Ubiquitin-like modifier-activating enzyme 1	Uba1	QVPEFtPKSGV	O35495	Cyclin-dependent kinase 14	CDK14	10.872	0.2772	CDK2_CDK3_CDK1_CDK5
P97445-2024T	P97445	Voltage-dependent P/Q-type calcium channel subunit alpha-1A	Cacna1a	MREMGtDGYSD	P63318	Protein kinase C gamma type	PRKCG	6.143	0.0458	PKC
P97445-2024T	P97445	Voltage-dependent P/Q-type calcium channel subunit alpha-1A	Cacna1a	MREMGtDGYSD	Q9WUA6	RAC-gamma serine/threonine-protein kinase	AKT3	3.1788	0.1168	GRK
P97445-2091S	P97445	Voltage-dependent P/Q-type calcium channel subunit alpha-1A	Cacna1a	RLDDYsLERVP	P63318	Protein kinase C gamma type	PRKCG	10.5381	0.1058	PKC
P97445-2091S	P97445	Voltage-dependent P/Q-type calcium channel subunit alpha-1A	Cacna1a	RLDDYsLERVP	P20444	Protein kinase C alpha type	PRKCA	2.4241	0.1058	PKC
Q9R0M0-2668S	Q9R0M0	Cadherin EGF LAG seven-pass G-type receptor 2	Celsr2	AGSLHsASRSG	P68404	Protein kinase C beta type	PRKCB	2.4948	0.2893	PKC
Q8C8R3-2413S	Q8C8R3	Ankyrin-2	Ank2	HKTPDsLEPSP	Q6PHZ2	Calcium/calmodulin-dependent protein kinase type II subunit delta	CAMK2D	2.2989	0.0242	CaMKII
Q8C8R3-1902S	Q8C8R3	Ankyrin-2	Ank2	LPGSPsIRTPE	P68404	Protein kinase C beta type	PRKCB	2.4948	0.3284	PKC
Q8C8R3-914S	Q8C8R3	Ankyrin-2	Ank2	TLSHAsYLRDS	P68404	Protein kinase C beta type	PRKCB	2.4948	0.2944	PKC
Q61361-42T	Q61361	Brevican core protein	Bcan	VRIGAtQLRGV	P68404	Protein kinase C beta type	PRKCB	2.4948	0.2429	PKC
Q9CZJ2-42T	Q9CZJ2	Heat shock 70 kDa protein 12B	Hspa12b	GIAPLtPSQSP	P24788	Cyclin-dependent kinase 11B	CDK11B	2.0619	0.1326	JNK
P29533-166S	P29533	Vascular cell adhesion protein 1	Vcam1	RQEFSsEEMTK	P16054	Protein kinase C epsilon type	PRKCE	2.817	0.0277	PKC
P29533-166S	P29533	Vascular cell adhesion protein 1	Vcam1	RQEFSsEEMTK	P63318	Protein kinase C gamma type	PRKCG	2.7472	0.0277	PKC
P29533-166S	P29533	Vascular cell adhesion protein 1	Vcam1	RQEFSsEEMTK	P16054	Protein kinase C epsilon type	PRKCE	2.7472	0.0277	PKC
P29533-166S	P29533	Vascular cell adhesion protein 1	Vcam1	RQEFSsEEMTK	Q3UU96	Serine/threonine-protein kinase MRCK alpha	CDC42BPA	2.3381	0.0183	ROCK
Q62245-1120S	Q62245	Son of sevenless homolog 1	Sos1	HSRSAsVSSIS	Q9WUA6	RAC-gamma serine/threonine-protein kinase	AKT3	8.5172	0.073	PKB
Q62245-1120S	Q62245	Son of sevenless homolog 1	Sos1	HSRSAsVSSIS	P70236	Dual specificity mitogen-activated protein kinase kinase 6	MAP2K6	6.916	0.0218	MAP2K
Q62245-1120S	Q62245	Son of sevenless homolog 1	Sos1	HSRSAsVSSIS	O55028	[3-methyl-2-oxobutanoate dehydrogenase [lipoamide]] kinase, mitochondrial	BCKDK	4.3125	0.0221	PDHK
Q62245-1120S	Q62245	Son of sevenless homolog 1	Sos1	HSRSAsVSSIS	P70236	Dual specificity mitogen-activated protein kinase kinase 6	MAP2K6	4.2597	0.0218	MAP2K
Q62245-1120S	Q62245	Son of sevenless homolog 1	Sos1	HSRSAsVSSIS	Q9WUA6	RAC-gamma serine/threonine-protein kinase	AKT3	3.7514	0.073	PKB
Q62245-1120S	Q62245	Son of sevenless homolog 1	Sos1	HSRSAsVSSIS	Q9WUA6	RAC-gamma serine/threonine-protein kinase	AKT3	3.7514	0.073	PKB
Q61136-21S	Q61136	Serine/threonine-protein kinase PRP4 homolog	Prpf4b	DDADNsEKSVN	P68404	Protein kinase C beta type	PRKCB	2.4948	0.2995	PKC
E9Q4S1-497S	E9Q4S1	High affinity cAMP-specific and IBMX-insensitive 3',5'-cyclic phosphodiesterase 8B	Pde8b	GLRRLsGNEYV	P05132	cAMP-dependent protein kinase catalytic subunit alpha	PRKACA	2.3849	0.3346	PKA
G5E829-1126S	G5E829	Plasma membrane calcium-transporting ATPase 1	Atp2b1	VNAFRsSLYEG	P20444	Protein kinase C alpha type	PRKCA	3.3353	0.1492	PKC
G5E829-247S	G5E829	Plasma membrane calcium-transporting ATPase 1	Atp2b1	SLTGEsDHVKK	P20444	Protein kinase C alpha type	PRKCA	2.4902	0.1149	PKC
Q9Z1S8-402S	Q9Z1S8	GRB2-associated-binding protein 2	Gab2	LHRASsCETYE	Q9WUA6	RAC-gamma serine/threonine-protein kinase	AKT3	6.3303	0.0202	PKB
Q9Z1S8-402S	Q9Z1S8	GRB2-associated-binding protein 2	Gab2	LHRASsCETYE	P70236	Dual specificity mitogen-activated protein kinase kinase 6	MAP2K6	2.7539	0.0296	MAP2K
Q9Z1S8-626S	Q9Z1S8	GRB2-associated-binding protein 2	Gab2	TSSVTsDEKVD	P70236	Dual specificity mitogen-activated protein kinase kinase 6	MAP2K6	2.7717	0.0429	MAP2K
Q9Z1S8-626S	Q9Z1S8	GRB2-associated-binding protein 2	Gab2	TSSVTsDEKVD	P16054	Protein kinase C epsilon type	PRKCE	2.3201	0.084	PKC
Q8R4H2-189T	Q8R4H2	Rho guanine nucleotide exchange factor 12	Arhgef12	NMERItSPVLV	Q3UU96	Serine/threonine-protein kinase MRCK alpha	CDC42BPA	5.8306	0.0683	ROCK
Q8R4H2-189T	Q8R4H2	Rho guanine nucleotide exchange factor 12	Arhgef12	NMERItSPVLV	Q8C015	Serine/threonine-protein kinase PAK 5	PAK5	2.555	0.0221	PAK
Q99JX3-225T	Q99JX3	Golgi reassembly-stacking protein 2	Gorasp2	TGTPItPLKDG	P24788	Cyclin-dependent kinase 11B	CDK11B	11.2122	0.2198	MAPK3_MAPK1_MAPK7_NLK
Q99JX3-225T	Q99JX3	Golgi reassembly-stacking protein 2	Gorasp2	TGTPItPLKDG	O35495	Cyclin-dependent kinase 14	CDK14	9.8666	0.3225	CDK2_CDK3_CDK1_CDK5
Q99JX3-418S	Q99JX3	Golgi reassembly-stacking protein 2	Gorasp2	TVDVTsPASKV	O35495	Cyclin-dependent kinase 14	CDK14	6.7217	0.2484	CDK2_CDK3_CDK1_CDK5
Q99JX3-418S	Q99JX3	Golgi reassembly-stacking protein 2	Gorasp2	TVDVTsPASKV	P24788	Cyclin-dependent kinase 11B	CDK11B	5.034	0.1278	MAPK3_MAPK1_MAPK7_NLK
Q99JX3-418S	Q99JX3	Golgi reassembly-stacking protein 2	Gorasp2	TVDVTsPASKV	P70236	Dual specificity mitogen-activated protein kinase kinase 6	MAP2K6	2.2966	0.0211	MAP2K
Q99JX3-222T	Q99JX3	Golgi reassembly-stacking protein 2	Gorasp2	GQMTGtPITPL	P24788	Cyclin-dependent kinase 11B	CDK11B	9.3854	0.2066	MAPK3_MAPK1_MAPK7_NLK
Q99JX3-222T	Q99JX3	Golgi reassembly-stacking protein 2	Gorasp2	GQMTGtPITPL	O35495	Cyclin-dependent kinase 14	CDK14	5.7151	0.2229	CDK2_CDK3_CDK1_CDK5
Q99JX3-222T	Q99JX3	Golgi reassembly-stacking protein 2	Gorasp2	GQMTGtPITPL	P70236	Dual specificity mitogen-activated protein kinase kinase 6	MAP2K6	5.2653	0.1406	MAP2K
B2RUJ5-250S	B2RUJ5	Amyloid-beta A4 precursor protein-binding family A member 1	Apba1	RSDGEsDSPEK	Q60737	Casein kinase II subunit alpha	CSNK2A1	2.1735	0.4852	CK2
Q9QXJ1-345S	Q9QXJ1	Amyloid beta precursor protein binding family B member 1	Apbb1	SFPAQsLSPEP	Q9WV60	Glycogen synthase kinase-3 beta	GSK3B	7.1044	0.0768	GSK3
Q9QXJ1-345S	Q9QXJ1	Amyloid beta precursor protein binding family B member 1	Apbb1	SFPAQsLSPEP	Q2NL51	Glycogen synthase kinase-3 alpha	GSK3A	3.6712	0.0768	GSK3
P11031-19S	P11031	Activated RNA polymerase II transcriptional coactivator p15	Sub1	GSDSDsEVEKK	Q60737	Casein kinase II subunit alpha	CSNK2A1	31.1925	0.5127	CK2
P11031-92S	P11031	Activated RNA polymerase II transcriptional coactivator p15	Sub1	EYWMDsEGEMK	Q60737	Casein kinase II subunit alpha	CSNK2A1	31.1925	0.5041	CK2
Q9Z2V6-600S	Q9Z2V6	Histone deacetylase 5	Hdac5	DEDGEsGPDEG	Q9WUA6	RAC-gamma serine/threonine-protein kinase	AKT3	5.8878	0.1067	GRK
Q9Z2V6-600S	Q9Z2V6	Histone deacetylase 5	Hdac5	DEDGEsGPDEG	Q60737	Casein kinase II subunit alpha	CSNK2A1	3.4053	0.508	CK2
Q9Z2V6-600S	Q9Z2V6	Histone deacetylase 5	Hdac5	DEDGEsGPDEG	Q6PCN3	Tau-tubulin kinase 1	TTBK1	2.9522	0.14	CK1
Q9Z2V6-600S	Q9Z2V6	Histone deacetylase 5	Hdac5	DEDGEsGPDEG	Q99J95	Cyclin-dependent kinase 9	CDK9	2.8936	0.0354	MAPK3_MAPK1_MAPK7_NLK
Q9Z2V6-600S	Q9Z2V6	Histone deacetylase 5	Hdac5	DEDGEsGPDEG	P08414	Calcium/calmodulin-dependent protein kinase type IV	CAMK4	2.4622	0.021	CaMKI
Q9Z2V6-600S	Q9Z2V6	Histone deacetylase 5	Hdac5	DEDGEsGPDEG	P62259	14-3-3 protein epsilon	YWHAE	2.4636	0.069	any
Q9Z2V6-660S	Q9Z2V6	Histone deacetylase 5	Hdac5	PGSMKsPTDQP	Q6PGN3	Serine/threonine-protein kinase DCLK2	DCLK2	9.4336	0.0882	PKD
Q9Z2V6-660S	Q9Z2V6	Histone deacetylase 5	Hdac5	PGSMKsPTDQP	Q99J95	Cyclin-dependent kinase 9	CDK9	4.1682	0.1386	MAPK3_MAPK1_MAPK7_NLK
Q9Z2V6-660S	Q9Z2V6	Histone deacetylase 5	Hdac5	PGSMKsPTDQP	Q6PGN3	Serine/threonine-protein kinase DCLK2	DCLK2	3.753	0.0882	PKD
Q9Z2V6-660S	Q9Z2V6	Histone deacetylase 5	Hdac5	PGSMKsPTDQP	P08414	Calcium/calmodulin-dependent protein kinase type IV	CAMK4	2.6531	0.022	CaMKI
Q61187-48S	Q61187	Tumor susceptibility gene 101 protein	Tsg101	VFNDGsSRELV	P68404	Protein kinase C beta type	PRKCB	2.4948	0.287	PKC
Q61187-48S	Q61187	Tumor susceptibility gene 101 protein	Tsg101	VFNDGsSRELV	Q3UU96	Serine/threonine-protein kinase MRCK alpha	CDC42BPA	2.3381	0.0191	ROCK
P63318-514T	P63318	Protein kinase C gamma type	Prkcg	GSTTRtFCGTP	P63318	Protein kinase C gamma type	PRKCG	17.168	0.0372	PKC
P63318-514T	P63318	Protein kinase C gamma type	Prkcg	GSTTRtFCGTP	Q9WUA6	RAC-gamma serine/threonine-protein kinase	AKT3	8.7557	0.1164	GRK
P63318-514T	P63318	Protein kinase C gamma type	Prkcg	GSTTRtFCGTP	O55028	[3-methyl-2-oxobutanoate dehydrogenase [lipoamide]] kinase, mitochondrial	BCKDK	8.1562	0.2078	PDHK
P63318-514T	P63318	Protein kinase C gamma type	Prkcg	GSTTRtFCGTP	Q2NL51	Glycogen synthase kinase-3 alpha	GSK3A	3.6291	0.0947	GSK3
P63318-514T	P63318	Protein kinase C gamma type	Prkcg	GSTTRtFCGTP	Q6PCN3	Tau-tubulin kinase 1	TTBK1	3.207	0.1316	CK1
P63318-514T	P63318	Protein kinase C gamma type	Prkcg	GSTTRtFCGTP	Q69Z98	Serine/threonine-protein kinase BRSK2	BRSK2	3.1134	0.1016	LKB1
P63318-514T	P63318	Protein kinase C gamma type	Prkcg	GSTTRtFCGTP	O08648	Mitogen-activated protein kinase kinase kinase 4	MAP3K4	2.7854	0.0505	TTK
P63318-107S	P63318	Protein kinase C gamma type	Prkcg	KFRLHsYSSPT	P63318	Protein kinase C gamma type	PRKCG	24.2079	0.0896	PKC
P63318-107S	P63318	Protein kinase C gamma type	Prkcg	KFRLHsYSSPT	O55028	[3-methyl-2-oxobutanoate dehydrogenase [lipoamide]] kinase, mitochondrial	BCKDK	4.9236	0.1336	PDHK
P63318-107S	P63318	Protein kinase C gamma type	Prkcg	KFRLHsYSSPT	P11798	Calcium/calmodulin-dependent protein kinase type II subunit alpha	CAMK2A	3.3123	0.1379	CaMKII
P63318-107S	P63318	Protein kinase C gamma type	Prkcg	KFRLHsYSSPT	P05132	cAMP-dependent protein kinase catalytic subunit alpha	PRKACA	2.7185	0.0415	PKA
P63318-107S	P63318	Protein kinase C gamma type	Prkcg	KFRLHsYSSPT	P68181	cAMP-dependent protein kinase catalytic subunit beta	PRKACB	2.7162	0.0415	PKA
P63318-107S	P63318	Protein kinase C gamma type	Prkcg	KFRLHsYSSPT	P16054	Protein kinase C epsilon type	PRKCE	2.3474	0.0896	PKC
P63318-510S	P63318	Protein kinase C gamma type	Prkcg	NVFPGsTTRTF	P63318	Protein kinase C gamma type	PRKCG	36.6895	0.1989	PKC
P63318-510S	P63318	Protein kinase C gamma type	Prkcg	NVFPGsTTRTF	Q9WUA6	RAC-gamma serine/threonine-protein kinase	AKT3	9.0739	0.1166	GRK
P63318-510S	P63318	Protein kinase C gamma type	Prkcg	NVFPGsTTRTF	P16054	Protein kinase C epsilon type	PRKCE	4.6888	0.1989	PKC
P63318-510S	P63318	Protein kinase C gamma type	Prkcg	NVFPGsTTRTF	P20444	Protein kinase C alpha type	PRKCA	3.9325	0.1989	PKC
P63318-510S	P63318	Protein kinase C gamma type	Prkcg	NVFPGsTTRTF	P16054	Protein kinase C epsilon type	PRKCE	3.2991	0.1989	PKC
P63318-119S	P63318	Protein kinase C gamma type	Prkcg	CDHCGsLLYGL	P63318	Protein kinase C gamma type	PRKCG	36.6895	0.1989	PKC
P63318-119S	P63318	Protein kinase C gamma type	Prkcg	CDHCGsLLYGL	Q9WUA6	RAC-gamma serine/threonine-protein kinase	AKT3	9.765	0.1168	GRK
P63318-119S	P63318	Protein kinase C gamma type	Prkcg	CDHCGsLLYGL	P16054	Protein kinase C epsilon type	PRKCE	4.6888	0.1989	PKC
P63318-119S	P63318	Protein kinase C gamma type	Prkcg	CDHCGsLLYGL	P20444	Protein kinase C alpha type	PRKCA	3.9325	0.1989	PKC
P63318-119S	P63318	Protein kinase C gamma type	Prkcg	CDHCGsLLYGL	P16054	Protein kinase C epsilon type	PRKCE	3.2991	0.1989	PKC
P63318-119S	P63318	Protein kinase C gamma type	Prkcg	CDHCGsLLYGL	Q6PCN3	Tau-tubulin kinase 1	TTBK1	2.8381	0.1019	CK1
P63318-119S	P63318	Protein kinase C gamma type	Prkcg	CDHCGsLLYGL	P05132	cAMP-dependent protein kinase catalytic subunit alpha	PRKACA	2.7178	0.0413	PKA
P63318-119S	P63318	Protein kinase C gamma type	Prkcg	CDHCGsLLYGL	P68181	cAMP-dependent protein kinase catalytic subunit beta	PRKACB	2.7155	0.0413	PKA
P63318-119S	P63318	Protein kinase C gamma type	Prkcg	CDHCGsLLYGL	Q2NL51	Glycogen synthase kinase-3 alpha	GSK3A	2.5503	0.0239	GSK3
Q62188-518S	Q62188	Dihydropyrimidinase-related protein 3	Dpysl3	GTPAGsTRGSP	Q9WV60	Glycogen synthase kinase-3 beta	GSK3B	6.0849	0.128	GSK3
Q62188-518S	Q62188	Dihydropyrimidinase-related protein 3	Dpysl3	GTPAGsTRGSP	Q2NL51	Glycogen synthase kinase-3 alpha	GSK3A	4.6737	0.128	GSK3
Q62188-518S	Q62188	Dihydropyrimidinase-related protein 3	Dpysl3	GTPAGsTRGSP	P68404	Protein kinase C beta type	PRKCB	2.4948	0.2592	PKC
Q99KG3-723S	Q99KG3	RNA-binding protein 10	Rbm10	SDDRPsPPRGL	O35495	Cyclin-dependent kinase 14	CDK14	2.1623	0.2895	CDK2_CDK3_CDK1_CDK5
P60853-50S	P60853	Leucine zipper putative tumor suppressor 1	Lzts1	GFSQDsGRGKS	P68404	Protein kinase C beta type	PRKCB	2.4948	0.406	PKC
P60853-50S	P60853	Leucine zipper putative tumor suppressor 1	Lzts1	GFSQDsGRGKS	P20444	Protein kinase C alpha type	PRKCA	2.4532	0.406	PKC
Q921C1-250S	Q921C1	Gap junction gamma-3 protein	Gjc3	PTSESsVRSKD	P68404	Protein kinase C beta type	PRKCB	2.4948	0.3786	PKC
Q921C1-250S	Q921C1	Gap junction gamma-3 protein	Gjc3	PTSESsVRSKD	P20444	Protein kinase C alpha type	PRKCA	2.3848	0.3786	PKC
Q3UTJ2-114S	Q3UTJ2	Sorbin and SH3 domain-containing protein 2	Sorbs2	SPSAYsLPASL	O88643	Serine/threonine-protein kinase PAK 1	PAK1	5.2351	0.0596	PAK
Q3UTJ2-114S	Q3UTJ2	Sorbin and SH3 domain-containing protein 2	Sorbs2	SPSAYsLPASL	O88643	Serine/threonine-protein kinase PAK 1	PAK1	2.3145	0.0596	PAK
Q3UTJ2-630S	Q3UTJ2	Sorbin and SH3 domain-containing protein 2	Sorbs2	PKRRFsIESLL	O88643	Serine/threonine-protein kinase PAK 1	PAK1	8	0.1907	PAK
Q3UTJ2-630S	Q3UTJ2	Sorbin and SH3 domain-containing protein 2	Sorbs2	PKRRFsIESLL	O88643	Serine/threonine-protein kinase PAK 1	PAK1	4.8087	0.1907	PAK
Q3UTJ2-630S	Q3UTJ2	Sorbin and SH3 domain-containing protein 2	Sorbs2	PKRRFsIESLL	Q9WUA6	RAC-gamma serine/threonine-protein kinase	AKT3	3.6493	0.0786	PKB
Q3UTJ2-574S	Q3UTJ2	Sorbin and SH3 domain-containing protein 2	Sorbs2	LLHGWsQSSTE	O88643	Serine/threonine-protein kinase PAK 1	PAK1	3.9121	0.0361	PAK
Q3UTJ2-574S	Q3UTJ2	Sorbin and SH3 domain-containing protein 2	Sorbs2	LLHGWsQSSTE	Q9JLN9	Serine/threonine-protein kinase mTOR	MTOR	2.9935	0.4444	ATM_ATR
Q3UTJ2-574S	Q3UTJ2	Sorbin and SH3 domain-containing protein 2	Sorbs2	LLHGWsQSSTE	O88643	Serine/threonine-protein kinase PAK 1	PAK1	2.2538	0.0361	PAK
P84091-347S	P84091	AP-2 complex subunit mu	Ap2m1	AKYKAsENAIV	Q9WUA6	RAC-gamma serine/threonine-protein kinase	AKT3	2.7497	0.0315	RSK
Q8K4Q0-722S	Q8K4Q0	Regulatory-associated protein of mTOR	Rptor	LRSVSsYGNIR	Q5RJI5	Serine/threonine-protein kinase BRSK1	BRSK1	4.4124	0.1027	AMPK
Q8K4Q0-722S	Q8K4Q0	Regulatory-associated protein of mTOR	Rptor	LRSVSsYGNIR	O55028	[3-methyl-2-oxobutanoate dehydrogenase [lipoamide]] kinase, mitochondrial	BCKDK	3.2949	0.0653	PDHK
Q8K4Q0-722S	Q8K4Q0	Regulatory-associated protein of mTOR	Rptor	LRSVSsYGNIR	O35495	Cyclin-dependent kinase 14	CDK14	2.8089	0.0652	RCK
Q8K4Q0-722S	Q8K4Q0	Regulatory-associated protein of mTOR	Rptor	LRSVSsYGNIR	P20444	Protein kinase C alpha type	PRKCA	2.1127	0.1801	PKC
Q3THK3-385S	Q3THK3	General transcription factor IIF subunit 1	Gtf2f1	SSKGTsRPGTP	P24788	Cyclin-dependent kinase 11B	CDK11B	3.2336	0.0172	CDK7
P63005-57S	P63005	Platelet-activating factor acetylhydrolase IB subunit beta	Pafah1b1	EKKWTsVIRLQ	Q61136	Serine/threonine-protein kinase PRP4 homolog	PRPF4B	3.811	0.0988	CLK
P63005-57S	P63005	Platelet-activating factor acetylhydrolase IB subunit beta	Pafah1b1	EKKWTsVIRLQ	Q6PCN3	Tau-tubulin kinase 1	TTBK1	2.7892	0.0492	CK1
P63005-57S	P63005	Platelet-activating factor acetylhydrolase IB subunit beta	Pafah1b1	EKKWTsVIRLQ	Q03141	MAP/microtubule affinity-regulating kinase 3	MARK3	2.751	0.0334	NEK1_NEK5_NEK3_NEK4_NEK11_NEK2
P63005-57S	P63005	Platelet-activating factor acetylhydrolase IB subunit beta	Pafah1b1	EKKWTsVIRLQ	P20444	Protein kinase C alpha type	PRKCA	2.4967	0.3554	PKC
P63005-57S	P63005	Platelet-activating factor acetylhydrolase IB subunit beta	Pafah1b1	EKKWTsVIRLQ	P68404	Protein kinase C beta type	PRKCB	2.4948	0.3554	PKC
P63005-57S	P63005	Platelet-activating factor acetylhydrolase IB subunit beta	Pafah1b1	EKKWTsVIRLQ	Q6PCN3	Tau-tubulin kinase 1	TTBK1	2.2871	0.0492	CK1
P63005-57S	P63005	Platelet-activating factor acetylhydrolase IB subunit beta	Pafah1b1	EKKWTsVIRLQ	P62259	14-3-3 protein epsilon	YWHAE	2.3317	0.0286	any
Q6P1F6-167S	Q6P1F6	Serine/threonine-protein phosphatase 2A 55 kDa regulatory subunit B alpha isoform	Ppp2r2a	LMVEAsPRRIF	P16054	Protein kinase C epsilon type	PRKCE	5.7454	0.1664	PKC
Q6P1F6-167S	Q6P1F6	Serine/threonine-protein phosphatase 2A 55 kDa regulatory subunit B alpha isoform	Ppp2r2a	LMVEAsPRRIF	Q9WV60	Glycogen synthase kinase-3 beta	GSK3B	5.721	0.1482	p38
Q6P1F6-167S	Q6P1F6	Serine/threonine-protein phosphatase 2A 55 kDa regulatory subunit B alpha isoform	Ppp2r2a	LMVEAsPRRIF	Q9WV60	Glycogen synthase kinase-3 beta	GSK3B	5.721	0.1482	p38
Q6P1F6-167S	Q6P1F6	Serine/threonine-protein phosphatase 2A 55 kDa regulatory subunit B alpha isoform	Ppp2r2a	LMVEAsPRRIF	Q9WV60	Glycogen synthase kinase-3 beta	GSK3B	5.721	0.1482	p38
Q6P1F6-167S	Q6P1F6	Serine/threonine-protein phosphatase 2A 55 kDa regulatory subunit B alpha isoform	Ppp2r2a	LMVEAsPRRIF	O35495	Cyclin-dependent kinase 14	CDK14	2.4844	0.3061	CDK2_CDK3_CDK1_CDK5
Q6P1F6-167S	Q6P1F6	Serine/threonine-protein phosphatase 2A 55 kDa regulatory subunit B alpha isoform	Ppp2r2a	LMVEAsPRRIF	P16054	Protein kinase C epsilon type	PRKCE	2.0445	0.1664	PKC
Q8R5H6-536S	Q8R5H6	Wiskott-Aldrich syndrome protein family member 1	Wasf1	VATILsRRIAV	P20444	Protein kinase C alpha type	PRKCA	4.4351	0.4277	PKC
Q8R5H6-536S	Q8R5H6	Wiskott-Aldrich syndrome protein family member 1	Wasf1	VATILsRRIAV	P68404	Protein kinase C beta type	PRKCB	2.4948	0.4277	PKC
E9Q7G0-398S	E9Q7G0	Nuclear mitotic apparatus protein 1	Numa1	TRLQEsPAPEK	O35495	Cyclin-dependent kinase 14	CDK14	11.8748	0.1716	CDK2_CDK3_CDK1_CDK5
E9Q7G0-398S	E9Q7G0	Nuclear mitotic apparatus protein 1	Numa1	TRLQEsPAPEK	Q03141	MAP/microtubule affinity-regulating kinase 3	MARK3	5.3682	0.0087	AuroraA
Q68FH0-1016T	Q68FH0	Plakophilin-4	Pkp4	ITPVStLERDR	Q9JM52	Misshapen-like kinase 1	MINK1	2.6896	0.1059	MSN
Q68FH0-507T	Q68FH0	Plakophilin-4	Pkp4	ADDGAtRSPSI	Q9JM52	Misshapen-like kinase 1	MINK1	3.2932	0.1632	MSN
P24788-740T	P24788	Cyclin-dependent kinase 11B	Cdk11b	RVKRGtSPRPP	O88643	Serine/threonine-protein kinase PAK 1	PAK1	7.6519	0.1728	PAK
P24788-270S	P24788	Cyclin-dependent kinase 11B	Cdk11b	DLQDIsDSERK	Q60737	Casein kinase II subunit alpha	CSNK2A1	10.2336	0.5189	CK2
Q62172-48S	Q62172	RalA-binding protein 1	Ralbp1	RTGEPsPPHDV	Q9WUA6	RAC-gamma serine/threonine-protein kinase	AKT3	2.6441	0.0358	PKB
Q62172-92S	Q62172	RalA-binding protein 1	Ralbp1	AFQEDsSGDEA	P83510	Traf2 and NCK-interacting protein kinase	TNIK	7.5954	0.2757	ACTR2_ACTR2B_TGFbR2
Q62172-92S	Q62172	RalA-binding protein 1	Ralbp1	AFQEDsSGDEA	P83510	Traf2 and NCK-interacting protein kinase	TNIK	2.5082	0.2757	ACTR2_ACTR2B_TGFbR2
Q91X84-162S	Q91X84	CREB-regulated transcription coactivator 3	Crtc3	LNRTNsDSALH	P08414	Calcium/calmodulin-dependent protein kinase type IV	CAMK4	2.2864	0.0346	CaMKIV
Q01815-842T	Q01815	Voltage-dependent L-type calcium channel subunit alpha-1C	Cacna1c	HSNPDtAGEED	Q60737	Casein kinase II subunit alpha	CSNK2A1	2.6688	0.4545	CK2
Q01815-842T	Q01815	Voltage-dependent L-type calcium channel subunit alpha-1C	Cacna1c	HSNPDtAGEED	P68181	cAMP-dependent protein kinase catalytic subunit beta	PRKACB	2.5124	0.0198	PKGcGK
Q01815-842T	Q01815	Voltage-dependent L-type calcium channel subunit alpha-1C	Cacna1c	HSNPDtAGEED	P05132	cAMP-dependent protein kinase catalytic subunit alpha	PRKACA	2.3457	0.0198	PKGcGK
Q01815-842T	Q01815	Voltage-dependent L-type calcium channel subunit alpha-1C	Cacna1c	HSNPDtAGEED	P28652	Calcium/calmodulin-dependent protein kinase type II subunit beta	CAMK2B	2.1084	0.0195	CaMKII
Q01815-1644S	Q01815	Voltage-dependent L-type calcium channel subunit alpha-1C	Cacna1c	LVGKPsQRNAL	P68181	cAMP-dependent protein kinase catalytic subunit beta	PRKACB	3.2954	0.0317	PKGcGK
Q01815-1644S	Q01815	Voltage-dependent L-type calcium channel subunit alpha-1C	Cacna1c	LVGKPsQRNAL	P05132	cAMP-dependent protein kinase catalytic subunit alpha	PRKACA	2.9875	0.0317	PKGcGK
Q01815-1644S	Q01815	Voltage-dependent L-type calcium channel subunit alpha-1C	Cacna1c	LVGKPsQRNAL	P68181	cAMP-dependent protein kinase catalytic subunit beta	PRKACB	2.702	0.0269	PKA
Q01815-1644S	Q01815	Voltage-dependent L-type calcium channel subunit alpha-1C	Cacna1c	LVGKPsQRNAL	P05132	cAMP-dependent protein kinase catalytic subunit alpha	PRKACA	2.702	0.0269	PKA
Q01815-838S	Q01815	Voltage-dependent L-type calcium channel subunit alpha-1C	Cacna1c	DKSPHsNPDTA	P68181	cAMP-dependent protein kinase catalytic subunit beta	PRKACB	2.7077	0.0357	PKA
Q01815-838S	Q01815	Voltage-dependent L-type calcium channel subunit alpha-1C	Cacna1c	DKSPHsNPDTA	P05132	cAMP-dependent protein kinase catalytic subunit alpha	PRKACA	2.7077	0.0357	PKA
Q01815-838S	Q01815	Voltage-dependent L-type calcium channel subunit alpha-1C	Cacna1c	DKSPHsNPDTA	P68181	cAMP-dependent protein kinase catalytic subunit beta	PRKACB	2.5124	0.02	PKGcGK
Q01815-838S	Q01815	Voltage-dependent L-type calcium channel subunit alpha-1C	Cacna1c	DKSPHsNPDTA	P05132	cAMP-dependent protein kinase catalytic subunit alpha	PRKACA	2.3457	0.02	PKGcGK
O70161-552T	O70161	Phosphatidylinositol 4-phosphate 5-kinase type-1 gamma	Pip5k1c	RYRRRtQSSGQ	Q3UU96	Serine/threonine-protein kinase MRCK alpha	CDC42BPA	2.7996	0.0521	ROCK
O70161-552T	O70161	Phosphatidylinositol 4-phosphate 5-kinase type-1 gamma	Pip5k1c	RYRRRtQSSGQ	Q69Z98	Serine/threonine-protein kinase BRSK2	BRSK2	2.4338	0.1029	LKB1
O70161-555S	O70161	Phosphatidylinositol 4-phosphate 5-kinase type-1 gamma	Pip5k1c	RRTQSsGQDGR	Q3UU96	Serine/threonine-protein kinase MRCK alpha	CDC42BPA	2.1622	0.0191	ROCK
Q9DD18-205S	Q9DD18	D-aminoacyl-tRNA deacylase 1	Dtd1	EGDVSsEREP-	P68404	Protein kinase C beta type	PRKCB	2.4948	0.2535	PKC
P70175-386S	P70175	Disks large homolog 3	Dlg3	PPTRYsPIPRH	O88643	Serine/threonine-protein kinase PAK 1	PAK1	2.8432	0.0669	PAK
P70175-386S	P70175	Disks large homolog 3	Dlg3	PPTRYsPIPRH	O88643	Serine/threonine-protein kinase PAK 1	PAK1	2.3084	0.0669	PAK
O88685-379S	O88685	26S proteasome regulatory subunit 6A	Psmc3	RKMNVsPDVNY	O35495	Cyclin-dependent kinase 14	CDK14	7.9035	0.1004	CDK2_CDK3_CDK1_CDK5
O88685-379S	O88685	26S proteasome regulatory subunit 6A	Psmc3	RKMNVsPDVNY	O35495	Cyclin-dependent kinase 14	CDK14	6.0126	0.1004	CDK2_CDK3_CDK1_CDK5
O88685-379S	O88685	26S proteasome regulatory subunit 6A	Psmc3	RKMNVsPDVNY	Q03141	MAP/microtubule affinity-regulating kinase 3	MARK3	5.3682	0.0084	AuroraA
P62960-172S	P62960	Y-box-binding protein 1	Ybx1	EKNEGsESAPE	Q9WUA6	RAC-gamma serine/threonine-protein kinase	AKT3	2.7256	0.0257	RSK
Q61097-411T	Q61097	Kinase suppressor of Ras 1	Ksr1	EPHFGtLPKAL	P70236	Dual specificity mitogen-activated protein kinase kinase 6	MAP2K6	17.4967	0.0539	MAP2K
Q61097-411T	Q61097	Kinase suppressor of Ras 1	Ksr1	EPHFGtLPKAL	P70236	Dual specificity mitogen-activated protein kinase kinase 6	MAP2K6	2.7523	0.0539	MAP2K
Q9DC69-173S	Q9DC69	NADH dehydrogenase [ubiquinone] 1 alpha subcomplex subunit 9, mitochondrial	Ndufa9	SHLNAsMKSSS	P68404	Protein kinase C beta type	PRKCB	2.4948	0.3624	PKC
Q9DC69-173S	Q9DC69	NADH dehydrogenase [ubiquinone] 1 alpha subcomplex subunit 9, mitochondrial	Ndufa9	SHLNAsMKSSS	P20444	Protein kinase C alpha type	PRKCA	2.1981	0.3624	PKC
Q61315-2473S	Q61315	Adenomatous polyposis coli protein	Apc	SSRPDsPTRSQ	Q9WV60	Glycogen synthase kinase-3 beta	GSK3B	11.5636	0.1062	GSK3
Q61315-2473S	Q61315	Adenomatous polyposis coli protein	Apc	SSRPDsPTRSQ	Q2NL51	Glycogen synthase kinase-3 alpha	GSK3A	10.4235	0.1062	GSK3
Q61315-2473S	Q61315	Adenomatous polyposis coli protein	Apc	SSRPDsPTRSQ	O35495	Cyclin-dependent kinase 14	CDK14	3.1309	0.3405	CDK2_CDK3_CDK1_CDK5
Q61315-2473S	Q61315	Adenomatous polyposis coli protein	Apc	SSRPDsPTRSQ	Q03141	MAP/microtubule affinity-regulating kinase 3	MARK3	2.7485	0.0297	NEK1_NEK5_NEK3_NEK4_NEK11_NEK2
Q61315-2473S	Q61315	Adenomatous polyposis coli protein	Apc	SSRPDsPTRSQ	Q6PCN3	Tau-tubulin kinase 1	TTBK1	2.7356	0.0374	CK1
Q61315-2473S	Q61315	Adenomatous polyposis coli protein	Apc	SSRPDsPTRSQ	Q9WV60	Glycogen synthase kinase-3 beta	GSK3B	2.4644	0.2387	MAPK3_MAPK1_MAPK7_NLK
Q61315-778S	Q61315	Adenomatous polyposis coli protein	Apc	NIDNLsPKASH	Q9WV60	Glycogen synthase kinase-3 beta	GSK3B	12.2061	0.1254	GSK3
Q61315-778S	Q61315	Adenomatous polyposis coli protein	Apc	NIDNLsPKASH	Q2NL51	Glycogen synthase kinase-3 alpha	GSK3A	11.514	0.1254	GSK3
Q61315-778S	Q61315	Adenomatous polyposis coli protein	Apc	NIDNLsPKASH	Q6PCN3	Tau-tubulin kinase 1	TTBK1	2.803	0.0581	CK1
Q61315-778S	Q61315	Adenomatous polyposis coli protein	Apc	NIDNLsPKASH	Q03141	MAP/microtubule affinity-regulating kinase 3	MARK3	2.7485	0.0297	NEK1_NEK5_NEK3_NEK4_NEK11_NEK2
Q61315-778S	Q61315	Adenomatous polyposis coli protein	Apc	NIDNLsPKASH	O35495	Cyclin-dependent kinase 14	CDK14	2.1567	0.255	CDK2_CDK3_CDK1_CDK5
Q61315-2063S	Q61315	Adenomatous polyposis coli protein	Apc	ESEKQsPRKVG	Q2NL51	Glycogen synthase kinase-3 alpha	GSK3A	4.7249	0.0191	GSK3
Q61315-2063S	Q61315	Adenomatous polyposis coli protein	Apc	ESEKQsPRKVG	O35495	Cyclin-dependent kinase 14	CDK14	3.1309	0.3428	CDK2_CDK3_CDK1_CDK5
Q61315-2063S	Q61315	Adenomatous polyposis coli protein	Apc	ESEKQsPRKVG	Q6PCN3	Tau-tubulin kinase 1	TTBK1	2.8058	0.0589	CK1
Q61315-2063S	Q61315	Adenomatous polyposis coli protein	Apc	ESEKQsPRKVG	Q03141	MAP/microtubule affinity-regulating kinase 3	MARK3	2.7487	0.0299	NEK1_NEK5_NEK3_NEK4_NEK11_NEK2
Q6P4S6-1049S	Q6P4S6	Serine/threonine-protein kinase SIK3	Sik3	HRHHTsPQHIL	O35495	Cyclin-dependent kinase 14	CDK14	2.1185	0.3492	CDK2_CDK3_CDK1_CDK5
Q6PDQ2-1342S	Q6PDQ2	Chromodomain-helicase-DNA-binding protein 4	Chd4	NYNDGsQEDRD	Q60737	Casein kinase II subunit alpha	CSNK2A1	26.1562	0.3461	CK2
Q6PDQ2-1342S	Q6PDQ2	Chromodomain-helicase-DNA-binding protein 4	Chd4	NYNDGsQEDRD	Q9JLN9	Serine/threonine-protein kinase mTOR	MTOR	6.2585	0.4607	ATM_ATR
Q6PDQ2-1342S	Q6PDQ2	Chromodomain-helicase-DNA-binding protein 4	Chd4	NYNDGsQEDRD	Q9JLN9	Serine/threonine-protein kinase mTOR	MTOR	2.7734	0.4607	ATM_ATR
Q7TSJ2-627S	Q7TSJ2	Microtubule-associated protein 6	Map6	PVVPGsLKGQS	P68404	Protein kinase C beta type	PRKCB	2.4948	0.3464	PKC
Q9JHG6-216S	Q9JHG6	Calcipressin-1	Rcan1	VHVCEsDQENE	Q60737	Casein kinase II subunit alpha	CSNK2A1	2.8713	0.5132	CK2
Q9JHG6-216S	Q9JHG6	Calcipressin-1	Rcan1	VHVCEsDQENE	Q9WV60	Glycogen synthase kinase-3 beta	GSK3B	2.0434	0.0202	GSK3
Q9JIX8-561S	Q9JIX8	Apoptotic chromatin condensation inducer in the nucleus	Acin1	EGRRAsHALFP	Q9WUA6	RAC-gamma serine/threonine-protein kinase	AKT3	2.7682	0.056	PKB
Q8VEM8-348S	Q8VEM8	Phosphate carrier protein, mitochondrial	Slc25a3	PEMPEsLKKKL	P20444	Protein kinase C alpha type	PRKCA	2.5473	0.4106	PKC
Q8VEM8-348S	Q8VEM8	Phosphate carrier protein, mitochondrial	Slc25a3	PEMPEsLKKKL	P68404	Protein kinase C beta type	PRKCB	2.4948	0.4106	PKC
Q920I9-295S	Q920I9	WD repeat-containing protein 7	Wdr7	LPASDsFRSDV	P68404	Protein kinase C beta type	PRKCB	2.4948	0.3847	PKC
Q920I9-295S	Q920I9	WD repeat-containing protein 7	Wdr7	LPASDsFRSDV	P20444	Protein kinase C alpha type	PRKCA	2.4024	0.3847	PKC
Q4ACU6-1577S	Q4ACU6	SH3 and multiple ankyrin repeat domains protein 3	Shank3	ARRAPsPVKPA	Q5RJI5	Serine/threonine-protein kinase BRSK1	BRSK1	3.6633	0.0749	Pim3_Pim1
Q4ACU6-1510S	Q4ACU6	SH3 and multiple ankyrin repeat domains protein 3	Shank3	NKDTRsLGEEP	Q60737	Casein kinase II subunit alpha	CSNK2A1	6.9113	0.3147	CK2
Q01063-693S	Q01063	cAMP-specific 3',5'-cyclic phosphodiesterase 4D	Pde4d	EKDSGsQVEED	Q6PCN3	Tau-tubulin kinase 1	TTBK1	2.9149	0.1386	CK1
Q8R5H1-961S	Q8R5H1	Ubiquitin carboxyl-terminal hydrolase 15	Usp15	GIPLEsDEDSN	Q60737	Casein kinase II subunit alpha	CSNK2A1	4.42	0.4997	CK2
Q8K3E5-5T	Q8K3E5	Jouberin	Ahi1	-MEPEtPEKVD	Q61136	Serine/threonine-protein kinase PRP4 homolog	PRPF4B	3.2931	0.0675	HIPK1_HIPK2
Q9QYR6-898S	Q9QYR6	Microtubule-associated protein 1A	Map1a	TISPTsSLEED	Q6PCN3	Tau-tubulin kinase 1	TTBK1	6.1639	0.0973	CK1
Q9QYR6-898S	Q9QYR6	Microtubule-associated protein 1A	Map1a	TISPTsSLEED	Q6PCN3	Tau-tubulin kinase 1	TTBK1	5.4775	0.0973	CK1
Q9QYR6-899S	Q9QYR6	Microtubule-associated protein 1A	Map1a	ISPTSsLEEDK	Q6PCN3	Tau-tubulin kinase 1	TTBK1	3.8885	0.0785	CK1
Q9QYR6-899S	Q9QYR6	Microtubule-associated protein 1A	Map1a	ISPTSsLEEDK	Q6PCN3	Tau-tubulin kinase 1	TTBK1	2.5198	0.0785	CK1
Q9QYR6-2212S	Q9QYR6	Microtubule-associated protein 1A	Map1a	LPSPSsPGAPL	Q6PCN3	Tau-tubulin kinase 1	TTBK1	5.796	0.0953	CK1
Q9QYR6-2212S	Q9QYR6	Microtubule-associated protein 1A	Map1a	LPSPSsPGAPL	Q6PCN3	Tau-tubulin kinase 1	TTBK1	5.473	0.0953	CK1
Q9QYR6-2212S	Q9QYR6	Microtubule-associated protein 1A	Map1a	LPSPSsPGAPL	P24788	Cyclin-dependent kinase 11B	CDK11B	2.1524	0.2564	MAPK3_MAPK1_MAPK7_NLK
Q9QYR6-1315S	Q9QYR6	Microtubule-associated protein 1A	Map1a	SPESLsSPAME	Q6PCN3	Tau-tubulin kinase 1	TTBK1	5.1375	0.0891	CK1
Q9QYR6-1315S	Q9QYR6	Microtubule-associated protein 1A	Map1a	SPESLsSPAME	Q6PCN3	Tau-tubulin kinase 1	TTBK1	3.4889	0.0891	CK1
Q9QYR6-504T	Q9QYR6	Microtubule-associated protein 1A	Map1a	SSEPRtPPAQK	Q6PCN3	Tau-tubulin kinase 1	TTBK1	2.968	0.0639	CK1
Q9QYR6-504T	Q9QYR6	Microtubule-associated protein 1A	Map1a	SSEPRtPPAQK	P24788	Cyclin-dependent kinase 11B	CDK11B	2.6849	0.2795	MAPK3_MAPK1_MAPK7_NLK
Q9QYR6-504T	Q9QYR6	Microtubule-associated protein 1A	Map1a	SSEPRtPPAQK	O35495	Cyclin-dependent kinase 14	CDK14	2.6108	0.3084	CDK2_CDK3_CDK1_CDK5
Q9QYR6-2238T	Q9QYR6	Microtubule-associated protein 1A	Map1a	SSSEAtTPVIS	Q6PCN3	Tau-tubulin kinase 1	TTBK1	8.0167	0.1381	CK1
Q9QYR6-2238T	Q9QYR6	Microtubule-associated protein 1A	Map1a	SSSEAtTPVIS	Q6PCN3	Tau-tubulin kinase 1	TTBK1	7.8149	0.1381	CK1
Q9QYR6-2591S	Q9QYR6	Microtubule-associated protein 1A	Map1a	RAKPAsPARRL	O35495	Cyclin-dependent kinase 14	CDK14	3.0129	0.3471	CDK2_CDK3_CDK1_CDK5
Q91Z38-69S	Q91Z38	Tetratricopeptide repeat protein 1	Ttc1	HDCSAsFEEEQ	Q60737	Casein kinase II subunit alpha	CSNK2A1	2.6878	0.4903	CK2
P05480-305S	P05480	Neuronal proto-oncogene tyrosine-protein kinase Src	Src	KPGTMsPEAFL	P24788	Cyclin-dependent kinase 11B	CDK11B	24.7808	0.3058	MAPK3_MAPK1_MAPK7_NLK
P05480-305S	P05480	Neuronal proto-oncogene tyrosine-protein kinase Src	Src	KPGTMsPEAFL	Q9WV60	Glycogen synthase kinase-3 beta	GSK3B	5.8309	0.1482	p38
P05480-305S	P05480	Neuronal proto-oncogene tyrosine-protein kinase Src	Src	KPGTMsPEAFL	O55028	[3-methyl-2-oxobutanoate dehydrogenase [lipoamide]] kinase, mitochondrial	BCKDK	4.1502	0.0209	PDHK
P05480-305S	P05480	Neuronal proto-oncogene tyrosine-protein kinase Src	Src	KPGTMsPEAFL	Q9WV60	Glycogen synthase kinase-3 beta	GSK3B	3.3164	0.3058	MAPK3_MAPK1_MAPK7_NLK
P05480-305S	P05480	Neuronal proto-oncogene tyrosine-protein kinase Src	Src	KPGTMsPEAFL	P70236	Dual specificity mitogen-activated protein kinase kinase 6	MAP2K6	3.0452	0.0342	MAP2K
P05480-305S	P05480	Neuronal proto-oncogene tyrosine-protein kinase Src	Src	KPGTMsPEAFL	Q03141	MAP/microtubule affinity-regulating kinase 3	MARK3	2.7091	0.0232	IKKalpha_IKKbeta
P05480-305S	P05480	Neuronal proto-oncogene tyrosine-protein kinase Src	Src	KPGTMsPEAFL	Q03141	MAP/microtubule affinity-regulating kinase 3	MARK3	2.5026	0.0232	IKKalpha_IKKbeta
P05480-305S	P05480	Neuronal proto-oncogene tyrosine-protein kinase Src	Src	KPGTMsPEAFL	P24788	Cyclin-dependent kinase 11B	CDK11B	2.279	0.1358	JNK
P05480-305S	P05480	Neuronal proto-oncogene tyrosine-protein kinase Src	Src	KPGTMsPEAFL	P24788	Cyclin-dependent kinase 11B	CDK11B	2.1318	0.1358	JNK
Q811D0-570S	Q811D0	Disks large homolog 1	Dlg1	MNSSVsSGSGS	P28652	Calcium/calmodulin-dependent protein kinase type II subunit beta	CAMK2B	4.6688	0.0209	CaMKII
Q811D0-570S	Q811D0	Disks large homolog 1	Dlg1	MNSSVsSGSGS	Q9WUA6	RAC-gamma serine/threonine-protein kinase	AKT3	2.8438	0.1168	GRK
Q811D0-570S	Q811D0	Disks large homolog 1	Dlg1	MNSSVsSGSGS	O88643	Serine/threonine-protein kinase PAK 1	PAK1	2.7526	0.0518	PAK
Q811D0-570S	Q811D0	Disks large homolog 1	Dlg1	MNSSVsSGSGS	O88643	Serine/threonine-protein kinase PAK 1	PAK1	2.7131	0.0518	PAK
Q811D0-598S	Q811D0	Disks large homolog 1	Dlg1	DKTKDsGLPSQ	Q9WUA6	RAC-gamma serine/threonine-protein kinase	AKT3	2.8438	0.1168	GRK
Q811D0-598S	Q811D0	Disks large homolog 1	Dlg1	DKTKDsGLPSQ	O88643	Serine/threonine-protein kinase PAK 1	PAK1	2.6993	0.0233	PAK
Q811D0-598S	Q811D0	Disks large homolog 1	Dlg1	DKTKDsGLPSQ	O88643	Serine/threonine-protein kinase PAK 1	PAK1	2.6606	0.0233	PAK
Q811D0-598S	Q811D0	Disks large homolog 1	Dlg1	DKTKDsGLPSQ	P28652	Calcium/calmodulin-dependent protein kinase type II subunit beta	CAMK2B	2.4163	0.0156	CaMKII
Q6PDM2-201S	Q6PDM2	Serine/arginine-rich splicing factor 1	Srsf1	GPRSPsYGRSR	Q61136	Serine/threonine-protein kinase PRP4 homolog	PRPF4B	14.3189	0.3282	CLK
Q6PDM2-201S	Q6PDM2	Serine/arginine-rich splicing factor 1	Srsf1	GPRSPsYGRSR	Q6PHZ2	Calcium/calmodulin-dependent protein kinase type II subunit delta	CAMK2D	5.5735	0.1628	CaMKII
Q6PDM2-201S	Q6PDM2	Serine/arginine-rich splicing factor 1	Srsf1	GPRSPsYGRSR	P68404	Protein kinase C beta type	PRKCB	2.2358	0.2236	PKC
Q6PDM2-199S	Q6PDM2	Serine/arginine-rich splicing factor 1	Srsf1	VDGPRsPSYGR	Q61136	Serine/threonine-protein kinase PRP4 homolog	PRPF4B	5.6399	0.0702	CLK
Q6PDM2-199S	Q6PDM2	Serine/arginine-rich splicing factor 1	Srsf1	VDGPRsPSYGR	P24788	Cyclin-dependent kinase 11B	CDK11B	2.0923	0.2856	MAPK3_MAPK1_MAPK7_NLK
Q5FWK3-223S	Q5FWK3	Rho GTPase-activating protein 1	Arhgap1	KSTQKsPATAP	O35495	Cyclin-dependent kinase 14	CDK14	3.7354	0.244	CDK2_CDK3_CDK1_CDK5
P00920-165S	P00920	Carbonic anhydrase 2	Ca2	LEALHsIKTKG	P68404	Protein kinase C beta type	PRKCB	2.4948	0.3624	PKC
P00920-165S	P00920	Carbonic anhydrase 2	Ca2	LEALHsIKTKG	P20444	Protein kinase C alpha type	PRKCA	2.2167	0.3624	PKC
O88447-523S	O88447	Kinesin light chain 1	Klc1	RRSREsLNMDV	P05132	cAMP-dependent protein kinase catalytic subunit alpha	PRKACA	5.8838	0.3214	PKA
O88447-523S	O88447	Kinesin light chain 1	Klc1	RRSREsLNMDV	Q5RJI5	Serine/threonine-protein kinase BRSK1	BRSK1	2.7788	0.0527	AMPK
O88447-523S	O88447	Kinesin light chain 1	Klc1	RRSREsLNMDV	P68404	Protein kinase C beta type	PRKCB	2.4704	0.2384	PKC
Q8VDN4-184T	Q8VDN4	Coiled-coil domain-containing protein 92	Ccdc92	DKLPEtPRRRM	P68404	Protein kinase C beta type	PRKCB	2.4948	0.2426	PKC
Q9Z1X2-16S	Q9Z1X2	Phosphatidylserine synthase 2	Ptdss2	GSGSEsPLLKG	Q9WV60	Glycogen synthase kinase-3 beta	GSK3B	2.0053	0.2026	MAPK3_MAPK1_MAPK7_NLK
Q9Z1X4-482S	Q9Z1X4	Interleukin enhancer-binding factor 3	Ilf3	SKGEDsAEESD	Q60737	Casein kinase II subunit alpha	CSNK2A1	2.0215	0.5136	CK2
Q6NSW3-1200S	Q6NSW3	A-kinase anchor protein SPHKAP	Sphkap	ASSRRsSHDWT	P05132	cAMP-dependent protein kinase catalytic subunit alpha	PRKACA	2.3457	0.0248	PKGcGK
Q6NSW3-1067S	Q6NSW3	A-kinase anchor protein SPHKAP	Sphkap	RLKASsCESIP	P05132	cAMP-dependent protein kinase catalytic subunit alpha	PRKACA	2.3457	0.0199	PKGcGK
Q03141-341S	Q03141	MAP/microtubule affinity-regulating kinase 3	Mark3	VGMGYsQEEIQ	Q9JLN9	Serine/threonine-protein kinase mTOR	MTOR	2.9245	0.4637	ATM_ATR
Q03141-341S	Q03141	MAP/microtubule affinity-regulating kinase 3	Mark3	VGMGYsQEEIQ	P16054	Protein kinase C epsilon type	PRKCE	2.711	0.0296	PKC
P27546-99S	P27546	Microtubule-associated protein 4	Map4	NNTAGsPTDFL	O35495	Cyclin-dependent kinase 14	CDK14	12.2277	0.1857	CDK2_CDK3_CDK1_CDK5
Q8BTM8-2152S	Q8BTM8	Filamin-A	Flna	RRRAPsVANIG	Q9WUA6	RAC-gamma serine/threonine-protein kinase	AKT3	8.7312	0.3418	PKB
Q8BTM8-2152S	Q8BTM8	Filamin-A	Flna	RRRAPsVANIG	O88643	Serine/threonine-protein kinase PAK 1	PAK1	8	0.1846	PAK
Q8BTM8-2152S	Q8BTM8	Filamin-A	Flna	RRRAPsVANIG	Q923T9	Calcium/calmodulin-dependent protein kinase type II subunit gamma	CAMK2G	5.6435	0.1645	CaMKII
Q8BTM8-2152S	Q8BTM8	Filamin-A	Flna	RRRAPsVANIG	P16054	Protein kinase C epsilon type	PRKCE	3.9177	0.0952	PKC
Q8BTM8-2152S	Q8BTM8	Filamin-A	Flna	RRRAPsVANIG	P70236	Dual specificity mitogen-activated protein kinase kinase 6	MAP2K6	3.8158	0.079	MAP2K
Q8BTM8-2152S	Q8BTM8	Filamin-A	Flna	RRRAPsVANIG	Q03141	MAP/microtubule affinity-regulating kinase 3	MARK3	2.7443	0.0232	IKKalpha_IKKbeta
Q8BTM8-2152S	Q8BTM8	Filamin-A	Flna	RRRAPsVANIG	Q03141	MAP/microtubule affinity-regulating kinase 3	MARK3	2.5026	0.0232	IKKalpha_IKKbeta
Q64727-346S	Q64727	Vinculin	Vcl	RGQGAsPVAMQ	Q9WUA6	RAC-gamma serine/threonine-protein kinase	AKT3	5.1896	0.1256	PKB
Q3UU96-1600S	Q3UU96	Serine/threonine-protein kinase MRCK alpha	Cdc42bpa	FSGSVsIPSIT	Q3UU96	Serine/threonine-protein kinase MRCK alpha	CDC42BPA	17.3693	0.0483	DMPK
P52480-6S	P52480	Pyruvate kinase PKM	Pkm	MPKPHsEAGTA	P68181	cAMP-dependent protein kinase catalytic subunit beta	PRKACB	2.5124	0.0199	PKGcGK
Q99NE5-849S	Q99NE5	Regulating synaptic membrane exocytosis protein 1	Rims1	ESQYSsEPDSE	Q60737	Casein kinase II subunit alpha	CSNK2A1	5.7029	0.3843	CK2
Q99NE5-1113S	Q99NE5	Regulating synaptic membrane exocytosis protein 1	Rims1	AKSSDsDVSDV	Q60737	Casein kinase II subunit alpha	CSNK2A1	3.6053	0.2887	CK2
Q9Z280-629S	Q9Z280	Phospholipase D1	Pld1	TGSIRsVQTGV	P16054	Protein kinase C epsilon type	PRKCE	4.8529	0.1784	PKC
Q9Z280-629S	Q9Z280	Phospholipase D1	Pld1	TGSIRsVQTGV	P20444	Protein kinase C alpha type	PRKCA	4.0024	0.1784	PKC
Q9Z280-629S	Q9Z280	Phospholipase D1	Pld1	TGSIRsVQTGV	O88643	Serine/threonine-protein kinase PAK 1	PAK1	3.4084	0.0704	PAK
Q9Z280-629S	Q9Z280	Phospholipase D1	Pld1	TGSIRsVQTGV	P16054	Protein kinase C epsilon type	PRKCE	3.0709	0.1784	PKC
Q9Z280-629S	Q9Z280	Phospholipase D1	Pld1	TGSIRsVQTGV	Q9WUA6	RAC-gamma serine/threonine-protein kinase	AKT3	2.4192	0.1168	GRK
O89001-1352S	O89001	Carboxypeptidase D	Cpd	MMSTGsKKSLL	P68404	Protein kinase C beta type	PRKCB	2.4948	0.4028	PKC
O89001-1352S	O89001	Carboxypeptidase D	Cpd	MMSTGsKKSLL	P20444	Protein kinase C alpha type	PRKCA	2.4462	0.4028	PKC
P16858-120S	P16858	Glyceraldehyde-3-phosphate dehydrogenase	Gapdh	KRVIIsAPSAD	P08414	Calcium/calmodulin-dependent protein kinase type IV	CAMK4	7.9973	0.0274	CaMKIV
P16858-120S	P16858	Glyceraldehyde-3-phosphate dehydrogenase	Gapdh	KRVIIsAPSAD	P16054	Protein kinase C epsilon type	PRKCE	3.5304	0.0785	PKC
P16858-120S	P16858	Glyceraldehyde-3-phosphate dehydrogenase	Gapdh	KRVIIsAPSAD	P08414	Calcium/calmodulin-dependent protein kinase type IV	CAMK4	2.5213	0.021	CaMKI
P16858-120S	P16858	Glyceraldehyde-3-phosphate dehydrogenase	Gapdh	KRVIIsAPSAD	P68181	cAMP-dependent protein kinase catalytic subunit beta	PRKACB	2.5124	0.0199	PKGcGK
P16858-235T	P16858	Glyceraldehyde-3-phosphate dehydrogenase	Gapdh	AFRVPtPNVSV	P08414	Calcium/calmodulin-dependent protein kinase type IV	CAMK4	2.8147	0.0245	CaMKI
P16858-235T	P16858	Glyceraldehyde-3-phosphate dehydrogenase	Gapdh	AFRVPtPNVSV	P68181	cAMP-dependent protein kinase catalytic subunit beta	PRKACB	2.5124	0.0198	PKGcGK
O35295-316S	O35295	Transcriptional activator protein Pur-beta	Purb	GGGDEsEGEEV	Q60737	Casein kinase II subunit alpha	CSNK2A1	3.3329	0.5367	CK2
E9Q8I9-3019S	E9Q8I9	Protein furry homolog	Fry	SVSGTsL----	Q03141	MAP/microtubule affinity-regulating kinase 3	MARK3	2.6324	0.0298	NEK1_NEK5_NEK3_NEK4_NEK11_NEK2
Q80TV8-568S	Q80TV8	CLIP-associating protein 1	Clasp1	LNRPLsAKRSP	Q03141	MAP/microtubule affinity-regulating kinase 3	MARK3	5.3682	0.0084	AuroraA
Q80TV8-568S	Q80TV8	CLIP-associating protein 1	Clasp1	LNRPLsAKRSP	O35495	Cyclin-dependent kinase 14	CDK14	4.5757	0.0806	CDK2_CDK3_CDK1_CDK5
Q80TV8-568S	Q80TV8	CLIP-associating protein 1	Clasp1	LNRPLsAKRSP	P20444	Protein kinase C alpha type	PRKCA	2.8126	0.3687	PKC
Q80TV8-568S	Q80TV8	CLIP-associating protein 1	Clasp1	LNRPLsAKRSP	Q03141	MAP/microtubule affinity-regulating kinase 3	MARK3	2.7486	0.0297	NEK1_NEK5_NEK3_NEK4_NEK11_NEK2
Q80TV8-568S	Q80TV8	CLIP-associating protein 1	Clasp1	LNRPLsAKRSP	Q9WV60	Glycogen synthase kinase-3 beta	GSK3B	2.7381	0.0388	GSK3
Q80TV8-568S	Q80TV8	CLIP-associating protein 1	Clasp1	LNRPLsAKRSP	P68404	Protein kinase C beta type	PRKCB	2.4948	0.3687	PKC
Q80TV8-568S	Q80TV8	CLIP-associating protein 1	Clasp1	LNRPLsAKRSP	Q2NL51	Glycogen synthase kinase-3 alpha	GSK3A	2.0429	0.0388	GSK3
Q80TV8-1110S	Q80TV8	CLIP-associating protein 1	Clasp1	TSPLTsPTNCS	O35495	Cyclin-dependent kinase 14	CDK14	8.8885	0.1619	CDK2_CDK3_CDK1_CDK5
Q80TV8-1110S	Q80TV8	CLIP-associating protein 1	Clasp1	TSPLTsPTNCS	Q03141	MAP/microtubule affinity-regulating kinase 3	MARK3	5.3682	0.0084	AuroraA
Q80TV8-1110S	Q80TV8	CLIP-associating protein 1	Clasp1	TSPLTsPTNCS	Q9WV60	Glycogen synthase kinase-3 beta	GSK3B	3.712	0.0628	GSK3
Q80TV8-1110S	Q80TV8	CLIP-associating protein 1	Clasp1	TSPLTsPTNCS	Q6PCN3	Tau-tubulin kinase 1	TTBK1	2.7488	0.0301	CK1
Q80TV8-1110S	Q80TV8	CLIP-associating protein 1	Clasp1	TSPLTsPTNCS	Q03141	MAP/microtubule affinity-regulating kinase 3	MARK3	2.7487	0.0299	NEK1_NEK5_NEK3_NEK4_NEK11_NEK2
Q80TV8-1110S	Q80TV8	CLIP-associating protein 1	Clasp1	TSPLTsPTNCS	Q2NL51	Glycogen synthase kinase-3 alpha	GSK3A	2.1052	0.0628	GSK3
Q922J3-192S	Q922J3	CAP-Gly domain-containing linker protein 1	Clip1	LTKTAsESISN	Q6PCN3	Tau-tubulin kinase 1	TTBK1	3.3879	0.118	CK1
Q922J3-192S	Q922J3	CAP-Gly domain-containing linker protein 1	Clip1	LTKTAsESISN	Q9WV60	Glycogen synthase kinase-3 beta	GSK3B	3.1246	0.0901	GSK3
Q922J3-192S	Q922J3	CAP-Gly domain-containing linker protein 1	Clip1	LTKTAsESISN	Q03141	MAP/microtubule affinity-regulating kinase 3	MARK3	2.7506	0.0328	NEK1_NEK5_NEK3_NEK4_NEK11_NEK2
Q922J3-192S	Q922J3	CAP-Gly domain-containing linker protein 1	Clip1	LTKTAsESISN	Q2NL51	Glycogen synthase kinase-3 alpha	GSK3A	2.3238	0.0901	GSK3
Q922J3-1189S	Q922J3	CAP-Gly domain-containing linker protein 1	Clip1	LQKSIsLTSAL	Q03141	MAP/microtubule affinity-regulating kinase 3	MARK3	2.7586	0.0408	NEK1_NEK5_NEK3_NEK4_NEK11_NEK2
P20917-573S	P20917	Myelin-associated glycoprotein	Mag	PDKYEsEKQRL	P20444	Protein kinase C alpha type	PRKCA	3.0671	0.4264	PKC
P20917-573S	P20917	Myelin-associated glycoprotein	Mag	PDKYEsEKQRL	P68404	Protein kinase C beta type	PRKCB	2.4948	0.4264	PKC
P16054-710T	P16054	Protein kinase C epsilon type	Prkce	EEPILtLVDEA	P16054	Protein kinase C epsilon type	PRKCE	2.7478	0.0238	PKC
P16054-710T	P16054	Protein kinase C epsilon type	Prkce	EEPILtLVDEA	P16054	Protein kinase C epsilon type	PRKCE	2.7465	0.0238	PKC
P16054-334S	P16054	Protein kinase C epsilon type	Prkce	SPQPAsGNSPS	Q03141	MAP/microtubule affinity-regulating kinase 3	MARK3	7.5078	0.0361	IKKalpha_IKKbeta
P16054-334S	P16054	Protein kinase C epsilon type	Prkce	SPQPAsGNSPS	Q9WV60	Glycogen synthase kinase-3 beta	GSK3B	7.4171	0.1633	MAPK3_MAPK1_MAPK7_NLK
P16054-334S	P16054	Protein kinase C epsilon type	Prkce	SPQPAsGNSPS	P24788	Cyclin-dependent kinase 11B	CDK11B	3.0452	0.1633	MAPK3_MAPK1_MAPK7_NLK
P16054-334S	P16054	Protein kinase C epsilon type	Prkce	SPQPAsGNSPS	O88643	Serine/threonine-protein kinase PAK 1	PAK1	2.8174	0.0553	PAK
P16054-334S	P16054	Protein kinase C epsilon type	Prkce	SPQPAsGNSPS	Q8C015	Serine/threonine-protein kinase PAK 5	PAK5	2.817	0.0553	PAK
P16054-334S	P16054	Protein kinase C epsilon type	Prkce	SPQPAsGNSPS	Q03141	MAP/microtubule affinity-regulating kinase 3	MARK3	2.7568	0.0361	IKKalpha_IKKbeta
P16054-334S	P16054	Protein kinase C epsilon type	Prkce	SPQPAsGNSPS	P16054	Protein kinase C epsilon type	PRKCE	2.7478	0.0238	PKC
P16054-334S	P16054	Protein kinase C epsilon type	Prkce	SPQPAsGNSPS	P16054	Protein kinase C epsilon type	PRKCE	2.7465	0.0238	PKC
Q62383-12S	Q62383	Transcription elongation factor SPT6	Supt6h	SEAEEsEEEYN	Q60737	Casein kinase II subunit alpha	CSNK2A1	9.0789	0.5372	CK2
Q61879-1935S	Q61879	Myosin-10	Myh10	RGGPIsFSSSR	Q3UU96	Serine/threonine-protein kinase MRCK alpha	CDC42BPA	2.1419	0.0187	ROCK
Q61879-1935S	Q61879	Myosin-10	Myh10	RGGPIsFSSSR	O88643	Serine/threonine-protein kinase PAK 1	PAK1	2.0809	0.1505	PAK
Q80U23-42S	Q80U23	Syntaphilin	Snph	SSNSGsCKGSD	P68404	Protein kinase C beta type	PRKCB	2.4948	0.2885	PKC
P50136-335T	P50136	2-oxoisovalerate dehydrogenase subunit alpha, mitochondrial	Bckdha	IGHHStSDDSS	O55028	[3-methyl-2-oxobutanoate dehydrogenase [lipoamide]] kinase, mitochondrial	BCKDK	11.249	0.1473	PDHK
P97352-32S	P97352	Protein S100-A13	S100a13	EGRKGsLNINE	P24788	Cyclin-dependent kinase 11B	CDK11B	2.3186	0.0656	RCK
P70211-1139S	P70211	Netrin receptor DCC	Dcc	ATHSVsKRKGS	P20444	Protein kinase C alpha type	PRKCA	3.7198	0.455	PKC
P70211-1139S	P70211	Netrin receptor DCC	Dcc	ATHSVsKRKGS	P68404	Protein kinase C beta type	PRKCB	2.4948	0.455	PKC
Q9CZW5-282S	Q9CZW5	Mitochondrial import receptor subunit TOM70	Tomm70	LKGEKsDEDKD	Q60737	Casein kinase II subunit alpha	CSNK2A1	2.0959	0.5072	CK2
Q6PIE5-464S	Q6PIE5	Sodium/potassium-transporting ATPase subunit alpha-2	Atp1a2	ELSCGsVRKMR	P20444	Protein kinase C alpha type	PRKCA	4.1268	0.4697	PKC
Q6PIE5-464S	Q6PIE5	Sodium/potassium-transporting ATPase subunit alpha-2	Atp1a2	ELSCGsVRKMR	P68404	Protein kinase C beta type	PRKCB	2.4948	0.4697	PKC
Q60875-885S	Q60875	Rho guanine nucleotide exchange factor 2	Arhgef2	DPRRRsLPAGD	O88643	Serine/threonine-protein kinase PAK 1	PAK1	8	0.1906	PAK
Q60875-885S	Q60875	Rho guanine nucleotide exchange factor 2	Arhgef2	DPRRRsLPAGD	Q8C015	Serine/threonine-protein kinase PAK 5	PAK5	5.7129	0.1906	PAK
Q60875-885S	Q60875	Rho guanine nucleotide exchange factor 2	Arhgef2	DPRRRsLPAGD	Q9WUA6	RAC-gamma serine/threonine-protein kinase	AKT3	2.7495	0.0256	PKB
P54775-355S	P54775	26S proteasome regulatory subunit 6B	Psmc4	SKMNLsEEVDL	Q03141	MAP/microtubule affinity-regulating kinase 3	MARK3	5.3682	0.0086	AuroraA
P22005-88S	P22005	Proenkephalin-A	Penk	MYKDSsKQDES	Q60737	Casein kinase II subunit alpha	CSNK2A1	2.4813	0.3789	CK2
O88643-225T	O88643	Serine/threonine-protein kinase PAK 1	Pak1	SPISPtENNTT	P70236	Dual specificity mitogen-activated protein kinase kinase 6	MAP2K6	3.7602	0.02	MAP2K
O88643-225T	O88643	Serine/threonine-protein kinase PAK 1	Pak1	SPISPtENNTT	Q9WUA6	RAC-gamma serine/threonine-protein kinase	AKT3	3.5093	0.1168	GRK
O88643-225T	O88643	Serine/threonine-protein kinase PAK 1	Pak1	SPISPtENNTT	P70236	Dual specificity mitogen-activated protein kinase kinase 6	MAP2K6	2.2291	0.02	MAP2K
O88643-225T	O88643	Serine/threonine-protein kinase PAK 1	Pak1	SPISPtENNTT	P70236	Dual specificity mitogen-activated protein kinase kinase 6	MAP2K6	2.2257	0.02	MAP2K
O88643-225T	O88643	Serine/threonine-protein kinase PAK 1	Pak1	SPISPtENNTT	P70236	Dual specificity mitogen-activated protein kinase kinase 6	MAP2K6	2.2213	0.02	MAP2K
O88643-225T	O88643	Serine/threonine-protein kinase PAK 1	Pak1	SPISPtENNTT	O55028	[3-methyl-2-oxobutanoate dehydrogenase [lipoamide]] kinase, mitochondrial	BCKDK	2.0814	0.0199	PDHK
Q9QXS1-4620S	Q9QXS1	Plectin	Plec	SKGYYsPYSVS	O35495	Cyclin-dependent kinase 14	CDK14	12.9278	0.2522	CDK2_CDK3_CDK1_CDK5
Q9Z2W8-862S	Q9Z2W8	Glutamate receptor 4	Gria4	NKARLsITGSV	P63318	Protein kinase C gamma type	PRKCG	11.3834	0.1987	PKC
Q9Z2W8-862S	Q9Z2W8	Glutamate receptor 4	Gria4	NKARLsITGSV	P05132	cAMP-dependent protein kinase catalytic subunit alpha	PRKACA	5.5915	0.2923	PKA
Q9Z2W8-862S	Q9Z2W8	Glutamate receptor 4	Gria4	NKARLsITGSV	P20444	Protein kinase C alpha type	PRKCA	3.6794	0.1987	PKC
Q9QZS3-636S	Q9QZS3	Protein numb homolog	Numb	QRTNPsPTNPF	Q61136	Serine/threonine-protein kinase PRP4 homolog	PRPF4B	8.1265	0.0527	HIPK1_HIPK2
P08775-1913S	P08775	DNA-directed RNA polymerase II subunit RPB1	Polr2a	KYSPTsPTYSP	P24788	Cyclin-dependent kinase 11B	CDK11B	3.7512	0.0191	CDK7
P08775-1913S	P08775	DNA-directed RNA polymerase II subunit RPB1	Polr2a	KYSPTsPTYSP	O35495	Cyclin-dependent kinase 14	CDK14	2.1014	0.2906	CDK2_CDK3_CDK1_CDK5
Q04690-2819S	Q04690	Neurofibromin	Nf1	RTRHGsASQVQ	Q9WUA6	RAC-gamma serine/threonine-protein kinase	AKT3	8.4941	0.3601	PKB
Q04690-2525S	Q04690	Neurofibromin	Nf1	ARKSMsLDMGQ	P68404	Protein kinase C beta type	PRKCB	2.2339	0.2235	PKC
Q8C080-51S	Q8C080	Sorting nexin-16	Snx16	DSAVGsLKQTN	P20444	Protein kinase C alpha type	PRKCA	2.973	0.4172	PKC
Q8C080-51S	Q8C080	Sorting nexin-16	Snx16	DSAVGsLKQTN	P68404	Protein kinase C beta type	PRKCB	2.4948	0.4172	PKC
Q9R0N3-139T	Q9R0N3	Synaptotagmin-11	Syt11	PMTSLtPGESK	Q6PCN3	Tau-tubulin kinase 1	TTBK1	10.2955	0.115	CK1
Q9R020-193S	Q9R020	Zinc finger Ran-binding domain-containing protein 2	Zranb2	SEEEDsNKKKS	P68404	Protein kinase C beta type	PRKCB	2.4948	0.2641	PKC
P43274-36S	P43274	Histone H1.4	H1	AKRKTsGPPVS	P05132	cAMP-dependent protein kinase catalytic subunit alpha	PRKACA	2.3457	0.0219	PKGcGK
Q61644-346S	Q61644	Protein kinase C and casein kinase substrate in neurons protein 1	Pacsin1	RGSVSsYDRGQ	P68404	Protein kinase C beta type	PRKCB	2.4948	0.315	PKC
Q8K212-353S	Q8K212	Phosphofurin acidic cluster sorting protein 1	Pacs1	GLEHVsREQIR	Q60737	Casein kinase II subunit alpha	CSNK2A1	2.054	0.071	CK2
Q8K212-529S	Q8K212	Phosphofurin acidic cluster sorting protein 1	Pacs1	TNSSDsERSPD	Q6PCN3	Tau-tubulin kinase 1	TTBK1	3.7511	0.1158	CK1
Q8K212-529S	Q8K212	Phosphofurin acidic cluster sorting protein 1	Pacs1	TNSSDsERSPD	Q60737	Casein kinase II subunit alpha	CSNK2A1	3.4004	0.1078	CK2
Q8K212-529S	Q8K212	Phosphofurin acidic cluster sorting protein 1	Pacs1	TNSSDsERSPD	P68404	Protein kinase C beta type	PRKCB	2.4948	0.3245	PKC
Q8K212-23S	Q8K212	Phosphofurin acidic cluster sorting protein 1	Pacs1	SSQRGsGVAQS	O88643	Serine/threonine-protein kinase PAK 1	PAK1	5.6204	0.1727	PAK
Q8BTI8-928S	Q8BTI8	Serine/arginine repetitive matrix protein 2	Srrm2	KSRSIsPCPKV	Q61136	Serine/threonine-protein kinase PRP4 homolog	PRPF4B	2.8726	0.3411	CLK
Q8BTI8-962S	Q8BTI8	Serine/arginine repetitive matrix protein 2	Srrm2	LRHSGsTSPYL	Q61136	Serine/threonine-protein kinase PRP4 homolog	PRPF4B	2.8675	0.3049	CLK
Q8BTI8-963T	Q8BTI8	Serine/arginine repetitive matrix protein 2	Srrm2	RHSGStSPYLK	Q61136	Serine/threonine-protein kinase PRP4 homolog	PRPF4B	2.137	0.2232	CLK
Q8BTI8-1179S	Q8BTI8	Serine/arginine repetitive matrix protein 2	Srrm2	RSGAGsPPGKR	Q61136	Serine/threonine-protein kinase PRP4 homolog	PRPF4B	2.1953	0.2468	CLK
Q8BTI8-823T	Q8BTI8	Serine/arginine repetitive matrix protein 2	Srrm2	KVKSGtPPRPG	Q61136	Serine/threonine-protein kinase PRP4 homolog	PRPF4B	2.8729	0.3435	CLK
Q8BTI8-507S	Q8BTI8	Serine/arginine repetitive matrix protein 2	Srrm2	HSRSRsPQWRR	Q61136	Serine/threonine-protein kinase PRP4 homolog	PRPF4B	2.8985	0.3797	CLK
Q8BTI8-924S	Q8BTI8	Serine/arginine repetitive matrix protein 2	Srrm2	TPQRKsRSISP	P68404	Protein kinase C beta type	PRKCB	2.3969	0.2333	PKC
Q8BTI8-926S	Q8BTI8	Serine/arginine repetitive matrix protein 2	Srrm2	QRKSRsISPCP	Q61136	Serine/threonine-protein kinase PRP4 homolog	PRPF4B	2.8736	0.3482	CLK
Q8BTI8-1535S	Q8BTI8	Serine/arginine repetitive matrix protein 2	Srrm2	RQRSHsGSSPE	Q61136	Serine/threonine-protein kinase PRP4 homolog	PRPF4B	2.8698	0.3216	CLK
Q5DTT2-736S	Q5DTT2	PH and SEC7 domain-containing protein 1	Psd	VIKRVsGGSGS	P28652	Calcium/calmodulin-dependent protein kinase type II subunit beta	CAMK2B	2.7273	0.0241	CaMKII
Q6DIC0-166S	Q6DIC0	Probable global transcription activator SNF2L2	Smarca2	PNRGPsPFSPV	O35495	Cyclin-dependent kinase 14	CDK14	12.4386	0.15	CDK2_CDK3_CDK1_CDK5
Q91V14-963S	Q91V14	Solute carrier family 12 member 5	Slc12a5	DESRGsIRRKN	P20444	Protein kinase C alpha type	PRKCA	3.0524	0.5042	PKC
Q91V14-963S	Q91V14	Solute carrier family 12 member 5	Slc12a5	DESRGsIRRKN	P68404	Protein kinase C beta type	PRKCB	2.4948	0.5042	PKC
Q9JM63-345S	Q9JM63	ATP-sensitive inward rectifier potassium channel 10	Kcnj10	SGLRDsTVRYG	P68404	Protein kinase C beta type	PRKCB	2.4948	0.2606	PKC
Q8BZ98-767S	Q8BZ98	Dynamin-3	Dnm3	RSPPPsPTTQR	P24788	Cyclin-dependent kinase 11B	CDK11B	13.9452	0.2973	MAPK3_MAPK1_MAPK7_NLK
Q8BZ98-767S	Q8BZ98	Dynamin-3	Dnm3	RSPPPsPTTQR	O35495	Cyclin-dependent kinase 14	CDK14	3.7439	0.315	CDK2_CDK3_CDK1_CDK5
Q8BZ98-767S	Q8BZ98	Dynamin-3	Dnm3	RSPPPsPTTQR	Q9WV60	Glycogen synthase kinase-3 beta	GSK3B	2.3204	0.2973	MAPK3_MAPK1_MAPK7_NLK
Q8C015-341S	Q8C015	Serine/threonine-protein kinase PAK 5	Pak5	AQMVFsPPLSG	Q8C015	Serine/threonine-protein kinase PAK 5	PAK5	2.8846	0.0106	PAK
P17427-622S	P17427	AP-2 complex subunit alpha-2	Ap2a2	KKKGPsTVTDL	Q9WUA6	RAC-gamma serine/threonine-protein kinase	AKT3	2.7478	0.0285	RSK
Q9QX47-2027S	Q9QX47	Protein SON	Son	AVRRRsFSISP	Q61136	Serine/threonine-protein kinase PRP4 homolog	PRPF4B	5.9284	0.2423	CLK
Q9QX47-2031S	Q9QX47	Protein SON	Son	RSFSIsPVRLR	Q61136	Serine/threonine-protein kinase PRP4 homolog	PRPF4B	5.2143	0.2068	CLK
Q9QX47-1071S	Q9QX47	Protein SON	Son	ERSMMsPMADR	Q61136	Serine/threonine-protein kinase PRP4 homolog	PRPF4B	3.3461	0.0766	CLK
P16330-4S	P16330	2',3'-cyclic-nucleotide 3'-phosphodiesterase	Cnp	--MNTsFTRKS	P16054	Protein kinase C epsilon type	PRKCE	3.7821	0.4353	PKC
P16330-4S	P16330	2',3'-cyclic-nucleotide 3'-phosphodiesterase	Cnp	--MNTsFTRKS	P20444	Protein kinase C alpha type	PRKCA	3.0524	0.4353	PKC
P16330-4S	P16330	2',3'-cyclic-nucleotide 3'-phosphodiesterase	Cnp	--MNTsFTRKS	P68404	Protein kinase C beta type	PRKCB	2.4948	0.4353	PKC
P63328-427T	P63328	Serine/threonine-protein phosphatase 2B catalytic subunit alpha isoform	Ppp3ca	TLKGLtPTGML	Q9WV60	Glycogen synthase kinase-3 beta	GSK3B	2.5833	0.2543	MAPK3_MAPK1_MAPK7_NLK
P63328-427T	P63328	Serine/threonine-protein phosphatase 2B catalytic subunit alpha isoform	Ppp3ca	TLKGLtPTGML	P24788	Cyclin-dependent kinase 11B	CDK11B	2.033	0.1326	JNK
Q80YE4-1032S	Q80YE4	Serine/threonine-protein kinase LMTK1	Aatk	EQDLRsPPSPG	O35495	Cyclin-dependent kinase 14	CDK14	6.2609	0.1877	CDK2_CDK3_CDK1_CDK5
Q80YE4-1277S	Q80YE4	Serine/threonine-protein kinase LMTK1	Aatk	LRAGHsPDSSA	O35495	Cyclin-dependent kinase 14	CDK14	5.7993	0.1857	CDK2_CDK3_CDK1_CDK5
Q9Z0J4-858S	Q9Z0J4	Nitric oxide synthase, brain	Nos1	DSRKSsGDGPD	P11798	Calcium/calmodulin-dependent protein kinase type II subunit alpha	CAMK2A	5.8311	0.1343	CaMKII
Q9Z0J4-858S	Q9Z0J4	Nitric oxide synthase, brain	Nos1	DSRKSsGDGPD	Q3UU96	Serine/threonine-protein kinase MRCK alpha	CDC42BPA	4.9418	0.1153	DMPK
Q9Z0J4-858S	Q9Z0J4	Nitric oxide synthase, brain	Nos1	DSRKSsGDGPD	P05132	cAMP-dependent protein kinase catalytic subunit alpha	PRKACA	3.786	0.1951	PKA
Q9Z0J4-858S	Q9Z0J4	Nitric oxide synthase, brain	Nos1	DSRKSsGDGPD	P68181	cAMP-dependent protein kinase catalytic subunit beta	PRKACB	2.5124	0.0208	PKGcGK
Q9Z0J4-858S	Q9Z0J4	Nitric oxide synthase, brain	Nos1	DSRKSsGDGPD	P05132	cAMP-dependent protein kinase catalytic subunit alpha	PRKACA	2.3457	0.0208	PKGcGK
Q9Z0J4-858S	Q9Z0J4	Nitric oxide synthase, brain	Nos1	DSRKSsGDGPD	Q9WUA6	RAC-gamma serine/threonine-protein kinase	AKT3	2.2019	0.0202	PKB
Q9Z0J4-858S	Q9Z0J4	Nitric oxide synthase, brain	Nos1	DSRKSsGDGPD	P08414	Calcium/calmodulin-dependent protein kinase type IV	CAMK4	2.0914	0.022	CaMKI
O35954-300S	O35954	Membrane-associated phosphatidylinositol transfer protein 1	Pitpnm1	PGPDAsPDASF	O35495	Cyclin-dependent kinase 14	CDK14	10.4687	0.1314	CDK2_CDK3_CDK1_CDK5
O35954-895S	O35954	Membrane-associated phosphatidylinositol transfer protein 1	Pitpnm1	EPSIYsPAFPR	O35495	Cyclin-dependent kinase 14	CDK14	11.0548	0.1751	CDK2_CDK3_CDK1_CDK5
O08599-507S	O08599	Syntaxin-binding protein 1	Stxbp1	ISTRSsASFST	P63318	Protein kinase C gamma type	PRKCG	2.5584	0.0369	PKC
O08599-86S	O08599	Syntaxin-binding protein 1	Stxbp1	EKSVHsLISDF	P63318	Protein kinase C gamma type	PRKCG	5.3767	0.1452	PKC
O08599-86S	O08599	Syntaxin-binding protein 1	Stxbp1	EKSVHsLISDF	P20444	Protein kinase C alpha type	PRKCA	3.3315	0.1452	PKC
P08551-503S	P08551	Neurofilament light polypeptide	Nefl	AAKDEsEDTKE	Q60737	Casein kinase II subunit alpha	CSNK2A1	7.488	0.3352	CK2
P08551-503S	P08551	Neurofilament light polypeptide	Nefl	AAKDEsEDTKE	P28652	Calcium/calmodulin-dependent protein kinase type II subunit beta	CAMK2B	2.2342	0.0144	CaMKII
P08553-51S	P08553	Neurofilament medium polypeptide	Nefm	STVSSsYKRSA	P20444	Protein kinase C alpha type	PRKCA	3.0675	0.4717	PKC
P08553-51S	P08553	Neurofilament medium polypeptide	Nefm	STVSSsYKRSA	P68404	Protein kinase C beta type	PRKCB	2.4948	0.4717	PKC
Q60864-16S	Q60864	Stress-induced-phosphoprotein 1	Stip1	GNKALsAGNID	Q6PHZ2	Calcium/calmodulin-dependent protein kinase type II subunit delta	CAMK2D	2.5501	0.0235	CaMKII
P08414-387S	P08414	Calcium/calmodulin-dependent protein kinase type IV	Camk4	VEAEAsADEMR	Q60737	Casein kinase II subunit alpha	CSNK2A1	8.3314	0.4229	CK2
P08414-387S	P08414	Calcium/calmodulin-dependent protein kinase type IV	Camk4	VEAEAsADEMR	P08414	Calcium/calmodulin-dependent protein kinase type IV	CAMK4	3.1274	0.0196	CaMKIV
P08414-396S	P08414	Calcium/calmodulin-dependent protein kinase type IV	Camk4	MRKLQsEEVEK	P08414	Calcium/calmodulin-dependent protein kinase type IV	CAMK4	8.0768	0.0305	CaMKIV
P08414-396S	P08414	Calcium/calmodulin-dependent protein kinase type IV	Camk4	MRKLQsEEVEK	Q60737	Casein kinase II subunit alpha	CSNK2A1	4.6952	0.2782	CK2
Q8R3Z5-186S	Q8R3Z5	Voltage-dependent L-type calcium channel subunit beta-1	Cacnb1	LSSSKsGDNSS	P63318	Protein kinase C gamma type	PRKCG	3.7883	0.0954	PKC
Q8R3Z5-186S	Q8R3Z5	Voltage-dependent L-type calcium channel subunit beta-1	Cacnb1	LSSSKsGDNSS	P11798	Calcium/calmodulin-dependent protein kinase type II subunit alpha	CAMK2A	3.1763	0.0897	CaMKII
P20357-1537S	P20357	Microtubule-associated protein 2	Map2	VTDGIsKSPEK	Q6PCN3	Tau-tubulin kinase 1	TTBK1	3.3419	0.1124	CK1
P20357-361S	P20357	Microtubule-associated protein 2	Map2	SALATsKESSK	P11798	Calcium/calmodulin-dependent protein kinase type II subunit alpha	CAMK2A	4.0261	0.0779	CaMKII
P20357-361S	P20357	Microtubule-associated protein 2	Map2	SALATsKESSK	P28652	Calcium/calmodulin-dependent protein kinase type II subunit beta	CAMK2B	3.7593	0.0779	CaMKII
P20357-361S	P20357	Microtubule-associated protein 2	Map2	SALATsKESSK	Q923T9	Calcium/calmodulin-dependent protein kinase type II subunit gamma	CAMK2G	3.7394	0.0779	CaMKII
P20357-361S	P20357	Microtubule-associated protein 2	Map2	SALATsKESSK	Q6PHZ2	Calcium/calmodulin-dependent protein kinase type II subunit delta	CAMK2D	3.6968	0.0779	CaMKII
P20357-365S	P20357	Microtubule-associated protein 2	Map2	TSKESsKDEEP	P28652	Calcium/calmodulin-dependent protein kinase type II subunit beta	CAMK2B	2.7186	0.0233	CaMKII
P20357-365S	P20357	Microtubule-associated protein 2	Map2	TSKESsKDEEP	Q923T9	Calcium/calmodulin-dependent protein kinase type II subunit gamma	CAMK2G	2.7042	0.0233	CaMKII
P20357-365S	P20357	Microtubule-associated protein 2	Map2	TSKESsKDEEP	Q60737	Casein kinase II subunit alpha	CSNK2A1	2.6957	0.4722	CK2
P20357-365S	P20357	Microtubule-associated protein 2	Map2	TSKESsKDEEP	Q6PHZ2	Calcium/calmodulin-dependent protein kinase type II subunit delta	CAMK2D	2.6734	0.0233	CaMKII
P20357-238S	P20357	Microtubule-associated protein 2	Map2	EDRKQsTEPSI	P11798	Calcium/calmodulin-dependent protein kinase type II subunit alpha	CAMK2A	7.5505	0.1394	CaMKII
P20357-238S	P20357	Microtubule-associated protein 2	Map2	EDRKQsTEPSI	P28652	Calcium/calmodulin-dependent protein kinase type II subunit beta	CAMK2B	5.5826	0.1394	CaMKII
P20357-238S	P20357	Microtubule-associated protein 2	Map2	EDRKQsTEPSI	Q923T9	Calcium/calmodulin-dependent protein kinase type II subunit gamma	CAMK2G	5.5529	0.1394	CaMKII
P20357-238S	P20357	Microtubule-associated protein 2	Map2	EDRKQsTEPSI	Q6PHZ2	Calcium/calmodulin-dependent protein kinase type II subunit delta	CAMK2D	5.4897	0.1394	CaMKII
P20357-1743S	P20357	Microtubule-associated protein 2	Map2	QAKVGsLDNAH	P28652	Calcium/calmodulin-dependent protein kinase type II subunit beta	CAMK2B	2.737	0.0419	CaMKII
P20357-1743S	P20357	Microtubule-associated protein 2	Map2	QAKVGsLDNAH	Q923T9	Calcium/calmodulin-dependent protein kinase type II subunit gamma	CAMK2G	2.7225	0.0419	CaMKII
P20357-1743S	P20357	Microtubule-associated protein 2	Map2	QAKVGsLDNAH	Q6PHZ2	Calcium/calmodulin-dependent protein kinase type II subunit delta	CAMK2D	2.6915	0.0419	CaMKII
P20357-1743S	P20357	Microtubule-associated protein 2	Map2	QAKVGsLDNAH	P11798	Calcium/calmodulin-dependent protein kinase type II subunit alpha	CAMK2A	2.1243	0.0419	CaMKII
P20357-18S	P20357	Microtubule-associated protein 2	Map2	HWTSAsLTEAA	P11798	Calcium/calmodulin-dependent protein kinase type II subunit alpha	CAMK2A	3.3718	0.0563	CaMKII
P20357-18S	P20357	Microtubule-associated protein 2	Map2	HWTSAsLTEAA	Q6PCN3	Tau-tubulin kinase 1	TTBK1	3.3419	0.1232	CK1
P20357-18S	P20357	Microtubule-associated protein 2	Map2	HWTSAsLTEAA	P28652	Calcium/calmodulin-dependent protein kinase type II subunit beta	CAMK2B	2.7884	0.0563	CaMKII
P20357-18S	P20357	Microtubule-associated protein 2	Map2	HWTSAsLTEAA	Q923T9	Calcium/calmodulin-dependent protein kinase type II subunit gamma	CAMK2G	2.7736	0.0563	CaMKII
P20357-18S	P20357	Microtubule-associated protein 2	Map2	HWTSAsLTEAA	Q6PHZ2	Calcium/calmodulin-dependent protein kinase type II subunit delta	CAMK2D	2.742	0.0563	CaMKII
P20357-823S	P20357	Microtubule-associated protein 2	Map2	RSRLAsVSADA	P11798	Calcium/calmodulin-dependent protein kinase type II subunit alpha	CAMK2A	6.6086	0.1265	CaMKII
P20357-823S	P20357	Microtubule-associated protein 2	Map2	RSRLAsVSADA	P28652	Calcium/calmodulin-dependent protein kinase type II subunit beta	CAMK2B	5.2518	0.1265	CaMKII
P20357-823S	P20357	Microtubule-associated protein 2	Map2	RSRLAsVSADA	Q923T9	Calcium/calmodulin-dependent protein kinase type II subunit gamma	CAMK2G	5.2239	0.1265	CaMKII
P20357-823S	P20357	Microtubule-associated protein 2	Map2	RSRLAsVSADA	Q6PHZ2	Calcium/calmodulin-dependent protein kinase type II subunit delta	CAMK2D	5.1644	0.1265	CaMKII
P20357-472S	P20357	Microtubule-associated protein 2	Map2	GVIQTsTEQSF	P11798	Calcium/calmodulin-dependent protein kinase type II subunit alpha	CAMK2A	6.3396	0.1163	CaMKII
P20357-472S	P20357	Microtubule-associated protein 2	Map2	GVIQTsTEQSF	P28652	Calcium/calmodulin-dependent protein kinase type II subunit beta	CAMK2B	4.9906	0.1163	CaMKII
P20357-472S	P20357	Microtubule-associated protein 2	Map2	GVIQTsTEQSF	Q923T9	Calcium/calmodulin-dependent protein kinase type II subunit gamma	CAMK2G	4.9641	0.1163	CaMKII
P20357-472S	P20357	Microtubule-associated protein 2	Map2	GVIQTsTEQSF	Q6PHZ2	Calcium/calmodulin-dependent protein kinase type II subunit delta	CAMK2D	4.9075	0.1163	CaMKII
P20357-283S	P20357	Microtubule-associated protein 2	Map2	LAAPIsPGPLT	P24788	Cyclin-dependent kinase 11B	CDK11B	10.1988	0.2926	MAPK3_MAPK1_MAPK7_NLK
P20357-283S	P20357	Microtubule-associated protein 2	Map2	LAAPIsPGPLT	Q9WV60	Glycogen synthase kinase-3 beta	GSK3B	10.1469	0.2926	MAPK3_MAPK1_MAPK7_NLK
P20357-283S	P20357	Microtubule-associated protein 2	Map2	LAAPIsPGPLT	O35495	Cyclin-dependent kinase 14	CDK14	7.4528	0.1469	CDK2_CDK3_CDK1_CDK5
P20357-283S	P20357	Microtubule-associated protein 2	Map2	LAAPIsPGPLT	P24788	Cyclin-dependent kinase 11B	CDK11B	6.0264	0.1218	JNK
P20357-283S	P20357	Microtubule-associated protein 2	Map2	LAAPIsPGPLT	O35495	Cyclin-dependent kinase 14	CDK14	2.4125	0.1469	CDK2_CDK3_CDK1_CDK5
P06837-192S	P06837	Neuromodulin	Gap43	TETAEsSQAEE	Q60737	Casein kinase II subunit alpha	CSNK2A1	2.3117	0.1358	CK2
Q8K0X8-58S	Q8K0X8	Fasciculation and elongation protein zeta-1	Fez1	IISFKsMEDLV	P05132	cAMP-dependent protein kinase catalytic subunit alpha	PRKACA	2.7166	0.0306	NEK1_NEK5_NEK3_NEK4_NEK11_NEK2
Q8K0X8-58S	Q8K0X8	Fasciculation and elongation protein zeta-1	Fez1	IISFKsMEDLV	P11798	Calcium/calmodulin-dependent protein kinase type II subunit alpha	CAMK2A	2.085	0.0309	TLK
Q9WU40-136S	Q9WU40	Inner nuclear membrane protein Man1	Lemd3	VLLGFsSDESD	P11798	Calcium/calmodulin-dependent protein kinase type II subunit alpha	CAMK2A	2.0017	0.1581	CaMKII
P47941-42S	P47941	Crk-like protein	Crkl	LVRDSsTCPGD	Q6PGN3	Serine/threonine-protein kinase DCLK2	DCLK2	3.7842	0.0975	PKD
P47941-42S	P47941	Crk-like protein	Crkl	LVRDSsTCPGD	Q9WUA6	RAC-gamma serine/threonine-protein kinase	AKT3	2.6938	0.0232	PKB
F6SEU4-743S	F6SEU4	Ras/Rap GTPase-activating protein SynGAP	Syngap1	SERTRsQPMVL	P28652	Calcium/calmodulin-dependent protein kinase type II subunit beta	CAMK2B	7.2605	0.0731	CaMKII
F6SEU4-743S	F6SEU4	Ras/Rap GTPase-activating protein SynGAP	Syngap1	SERTRsQPMVL	P11798	Calcium/calmodulin-dependent protein kinase type II subunit alpha	CAMK2A	3.8764	0.0731	CaMKII
F6SEU4-109S	F6SEU4	Ras/Rap GTPase-activating protein SynGAP	Syngap1	RSRRKsVPGGK	P28652	Calcium/calmodulin-dependent protein kinase type II subunit beta	CAMK2B	7.5042	0.0887	CaMKII
F6SEU4-109S	F6SEU4	Ras/Rap GTPase-activating protein SynGAP	Syngap1	RSRRKsVPGGK	P11798	Calcium/calmodulin-dependent protein kinase type II subunit alpha	CAMK2A	5.2017	0.0887	CaMKII
F6SEU4-1070S	F6SEU4	Ras/Rap GTPase-activating protein SynGAP	Syngap1	LQRGKsQQLTV	P28652	Calcium/calmodulin-dependent protein kinase type II subunit beta	CAMK2B	11.2688	0.1548	CaMKII
F6SEU4-1070S	F6SEU4	Ras/Rap GTPase-activating protein SynGAP	Syngap1	LQRGKsQQLTV	P11798	Calcium/calmodulin-dependent protein kinase type II subunit alpha	CAMK2A	7.9689	0.1548	CaMKII
F6SEU4-822T	F6SEU4	Ras/Rap GTPase-activating protein SynGAP	Syngap1	SPAYCtSSSDI	P28652	Calcium/calmodulin-dependent protein kinase type II subunit beta	CAMK2B	2.3646	0.0152	CaMKII
F6SEU4-165S	F6SEU4	Ras/Rap GTPase-activating protein SynGAP	Syngap1	LPRFRsADHDR	P28652	Calcium/calmodulin-dependent protein kinase type II subunit beta	CAMK2B	11.2961	0.1653	CaMKII
F6SEU4-165S	F6SEU4	Ras/Rap GTPase-activating protein SynGAP	Syngap1	LPRFRsADHDR	P11798	Calcium/calmodulin-dependent protein kinase type II subunit alpha	CAMK2A	7.9689	0.1653	CaMKII
P31648-15T	P31648	Sodium- and chloride-dependent GABA transporter 1	Slc6a1	DGQIStEVSEA	Q60737	Casein kinase II subunit alpha	CSNK2A1	2.9937	0.2032	CK2
Q60737-287S	Q60737	Casein kinase II subunit alpha	Csnk2a1	ERFVHsENQHL	Q60737	Casein kinase II subunit alpha	CSNK2A1	2.1981	0.076	CK2
Q60737-287S	Q60737	Casein kinase II subunit alpha	Csnk2a1	ERFVHsENQHL	Q60737	Casein kinase II subunit alpha	CSNK2A1	2.1637	0.076	CK2
P97813-132T	P97813	Phospholipase D2	Pld2	ARFAVtHSPAR	Q9WUA6	RAC-gamma serine/threonine-protein kinase	AKT3	4.0826	0.1067	GRK
Q8C5W0-715S	Q8C5W0	Calmin	Clmn	TLRSHsEEGLD	Q9WUA6	RAC-gamma serine/threonine-protein kinase	AKT3	2.3003	0.0267	p70S6K
O88735-164S	O88735	Ensconsin	Map7	RWSWGsPLHGS	O35495	Cyclin-dependent kinase 14	CDK14	3.815	0.3287	CDK2_CDK3_CDK1_CDK5
Q8K3M5-103S	Q8K3M5	CDK5 and ABL1 enzyme substrate 2	Cables2	PQGLLsPTTAP	O35495	Cyclin-dependent kinase 14	CDK14	10.0225	0.1032	CDK2_CDK3_CDK1_CDK5
O88737-3615S	O88737	Protein bassoon	Bsn	HTVSSsQKRGP	P20444	Protein kinase C alpha type	PRKCA	3.0524	0.4567	PKC
O88737-3615S	O88737	Protein bassoon	Bsn	HTVSSsQKRGP	P68404	Protein kinase C beta type	PRKCB	2.4948	0.4567	PKC
Q80TE7-1118S	Q80TE7	Leucine-rich repeat-containing protein 7	Lrrc7	LRRADsLASST	P28652	Calcium/calmodulin-dependent protein kinase type II subunit beta	CAMK2B	8.7389	0.1645	CaMKII
Q80TE7-1118S	Q80TE7	Leucine-rich repeat-containing protein 7	Lrrc7	LRRADsLASST	P11798	Calcium/calmodulin-dependent protein kinase type II subunit alpha	CAMK2A	7.9689	0.1645	CaMKII
Q80TE7-1118S	Q80TE7	Leucine-rich repeat-containing protein 7	Lrrc7	LRRADsLASST	Q923T9	Calcium/calmodulin-dependent protein kinase type II subunit gamma	CAMK2G	5.8473	0.1645	CaMKII
Q80TE7-1206S	Q80TE7	Leucine-rich repeat-containing protein 7	Lrrc7	SARSYsTESYG	P28652	Calcium/calmodulin-dependent protein kinase type II subunit beta	CAMK2B	8.7407	0.1654	CaMKII
Q80TE7-1206S	Q80TE7	Leucine-rich repeat-containing protein 7	Lrrc7	SARSYsTESYG	P11798	Calcium/calmodulin-dependent protein kinase type II subunit alpha	CAMK2A	7.9689	0.1654	CaMKII
Q80TE7-1206S	Q80TE7	Leucine-rich repeat-containing protein 7	Lrrc7	SARSYsTESYG	Q923T9	Calcium/calmodulin-dependent protein kinase type II subunit gamma	CAMK2G	5.8485	0.1654	CaMKII
Q60949-256S	Q60949	TBC1 domain family member 1	Tbc1d1	SSTFSsFDNDI	Q5RJI5	Serine/threonine-protein kinase BRSK1	BRSK1	4.7004	0.0303	AMPK
Q60949-256S	Q60949	TBC1 domain family member 1	Tbc1d1	SSTFSsFDNDI	O55028	[3-methyl-2-oxobutanoate dehydrogenase [lipoamide]] kinase, mitochondrial	BCKDK	2.1998	0.1877	PDHK
Q60949-499T	Q60949	TBC1 domain family member 1	Tbc1d1	AKRSLtESLES	Q5RJI5	Serine/threonine-protein kinase BRSK1	BRSK1	4.7697	0.0493	AMPK
Q60949-499T	Q60949	TBC1 domain family member 1	Tbc1d1	AKRSLtESLES	Q9WUA6	RAC-gamma serine/threonine-protein kinase	AKT3	4.108	0.0581	PKB
Q60949-499T	Q60949	TBC1 domain family member 1	Tbc1d1	AKRSLtESLES	O08648	Mitogen-activated protein kinase kinase kinase 4	MAP3K4	2.453	0.0353	TTK
Q60949-621S	Q60949	TBC1 domain family member 1	Tbc1d1	LMRYHsVSTET	Q5RJI5	Serine/threonine-protein kinase BRSK1	BRSK1	4.7697	0.0493	AMPK
Q9Z2Y3-91S	Q9Z2Y3	Homer protein homolog 1	Homer1	YGLGFsSEHHL	Q9WUA6	RAC-gamma serine/threonine-protein kinase	AKT3	5.3971	0.1143	GRK
Q9Z2Y3-91S	Q9Z2Y3	Homer protein homolog 1	Homer1	YGLGFsSEHHL	P11798	Calcium/calmodulin-dependent protein kinase type II subunit alpha	CAMK2A	2.1623	0.0437	CaMKII
Q52KI8-209S	Q52KI8	Serine/arginine repetitive matrix protein 1	Srrm1	RTKSRsPSPAP	P24788	Cyclin-dependent kinase 11B	CDK11B	2.0923	0.3068	MAPK3_MAPK1_MAPK7_NLK
Q3U214-168S	Q3U214	Microtubule-associated serine/threonine-protein kinase 3	Mast3	EDGGRsPRLRP	O35495	Cyclin-dependent kinase 14	CDK14	2.0753	0.348	CDK2_CDK3_CDK1_CDK5
Q3U214-951S	Q3U214	Microtubule-associated serine/threonine-protein kinase 3	Mast3	SSRDSsPSRDP	O35495	Cyclin-dependent kinase 14	CDK14	2.0753	0.3243	CDK2_CDK3_CDK1_CDK5
Q9JI46-28S	Q9JI46	Diphosphoinositol polyphosphate phosphohydrolase 1	Nudt3	CLCFRsESEEE	Q3UU96	Serine/threonine-protein kinase MRCK alpha	CDC42BPA	3.7344	0.088	DMPK
Q9JI44-446T	Q9JI44	DNA methyltransferase 1-associated protein 1	Dmap1	VGAPLtPNSRK	Q9WV60	Glycogen synthase kinase-3 beta	GSK3B	2.4714	0.2798	MAPK3_MAPK1_MAPK7_NLK
P70441-294S	P70441	Na(+)/H(+) exchange regulatory cofactor NHE-RF1	Slc9a3r1	SEELNsQDSPK	P20444	Protein kinase C alpha type	PRKCA	3.8103	0.0964	GRK
P70441-294S	P70441	Na(+)/H(+) exchange regulatory cofactor NHE-RF1	Slc9a3r1	SEELNsQDSPK	Q9WUA6	RAC-gamma serine/threonine-protein kinase	AKT3	3.5791	0.0964	GRK
P70441-294S	P70441	Na(+)/H(+) exchange regulatory cofactor NHE-RF1	Slc9a3r1	SEELNsQDSPK	P05132	cAMP-dependent protein kinase catalytic subunit alpha	PRKACA	2.3457	0.0203	PKGcGK
P70399-429S	P70399	TP53-binding protein 1	Tp53bp1	SQPAVsPQAST	O35495	Cyclin-dependent kinase 14	CDK14	9.9747	0.2121	CDK2_CDK3_CDK1_CDK5
P70399-622S	P70399	TP53-binding protein 1	Tp53bp1	SQAVPsPATRS	O35495	Cyclin-dependent kinase 14	CDK14	13.9048	0.2688	CDK2_CDK3_CDK1_CDK5
O54829-243T	O54829	Regulator of G-protein signaling 7	Rgs7	RSHSPtHTPTP	Q9WUA6	RAC-gamma serine/threonine-protein kinase	AKT3	2.3953	0.1147	GRK
Q8BKX1-324S	Q8BKX1	Brain-specific angiogenesis inhibitor 1-associated protein 2	Baiap2	AAQPKsLSPPQ	O88643	Serine/threonine-protein kinase PAK 1	PAK1	7.639	0.1651	PAK
Q8BKX1-367S	Q8BKX1	Brain-specific angiogenesis inhibitor 1-associated protein 2	Baiap2	LPRSSsMAAGL	O88643	Serine/threonine-protein kinase PAK 1	PAK1	7.6345	0.1625	PAK
Q8BKX1-367S	Q8BKX1	Brain-specific angiogenesis inhibitor 1-associated protein 2	Baiap2	LPRSSsMAAGL	Q9WUA6	RAC-gamma serine/threonine-protein kinase	AKT3	5.3262	0.0363	PKB
Q9EP53-572S	Q9EP53	Hamartin	Tsc1	RDRQTsLETSI	Q9WUA6	RAC-gamma serine/threonine-protein kinase	AKT3	54.8938	0.3468	PKB
Q9EP53-572S	Q9EP53	Hamartin	Tsc1	RDRQTsLETSI	Q9WUA6	RAC-gamma serine/threonine-protein kinase	AKT3	10.2098	0.3468	PKB
Q9EP53-572S	Q9EP53	Hamartin	Tsc1	RDRQTsLETSI	Q9WV60	Glycogen synthase kinase-3 beta	GSK3B	8.5272	0.0559	GSK3
Q9EP53-572S	Q9EP53	Hamartin	Tsc1	RDRQTsLETSI	Q9WUA6	RAC-gamma serine/threonine-protein kinase	AKT3	6.763	0.0554	RSK
Q9EP53-572S	Q9EP53	Hamartin	Tsc1	RDRQTsLETSI	Q9WUA6	RAC-gamma serine/threonine-protein kinase	AKT3	4.6509	0.0488	p70S6K
Q9EP53-572S	Q9EP53	Hamartin	Tsc1	RDRQTsLETSI	Q03141	MAP/microtubule affinity-regulating kinase 3	MARK3	2.5026	0.0232	IKKalpha_IKKbeta
Q9EP53-572S	Q9EP53	Hamartin	Tsc1	RDRQTsLETSI	P11798	Calcium/calmodulin-dependent protein kinase type II subunit alpha	CAMK2A	2.2589	0.1649	CaMKII
Q9EP53-572S	Q9EP53	Hamartin	Tsc1	RDRQTsLETSI	Q2NL51	Glycogen synthase kinase-3 alpha	GSK3A	2.2207	0.0559	GSK3
P20444-10S	P20444	Protein kinase C alpha type	Prkca	YPANDsTASQD	Q9WUA6	RAC-gamma serine/threonine-protein kinase	AKT3	4.9114	0.0873	GRK
P20444-10S	P20444	Protein kinase C alpha type	Prkca	YPANDsTASQD	Q9WV60	Glycogen synthase kinase-3 beta	GSK3B	4.0658	0.0431	GSK3
P20444-10S	P20444	Protein kinase C alpha type	Prkca	YPANDsTASQD	P63318	Protein kinase C gamma type	PRKCG	2.8222	0.0578	PKC
P20444-10S	P20444	Protein kinase C alpha type	Prkca	YPANDsTASQD	Q03141	MAP/microtubule affinity-regulating kinase 3	MARK3	2.7537	0.0232	IKKalpha_IKKbeta
P20444-10S	P20444	Protein kinase C alpha type	Prkca	YPANDsTASQD	P68181	cAMP-dependent protein kinase catalytic subunit beta	PRKACB	2.5124	0.0199	PKGcGK
P20444-10S	P20444	Protein kinase C alpha type	Prkca	YPANDsTASQD	Q03141	MAP/microtubule affinity-regulating kinase 3	MARK3	2.5026	0.0232	IKKalpha_IKKbeta
P20444-10S	P20444	Protein kinase C alpha type	Prkca	YPANDsTASQD	O55028	[3-methyl-2-oxobutanoate dehydrogenase [lipoamide]] kinase, mitochondrial	BCKDK	2.1646	0.0185	PDHK
Q923T9-381S	Q923T9	Calcium/calmodulin-dependent protein kinase type II subunit gamma	Camk2g	DGIKGsTESCN	Q923T9	Calcium/calmodulin-dependent protein kinase type II subunit gamma	CAMK2G	8.5326	0.0166	CaMKII
Q923T9-381S	Q923T9	Calcium/calmodulin-dependent protein kinase type II subunit gamma	Camk2g	DGIKGsTESCN	P08414	Calcium/calmodulin-dependent protein kinase type IV	CAMK4	2.7483	0.0259	CaMKI
Q923T9-381S	Q923T9	Calcium/calmodulin-dependent protein kinase type II subunit gamma	Camk2g	DGIKGsTESCN	Q9WUA6	RAC-gamma serine/threonine-protein kinase	AKT3	2.0316	0.1166	GRK
Q3U2I3-855S	Q3U2I3	FHF complex subunit HOOK interacting protein 1B	Fhip1b	PRRSDsLVRSR	P68404	Protein kinase C beta type	PRKCB	2.4948	0.324	PKC
Q7TME0-608S	Q7TME0	Phospholipid phosphatase-related protein type 4	Plppr4	VTCTGsIRYKT	P20444	Protein kinase C alpha type	PRKCA	2.8875	0.4161	PKC
Q7TME0-608S	Q7TME0	Phospholipid phosphatase-related protein type 4	Plppr4	VTCTGsIRYKT	P68404	Protein kinase C beta type	PRKCB	2.4948	0.4161	PKC
Q7TME0-442S	Q7TME0	Phospholipid phosphatase-related protein type 4	Plppr4	HASMDsARSKQ	P68404	Protein kinase C beta type	PRKCB	2.4948	0.4001	PKC
Q7TME0-442S	Q7TME0	Phospholipid phosphatase-related protein type 4	Plppr4	HASMDsARSKQ	P20444	Protein kinase C alpha type	PRKCA	2.452	0.4001	PKC
P35821-364S	P35821	Tyrosine-protein phosphatase non-receptor type 1	Ptpn1	SVSSMsPDTEV	O35495	Cyclin-dependent kinase 14	CDK14	6.3846	0.1416	CDK2_CDK3_CDK1_CDK5
P35821-364S	P35821	Tyrosine-protein phosphatase non-receptor type 1	Ptpn1	SVSSMsPDTEV	Q61136	Serine/threonine-protein kinase PRP4 homolog	PRPF4B	5.7743	0.1495	CLK
P35821-364S	P35821	Tyrosine-protein phosphatase non-receptor type 1	Ptpn1	SVSSMsPDTEV	Q61136	Serine/threonine-protein kinase PRP4 homolog	PRPF4B	5.7342	0.1495	CLK
P35821-364S	P35821	Tyrosine-protein phosphatase non-receptor type 1	Ptpn1	SVSSMsPDTEV	P24788	Cyclin-dependent kinase 11B	CDK11B	3.2211	0.1366	MAPK3_MAPK1_MAPK7_NLK
P35821-364S	P35821	Tyrosine-protein phosphatase non-receptor type 1	Ptpn1	SVSSMsPDTEV	Q60737	Casein kinase II subunit alpha	CSNK2A1	2.5674	0.042	CK2
P35821-364S	P35821	Tyrosine-protein phosphatase non-receptor type 1	Ptpn1	SVSSMsPDTEV	Q5RJI5	Serine/threonine-protein kinase BRSK1	BRSK1	2.3549	0.032	AMPK
P35821-364S	P35821	Tyrosine-protein phosphatase non-receptor type 1	Ptpn1	SVSSMsPDTEV	Q9WV60	Glycogen synthase kinase-3 beta	GSK3B	2.2101	0.0243	GSK3
Q8K273-120S	Q8K273	ER membrane protein complex subunit 5	Mmgt1	LSSNTsLKLRK	P20444	Protein kinase C alpha type	PRKCA	2.7867	0.4151	PKC
Q8K273-120S	Q8K273	ER membrane protein complex subunit 5	Mmgt1	LSSNTsLKLRK	P68404	Protein kinase C beta type	PRKCB	2.4948	0.4151	PKC
Q8VHK5-188S	Q8VHK5	Membrane protein MLC1	Mlc1	SISDGsNILDE	Q3UU96	Serine/threonine-protein kinase MRCK alpha	CDC42BPA	2.6945	0.0483	DMPK
Q8VHK5-188S	Q8VHK5	Membrane protein MLC1	Mlc1	SISDGsNILDE	P68181	cAMP-dependent protein kinase catalytic subunit beta	PRKACB	2.5124	0.0203	PKGcGK
Q8VHK5-188S	Q8VHK5	Membrane protein MLC1	Mlc1	SISDGsNILDE	Q3UU96	Serine/threonine-protein kinase MRCK alpha	CDC42BPA	2.3381	0.0183	ROCK
Q8VHK5-183S	Q8VHK5	Membrane protein MLC1	Mlc1	KKKKGsISDGS	Q3UU96	Serine/threonine-protein kinase MRCK alpha	CDC42BPA	2.6945	0.0483	DMPK
Q8VHK5-183S	Q8VHK5	Membrane protein MLC1	Mlc1	KKKKGsISDGS	P68181	cAMP-dependent protein kinase catalytic subunit beta	PRKACB	2.5124	0.0201	PKGcGK
Q8VHK5-183S	Q8VHK5	Membrane protein MLC1	Mlc1	KKKKGsISDGS	Q3UU96	Serine/threonine-protein kinase MRCK alpha	CDC42BPA	2.3381	0.0185	ROCK
Q8VHK5-183S	Q8VHK5	Membrane protein MLC1	Mlc1	KKKKGsISDGS	Q3UU96	Serine/threonine-protein kinase MRCK alpha	CDC42BPA	2.0203	0.0185	ROCK
P59114-19S	P59114	mRNA (2'-O-methyladenosine-N(6)-)-methyltransferase	Pcif1	SLLSHsPGTSS	Q61136	Serine/threonine-protein kinase PRP4 homolog	PRPF4B	2.1648	0.0635	HIPK1_HIPK2
Q99104-1650S	Q99104	Unconventional myosin-Va	Myo5a	RKRTSsIADEG	Q923T9	Calcium/calmodulin-dependent protein kinase type II subunit gamma	CAMK2G	3.8513	0.1329	CaMKII
Q99104-1205S	Q99104	Unconventional myosin-Va	Myo5a	ELEYEsLKRQE	P20444	Protein kinase C alpha type	PRKCA	3.0524	0.4742	PKC
Q99104-1205S	Q99104	Unconventional myosin-Va	Myo5a	ELEYEsLKRQE	P68404	Protein kinase C beta type	PRKCB	2.4948	0.4742	PKC
P28652-287T	P28652	Calcium/calmodulin-dependent protein kinase type II subunit beta	Camk2b	MHRQEtVECLK	Q923T9	Calcium/calmodulin-dependent protein kinase type II subunit gamma	CAMK2G	36.4028	0.165	CaMKII
P28652-287T	P28652	Calcium/calmodulin-dependent protein kinase type II subunit beta	Camk2b	MHRQEtVECLK	Q6PHZ2	Calcium/calmodulin-dependent protein kinase type II subunit delta	CAMK2D	5.8423	0.165	CaMKII
P28652-287T	P28652	Calcium/calmodulin-dependent protein kinase type II subunit beta	Camk2b	MHRQEtVECLK	P11798	Calcium/calmodulin-dependent protein kinase type II subunit alpha	CAMK2A	4.9735	0.165	CaMKII
P28652-287T	P28652	Calcium/calmodulin-dependent protein kinase type II subunit beta	Camk2b	MHRQEtVECLK	P08414	Calcium/calmodulin-dependent protein kinase type IV	CAMK4	2.7483	0.0259	CaMKI
Q80YA3-546S	Q80YA3	Phospholipase DDHD1	Ddhd1	KPSLGsL----	P68404	Protein kinase C beta type	PRKCB	2.3048	0.2277	PKC
Q9D0E1-617S	Q9D0E1	Heterogeneous nuclear ribonucleoprotein M	Hnrnpm	GAGGAsFDRAI	P68404	Protein kinase C beta type	PRKCB	2.4948	0.2439	PKC
Q80TK0-504S	Q80TK0	AP2-interacting clathrin-endocytosis protein	Kiaa1107	STLGDsVKREL	P20444	Protein kinase C alpha type	PRKCA	3.0524	0.4673	PKC
Q80TK0-504S	Q80TK0	AP2-interacting clathrin-endocytosis protein	Kiaa1107	STLGDsVKREL	P68404	Protein kinase C beta type	PRKCB	2.4948	0.4673	PKC
Q80TK0-276S	Q80TK0	AP2-interacting clathrin-endocytosis protein	Kiaa1107	TASNKsFTHEQ	P68404	Protein kinase C beta type	PRKCB	2.4948	0.2792	PKC
P35235-542Y	P35235	Tyrosine-protein phosphatase non-receptor type 11	Ptpn11	RKGHEyTNIKY	P05480	Neuronal proto-oncogene tyrosine-protein kinase Src	SRC	4.2002	0.2663	GRB2
P35235-542Y	P35235	Tyrosine-protein phosphatase non-receptor type 11	Ptpn11	RKGHEyTNIKY	P35235	Tyrosine-protein phosphatase non-receptor type 11	PTPN11	2.3699	0.0381	PTPN
P35235-542Y	P35235	Tyrosine-protein phosphatase non-receptor type 11	Ptpn11	RKGHEyTNIKY	P55144	Tyrosine-protein kinase receptor TYRO3	TYRO3	16.31	0.0438	Met
P35235-542Y	P35235	Tyrosine-protein phosphatase non-receptor type 11	Ptpn11	RKGHEyTNIKY	P05532	Mast/stem cell growth factor receptor Kit	KIT	12.0995	0.1082	FLT3_CSF1R_Kit_PDGFR
P35235-542Y	P35235	Tyrosine-protein phosphatase non-receptor type 11	Ptpn11	RKGHEyTNIKY	P05532	Mast/stem cell growth factor receptor Kit	KIT	11.9073	0.1082	FLT3_CSF1R_Kit_PDGFR
P35235-542Y	P35235	Tyrosine-protein phosphatase non-receptor type 11	Ptpn11	RKGHEyTNIKY	P05532	Mast/stem cell growth factor receptor Kit	KIT	10.0941	0.0338	KDR_FLT1
P35235-542Y	P35235	Tyrosine-protein phosphatase non-receptor type 11	Ptpn11	RKGHEyTNIKY	P70236	Dual specificity mitogen-activated protein kinase kinase 6	MAP2K6	7.4432	0.0226	MAP2K
P35235-542Y	P35235	Tyrosine-protein phosphatase non-receptor type 11	Ptpn11	RKGHEyTNIKY	Q60629	Ephrin type-A receptor 5	EPHA5	7.2595	0.0269	EGFR
P35235-542Y	P35235	Tyrosine-protein phosphatase non-receptor type 11	Ptpn11	RKGHEyTNIKY	Q60629	Ephrin type-A receptor 5	EPHA5	6.9366	0.0269	EGFR
P35235-542Y	P35235	Tyrosine-protein phosphatase non-receptor type 11	Ptpn11	RKGHEyTNIKY	Q60629	Ephrin type-A receptor 5	EPHA5	6.5329	0.0269	EGFR
P35235-542Y	P35235	Tyrosine-protein phosphatase non-receptor type 11	Ptpn11	RKGHEyTNIKY	P70236	Dual specificity mitogen-activated protein kinase kinase 6	MAP2K6	5.2304	0.0226	MAP2K
P35235-542Y	P35235	Tyrosine-protein phosphatase non-receptor type 11	Ptpn11	RKGHEyTNIKY	P05532	Mast/stem cell growth factor receptor Kit	KIT	4.8341	0.1082	FLT3_CSF1R_Kit_PDGFR
P35235-542Y	P35235	Tyrosine-protein phosphatase non-receptor type 11	Ptpn11	RKGHEyTNIKY	P05480	Neuronal proto-oncogene tyrosine-protein kinase Src	SRC	4.8272	0.098	Src
P35235-542Y	P35235	Tyrosine-protein phosphatase non-receptor type 11	Ptpn11	RKGHEyTNIKY	Q60629	Ephrin type-A receptor 5	EPHA5	4.7437	0.0238	InsR
P35235-542Y	P35235	Tyrosine-protein phosphatase non-receptor type 11	Ptpn11	RKGHEyTNIKY	P05532	Mast/stem cell growth factor receptor Kit	KIT	4.7374	0.1082	FLT3_CSF1R_Kit_PDGFR
P35235-542Y	P35235	Tyrosine-protein phosphatase non-receptor type 11	Ptpn11	RKGHEyTNIKY	P05480	Neuronal proto-oncogene tyrosine-protein kinase Src	SRC	3.9229	0.098	Src
P35235-542Y	P35235	Tyrosine-protein phosphatase non-receptor type 11	Ptpn11	RKGHEyTNIKY	P05532	Mast/stem cell growth factor receptor Kit	KIT	3.3209	0.0338	KDR_FLT1
P35235-542Y	P35235	Tyrosine-protein phosphatase non-receptor type 11	Ptpn11	RKGHEyTNIKY	Q60629	Ephrin type-A receptor 5	EPHA5	2.7358	0.0661	Eph
P35235-542Y	P35235	Tyrosine-protein phosphatase non-receptor type 11	Ptpn11	RKGHEyTNIKY	P05480	Neuronal proto-oncogene tyrosine-protein kinase Src	SRC	2.7336	0.098	Src
P35235-542Y	P35235	Tyrosine-protein phosphatase non-receptor type 11	Ptpn11	RKGHEyTNIKY	Q60629	Ephrin type-A receptor 5	EPHA5	2.7117	0.004	Trk
P35235-542Y	P35235	Tyrosine-protein phosphatase non-receptor type 11	Ptpn11	RKGHEyTNIKY	P05480	Neuronal proto-oncogene tyrosine-protein kinase Src	SRC	2.7098	0.098	Src
P35235-542Y	P35235	Tyrosine-protein phosphatase non-receptor type 11	Ptpn11	RKGHEyTNIKY	P05480	Neuronal proto-oncogene tyrosine-protein kinase Src	SRC	2.072	0.098	Src
P18052-825Y	P18052	Receptor-type tyrosine-protein phosphatase alpha	Ptpra	DAFSDyANFK-	P05480	Neuronal proto-oncogene tyrosine-protein kinase Src	SRC	4.2002	0.4787	GRB2
P18052-825Y	P18052	Receptor-type tyrosine-protein phosphatase alpha	Ptpra	DAFSDyANFK-	P05480	Neuronal proto-oncogene tyrosine-protein kinase Src	SRC	2.3769	0.0399	Src
P18052-825Y	P18052	Receptor-type tyrosine-protein phosphatase alpha	Ptpra	DAFSDyANFK-	Q60629	Ephrin type-A receptor 5	EPHA5	4.6462	0.0245	InsR
P18052-825Y	P18052	Receptor-type tyrosine-protein phosphatase alpha	Ptpra	DAFSDyANFK-	P05480	Neuronal proto-oncogene tyrosine-protein kinase Src	SRC	3.12	0.0331	Src
P18052-825Y	P18052	Receptor-type tyrosine-protein phosphatase alpha	Ptpra	DAFSDyANFK-	P05480	Neuronal proto-oncogene tyrosine-protein kinase Src	SRC	2.6997	0.0331	Src
P18052-825Y	P18052	Receptor-type tyrosine-protein phosphatase alpha	Ptpra	DAFSDyANFK-	P05480	Neuronal proto-oncogene tyrosine-protein kinase Src	SRC	2.6997	0.0331	Src
P18052-825Y	P18052	Receptor-type tyrosine-protein phosphatase alpha	Ptpra	DAFSDyANFK-	P18052	Receptor-type tyrosine-protein phosphatase alpha	PTPRA	4.2998	0.0259	R4
Q62261-2327T	Q62261	Spectrin beta chain, non-erythrocytic 1	Sptbn1	SSRAQtLPTSV	P83510	Traf2 and NCK-interacting protein kinase	TNIK	4.8074	0.1074	ACTR2_ACTR2B_TGFbR2
Q62261-2191T	Q62261	Spectrin beta chain, non-erythrocytic 1	Sptbn1	TLPARtLETPA	P83510	Traf2 and NCK-interacting protein kinase	TNIK	2.7688	0.0436	ACTR2_ACTR2B_TGFbR2
Q80VJ2-207S	Q80VJ2	Steroid receptor RNA activator 1	Sra1	EKKSLsSEETK	Q60737	Casein kinase II subunit alpha	CSNK2A1	2.6183	0.3928	CK2
O88746-154T	O88746	Target of Myb protein 1	Tom1	LEFPMtDLDML	Q61136	Serine/threonine-protein kinase PRP4 homolog	PRPF4B	5.3692	0.0689	HIPK1_HIPK2
O35326-226S	O35326	Serine/arginine-rich splicing factor 5	Srsf5	RSKSRsGSRSP	Q61136	Serine/threonine-protein kinase PRP4 homolog	PRPF4B	8.4876	0.3715	CLK
O35326-226S	O35326	Serine/arginine-rich splicing factor 5	Srsf5	RSKSRsGSRSP	Q9WUA6	RAC-gamma serine/threonine-protein kinase	AKT3	6.54	0.2212	PKB
O35326-226S	O35326	Serine/arginine-rich splicing factor 5	Srsf5	RSKSRsGSRSP	P68404	Protein kinase C beta type	PRKCB	2.1478	0.2185	PKC
O35326-228S	O35326	Serine/arginine-rich splicing factor 5	Srsf5	KSRSGsRSPVP	Q61136	Serine/threonine-protein kinase PRP4 homolog	PRPF4B	8.4589	0.3648	CLK
O35326-228S	O35326	Serine/arginine-rich splicing factor 5	Srsf5	KSRSGsRSPVP	Q9WUA6	RAC-gamma serine/threonine-protein kinase	AKT3	2.3966	0.0207	PKB
O35326-230S	O35326	Serine/arginine-rich splicing factor 5	Srsf5	RSGSRsPVPEK	Q61136	Serine/threonine-protein kinase PRP4 homolog	PRPF4B	8.437	0.3183	CLK
O35326-230S	O35326	Serine/arginine-rich splicing factor 5	Srsf5	RSGSRsPVPEK	P24788	Cyclin-dependent kinase 11B	CDK11B	2.0923	0.2807	MAPK3_MAPK1_MAPK7_NLK
O35326-247S	O35326	Serine/arginine-rich splicing factor 5	Srsf5	SSRSKsPASVD	Q61136	Serine/threonine-protein kinase PRP4 homolog	PRPF4B	8.5262	0.3806	CLK
Q8BG95-729S	Q8BG95	Protein phosphatase 1 regulatory subunit 12B	Ppp1r12b	PTTPVsPSASR	P68181	cAMP-dependent protein kinase catalytic subunit beta	PRKACB	2.5124	0.0199	PKGcGK
Q8BG95-502S	Q8BG95	Protein phosphatase 1 regulatory subunit 12B	Ppp1r12b	VPRRLsSTSDI	P68181	cAMP-dependent protein kinase catalytic subunit beta	PRKACB	2.8469	0.0276	PKGcGK
Q8BG95-502S	Q8BG95	Protein phosphatase 1 regulatory subunit 12B	Ppp1r12b	VPRRLsSTSDI	Q3UU96	Serine/threonine-protein kinase MRCK alpha	CDC42BPA	2.6991	0.0228	ROCK
Q99L45-2S	Q99L45	Eukaryotic translation initiation factor 2 subunit 2	Eif2s2	----MsGDEMI	Q60737	Casein kinase II subunit alpha	CSNK2A1	35.6396	0.4688	CK2
Q99L45-2S	Q99L45	Eukaryotic translation initiation factor 2 subunit 2	Eif2s2	----MsGDEMI	Q60737	Casein kinase II subunit alpha	CSNK2A1	3.8189	0.4688	CK2
Q99L45-67S	Q99L45	Eukaryotic translation initiation factor 2 subunit 2	Eif2s2	RKKDAsDDLDD	Q60737	Casein kinase II subunit alpha	CSNK2A1	26.6979	0.3474	CK2
Q99L45-67S	Q99L45	Eukaryotic translation initiation factor 2 subunit 2	Eif2s2	RKKDAsDDLDD	Q60737	Casein kinase II subunit alpha	CSNK2A1	3.3644	0.3474	CK2
P62242-160S	P62242	40S ribosomal protein S8	Rps8	NAKISsLLEEQ	Q60737	Casein kinase II subunit alpha	CSNK2A1	7.6338	0.3821	CK2
P46061-411T	P46061	Ran GTPase-activating protein 1	Rangap1	GEEPAtPSRKI	O35495	Cyclin-dependent kinase 14	CDK14	19.6892	0.351	CDK2_CDK3_CDK1_CDK5
P46061-411T	P46061	Ran GTPase-activating protein 1	Rangap1	GEEPAtPSRKI	Q61136	Serine/threonine-protein kinase PRP4 homolog	PRPF4B	7.3862	0.0759	HIPK1_HIPK2
P46061-411T	P46061	Ran GTPase-activating protein 1	Rangap1	GEEPAtPSRKI	Q03141	MAP/microtubule affinity-regulating kinase 3	MARK3	2.7485	0.0297	NEK1_NEK5_NEK3_NEK4_NEK11_NEK2
P46061-411T	P46061	Ran GTPase-activating protein 1	Rangap1	GEEPAtPSRKI	Q9WV60	Glycogen synthase kinase-3 beta	GSK3B	2.0721	0.2707	MAPK3_MAPK1_MAPK7_NLK
P68404-11S	P68404	Protein kinase C beta type	Prkcb	AGPPPsEGEES	Q9WUA6	RAC-gamma serine/threonine-protein kinase	AKT3	9.765	0.1168	GRK
P68404-11S	P68404	Protein kinase C beta type	Prkcb	AGPPPsEGEES	Q03141	MAP/microtubule affinity-regulating kinase 3	MARK3	5.3925	0.0277	IKKalpha_IKKbeta
P68404-11S	P68404	Protein kinase C beta type	Prkcb	AGPPPsEGEES	Q99J95	Cyclin-dependent kinase 9	CDK9	2.7431	0.0215	MAPK3_MAPK1_MAPK7_NLK
P68404-11S	P68404	Protein kinase C beta type	Prkcb	AGPPPsEGEES	Q03141	MAP/microtubule affinity-regulating kinase 3	MARK3	2.5026	0.0277	IKKalpha_IKKbeta
P68404-11S	P68404	Protein kinase C beta type	Prkcb	AGPPPsEGEES	Q60737	Casein kinase II subunit alpha	CSNK2A1	2.2604	0.4358	CK2
Q8R3Q2-813T	Q8R3Q2	Serine/threonine-protein phosphatase 6 regulatory subunit 2	Ppp6r2	VEAVCtGHTGK	Q9JLN9	Serine/threonine-protein kinase mTOR	MTOR	2.274	0.0629	DNAPK
Q8R191-19S	Q8R191	Synaptogyrin-3	Syngr3	AFDPVsFARRP	P68404	Protein kinase C beta type	PRKCB	2.4948	0.249	PKC
Q8R191-134T	Q8R191	Synaptogyrin-3	Syngr3	QWQRTtPGPGT	Q9WV60	Glycogen synthase kinase-3 beta	GSK3B	5.5678	0.1482	p38
Q9R1P4-247S	Q9R1P4	Proteasome subunit alpha type-1	Psma1	RKAQPsQAAEE	Q03141	MAP/microtubule affinity-regulating kinase 3	MARK3	5.3682	0.0088	AuroraA
Q9R1P4-247S	Q9R1P4	Proteasome subunit alpha type-1	Psma1	RKAQPsQAAEE	Q9JLN9	Serine/threonine-protein kinase mTOR	MTOR	2.9761	0.443	ATM_ATR
Q9R1P4-247S	Q9R1P4	Proteasome subunit alpha type-1	Psma1	RKAQPsQAAEE	O88643	Serine/threonine-protein kinase PAK 1	PAK1	2.7628	0.0408	PAK
Q91ZU6-7348S	Q91ZU6	Dystonin	Dst	IQSVCsDVETV	Q60737	Casein kinase II subunit alpha	CSNK2A1	2.7209	0.4505	CK2
Q91ZU6-7189S	Q91ZU6	Dystonin	Dst	SESNSsITATQ	Q6PCN3	Tau-tubulin kinase 1	TTBK1	3.0816	0.129	CK1
Q60749-137S	Q60749	KH domain-containing, RNA-binding, signal transduction-associated protein 1	Khdrbs1	IQKGEsKKDDE	P16054	Protein kinase C epsilon type	PRKCE	4.8491	0.3888	PKC
Q60749-137S	Q60749	KH domain-containing, RNA-binding, signal transduction-associated protein 1	Khdrbs1	IQKGEsKKDDE	P20444	Protein kinase C alpha type	PRKCA	3.3452	0.3888	PKC
Q60749-137S	Q60749	KH domain-containing, RNA-binding, signal transduction-associated protein 1	Khdrbs1	IQKGEsKKDDE	P68404	Protein kinase C beta type	PRKCB	2.4948	0.3888	PKC
Q5RJI5-676S	Q5RJI5	Serine/threonine-protein kinase BRSK1	Brsk1	EGPEPsPRRDG	O35495	Cyclin-dependent kinase 14	CDK14	2.084	0.3515	CDK2_CDK3_CDK1_CDK5
Q5RJI5-515T	Q5RJI5	Serine/threonine-protein kinase BRSK1	Brsk1	RSSGGtPLHSP	O35495	Cyclin-dependent kinase 14	CDK14	2.084	0.3238	CDK2_CDK3_CDK1_CDK5
Q5RJI5-508S	Q5RJI5	Serine/threonine-protein kinase BRSK1	Brsk1	PGPPGsPRSSG	O35495	Cyclin-dependent kinase 14	CDK14	2.084	0.3482	CDK2_CDK3_CDK1_CDK5
Q62418-141S	Q62418	Drebrin-like protein	Dbnl	SGANYsFHKES	P68404	Protein kinase C beta type	PRKCB	2.4948	0.3595	PKC
Q62418-141S	Q62418	Drebrin-like protein	Dbnl	SGANYsFHKES	P20444	Protein kinase C alpha type	PRKCA	2.221	0.3595	PKC
O55028-32T	O55028	[3-methyl-2-oxobutanoate dehydrogenase [lipoamide]] kinase, mitochondrial	Bckdk	LRARStSATDT	O55028	[3-methyl-2-oxobutanoate dehydrogenase [lipoamide]] kinase, mitochondrial	BCKDK	17.348	0.0473	PDHK
Q3UHD6-213T	Q3UHD6	Sorting nexin-27	Snx27	EFANFtFPRLP	P20444	Protein kinase C alpha type	PRKCA	3.2242	0.3425	PKC
Q3UHD6-213T	Q3UHD6	Sorting nexin-27	Snx27	EFANFtFPRLP	P68404	Protein kinase C beta type	PRKCB	2.4948	0.3425	PKC
Q7TQF7-268S	Q7TQF7	Amphiphysin	Amph	PPEEPsPLPSP	O35495	Cyclin-dependent kinase 14	CDK14	4.4967	0.1534	CDK2_CDK3_CDK1_CDK5
Q7TQF7-268S	Q7TQF7	Amphiphysin	Amph	PPEEPsPLPSP	O35495	Cyclin-dependent kinase 14	CDK14	2.7305	0.1534	CDK2_CDK3_CDK1_CDK5
Q7TQF7-268S	Q7TQF7	Amphiphysin	Amph	PPEEPsPLPSP	P24788	Cyclin-dependent kinase 11B	CDK11B	2.4928	0.3015	MAPK3_MAPK1_MAPK7_NLK
Q80U87-603S	Q80U87	Ubiquitin carboxyl-terminal hydrolase 8	Usp8	LTRARsEEMGR	Q9WUA6	RAC-gamma serine/threonine-protein kinase	AKT3	5.2903	0.021	PKB
Q3UHD9-979S	Q3UHD9	Arf-GAP with GTPase, ANK repeat and PH domain-containing protein 2	Agap2	LSRVRsLDLDD	P11798	Calcium/calmodulin-dependent protein kinase type II subunit alpha	CAMK2A	5.1357	0.1642	CaMKII
Q3UHD9-979S	Q3UHD9	Arf-GAP with GTPase, ANK repeat and PH domain-containing protein 2	Agap2	LSRVRsLDLDD	Q9WUA6	RAC-gamma serine/threonine-protein kinase	AKT3	2.3	0.0163	PKB
Q61687-665S	Q61687	Transcriptional regulator ATRX	Atrx	PAMSNsDEESN	Q60737	Casein kinase II subunit alpha	CSNK2A1	2.8281	0.4915	CK2
Q61687-1333T	Q61687	Transcriptional regulator ATRX	Atrx	LRHKLtLSDGE	Q61136	Serine/threonine-protein kinase PRP4 homolog	PRPF4B	4.6359	0.0734	HIPK1_HIPK2
Q61687-1333T	Q61687	Transcriptional regulator ATRX	Atrx	LRHKLtLSDGE	O88643	Serine/threonine-protein kinase PAK 1	PAK1	2.1418	0.0559	PAK
Q01097-993S	Q01097	Glutamate receptor ionotropic, NMDA 2B	Grin2b	HHRPHsIGSTS	P28652	Calcium/calmodulin-dependent protein kinase type II subunit beta	CAMK2B	36.2602	0.1482	CaMKII
Q01097-993S	Q01097	Glutamate receptor ionotropic, NMDA 2B	Grin2b	HHRPHsIGSTS	Q923T9	Calcium/calmodulin-dependent protein kinase type II subunit gamma	CAMK2G	13.5422	0.1482	CaMKII
Q01097-993S	Q01097	Glutamate receptor ionotropic, NMDA 2B	Grin2b	HHRPHsIGSTS	Q6PHZ2	Calcium/calmodulin-dependent protein kinase type II subunit delta	CAMK2D	12.2307	0.1482	CaMKII
Q01097-993S	Q01097	Glutamate receptor ionotropic, NMDA 2B	Grin2b	HHRPHsIGSTS	P11798	Calcium/calmodulin-dependent protein kinase type II subunit alpha	CAMK2A	7.9689	0.1482	CaMKII
Q01097-993S	Q01097	Glutamate receptor ionotropic, NMDA 2B	Grin2b	HHRPHsIGSTS	P63318	Protein kinase C gamma type	PRKCG	5.3108	0.0245	PKC
Q01097-993S	Q01097	Glutamate receptor ionotropic, NMDA 2B	Grin2b	HHRPHsIGSTS	P05132	cAMP-dependent protein kinase catalytic subunit alpha	PRKACA	2.7474	0.0417	PKA
Q01097-1043S	Q01097	Glutamate receptor ionotropic, NMDA 2B	Grin2b	LYGKFsFKSDR	P63318	Protein kinase C gamma type	PRKCG	17.0192	0.3308	PKC
Q01097-1043S	Q01097	Glutamate receptor ionotropic, NMDA 2B	Grin2b	LYGKFsFKSDR	P28652	Calcium/calmodulin-dependent protein kinase type II subunit beta	CAMK2B	9.8665	0.0176	CaMKII
Q01097-1043S	Q01097	Glutamate receptor ionotropic, NMDA 2B	Grin2b	LYGKFsFKSDR	P20444	Protein kinase C alpha type	PRKCA	6.4704	0.3308	PKC
Q01097-1043S	Q01097	Glutamate receptor ionotropic, NMDA 2B	Grin2b	LYGKFsFKSDR	Q923T9	Calcium/calmodulin-dependent protein kinase type II subunit gamma	CAMK2G	3.6849	0.0176	CaMKII
Q01097-1043S	Q01097	Glutamate receptor ionotropic, NMDA 2B	Grin2b	LYGKFsFKSDR	Q6PHZ2	Calcium/calmodulin-dependent protein kinase type II subunit delta	CAMK2D	3.328	0.0176	CaMKII
Q01097-1043S	Q01097	Glutamate receptor ionotropic, NMDA 2B	Grin2b	LYGKFsFKSDR	P68404	Protein kinase C beta type	PRKCB	2.4948	0.3308	PKC
P48678-423S	P48678	Prelamin-A/C	Lmna	KRKLEsSESRS	P20444	Protein kinase C alpha type	PRKCA	3.159	0.1255	PKC
P35436-1291S	P35436	Glutamate receptor ionotropic, NMDA 2A	Grin2a	INRQHsYDNIL	P28652	Calcium/calmodulin-dependent protein kinase type II subunit beta	CAMK2B	34.3898	0.1658	CaMKII
P35436-1291S	P35436	Glutamate receptor ionotropic, NMDA 2A	Grin2a	INRQHsYDNIL	Q6PHZ2	Calcium/calmodulin-dependent protein kinase type II subunit delta	CAMK2D	8.6639	0.1658	CaMKII
P35436-1291S	P35436	Glutamate receptor ionotropic, NMDA 2A	Grin2a	INRQHsYDNIL	P11798	Calcium/calmodulin-dependent protein kinase type II subunit alpha	CAMK2A	7.9689	0.1658	CaMKII
P35436-1291S	P35436	Glutamate receptor ionotropic, NMDA 2A	Grin2a	INRQHsYDNIL	Q923T9	Calcium/calmodulin-dependent protein kinase type II subunit gamma	CAMK2G	5.8587	0.1658	CaMKII
P35436-1291S	P35436	Glutamate receptor ionotropic, NMDA 2A	Grin2a	INRQHsYDNIL	P05132	cAMP-dependent protein kinase catalytic subunit alpha	PRKACA	5.801	0.1586	PKA
P35436-1291S	P35436	Glutamate receptor ionotropic, NMDA 2A	Grin2a	INRQHsYDNIL	P63318	Protein kinase C gamma type	PRKCG	5.5687	0.0814	PKC
Q91YM2-1150S	Q91YM2	Rho GTPase-activating protein 35	Arhgap35	RGRKVsAVSKP	Q9WUA6	RAC-gamma serine/threonine-protein kinase	AKT3	8.6673	0.3549	PKB
Q91YM2-1150S	Q91YM2	Rho GTPase-activating protein 35	Arhgap35	RGRKVsAVSKP	Q3UU96	Serine/threonine-protein kinase MRCK alpha	CDC42BPA	2.3381	0.0186	ROCK
Q91YM2-1150S	Q91YM2	Rho GTPase-activating protein 35	Arhgap35	RGRKVsAVSKP	Q3UU96	Serine/threonine-protein kinase MRCK alpha	CDC42BPA	2.0436	0.0186	ROCK
Q8BH43-296S	Q8BH43	Wiskott-Aldrich syndrome protein family member 2	Wasf2	RTSMVsPSHPP	O35495	Cyclin-dependent kinase 14	CDK14	14.025	0.2924	CDK2_CDK3_CDK1_CDK5
Q8BH43-296S	Q8BH43	Wiskott-Aldrich syndrome protein family member 2	Wasf2	RTSMVsPSHPP	Q9WUA6	RAC-gamma serine/threonine-protein kinase	AKT3	12.9676	0.2422	PKB
Q8BH43-296S	Q8BH43	Wiskott-Aldrich syndrome protein family member 2	Wasf2	RTSMVsPSHPP	P24788	Cyclin-dependent kinase 11B	CDK11B	2.3021	0.2818	MAPK3_MAPK1_MAPK7_NLK
Q8BH43-296S	Q8BH43	Wiskott-Aldrich syndrome protein family member 2	Wasf2	RTSMVsPSHPP	Q9WV60	Glycogen synthase kinase-3 beta	GSK3B	2.1754	0.2818	MAPK3_MAPK1_MAPK7_NLK
O08648-1240S	O08648	Mitogen-activated protein kinase kinase kinase 4	Map3k4	SLSRHsSPTEE	P20444	Protein kinase C alpha type	PRKCA	2.7677	0.1183	PKC
O08648-1240S	O08648	Mitogen-activated protein kinase kinase kinase 4	Map3k4	SLSRHsSPTEE	P16054	Protein kinase C epsilon type	PRKCE	2.5566	0.1183	PKC
A2AP18-1012S	A2AP18	1-phosphatidylinositol 4,5-bisphosphate phosphodiesterase eta-2	Plch2	LRRTAsAPTKS	Q9WUA6	RAC-gamma serine/threonine-protein kinase	AKT3	6.2323	0.1158	GRK
A2AP18-236S	A2AP18	1-phosphatidylinositol 4,5-bisphosphate phosphodiesterase eta-2	Plch2	ISDEDsLARRQ	Q9WUA6	RAC-gamma serine/threonine-protein kinase	AKT3	6.9559	0.1168	GRK
P24668-268S	P24668	Cation-dependent mannose-6-phosphate receptor	M6pr	QLGEEsEERDD	Q60737	Casein kinase II subunit alpha	CSNK2A1	16.0505	0.4425	CK2
Q811P8-732S	Q811P8	Rho GTPase-activating protein 32	Arhgap32	RPRSSsDALSA	Q9WUA6	RAC-gamma serine/threonine-protein kinase	AKT3	4.8979	0.3642	PKB
Q811P8-44S	Q811P8	Rho GTPase-activating protein 32	Arhgap32	RKMKSsIHSEE	Q9WUA6	RAC-gamma serine/threonine-protein kinase	AKT3	3.2457	0.1657	PKB
Q811P8-1588S	Q811P8	Rho GTPase-activating protein 32	Arhgap32	IRRVQsLHAPP	Q9WUA6	RAC-gamma serine/threonine-protein kinase	AKT3	2.6186	0.1037	PKB
Q8CFI0-514Y	Q8CFI0	E3 ubiquitin-protein ligase NEDD4-like	Nedd4l	PQPSPyNSPKP	P05532	Mast/stem cell growth factor receptor Kit	KIT	2.8434	0.0542	FLT3_CSF1R_Kit_PDGFR
Q8CFI0-514Y	Q8CFI0	E3 ubiquitin-protein ligase NEDD4-like	Nedd4l	PQPSPyNSPKP	P05532	Mast/stem cell growth factor receptor Kit	KIT	2.7618	0.0542	FLT3_CSF1R_Kit_PDGFR
Q8CFI0-514Y	Q8CFI0	E3 ubiquitin-protein ligase NEDD4-like	Nedd4l	PQPSPyNSPKP	P05532	Mast/stem cell growth factor receptor Kit	KIT	2.7618	0.0542	FLT3_CSF1R_Kit_PDGFR
Q8CFI0-514Y	Q8CFI0	E3 ubiquitin-protein ligase NEDD4-like	Nedd4l	PQPSPyNSPKP	P55144	Tyrosine-protein kinase receptor TYRO3	TYRO3	2.7006	0.0248	Met
Q8CFI0-514Y	Q8CFI0	E3 ubiquitin-protein ligase NEDD4-like	Nedd4l	PQPSPyNSPKP	P05532	Mast/stem cell growth factor receptor Kit	KIT	2.7004	0.0243	KDR_FLT1
Q8CFI0-514Y	Q8CFI0	E3 ubiquitin-protein ligase NEDD4-like	Nedd4l	PQPSPyNSPKP	P34152	Focal adhesion kinase 1	PTK2	2.1858	0.0198	EGFR
Q8CFI0-508S	Q8CFI0	E3 ubiquitin-protein ligase NEDD4-like	Nedd4l	LSNPQsPQPSP	Q9WUA6	RAC-gamma serine/threonine-protein kinase	AKT3	3.9619	0.0131	SGK
Q8CFI0-508S	Q8CFI0	E3 ubiquitin-protein ligase NEDD4-like	Nedd4l	LSNPQsPQPSP	Q9WV60	Glycogen synthase kinase-3 beta	GSK3B	2.6323	0.1458	GSK3
Q8CFI0-508S	Q8CFI0	E3 ubiquitin-protein ligase NEDD4-like	Nedd4l	LSNPQsPQPSP	Q9WV60	Glycogen synthase kinase-3 beta	GSK3B	2.1969	0.3094	MAPK3_MAPK1_MAPK7_NLK
Q8CFI0-508S	Q8CFI0	E3 ubiquitin-protein ligase NEDD4-like	Nedd4l	LSNPQsPQPSP	P24788	Cyclin-dependent kinase 11B	CDK11B	2.1571	0.3094	MAPK3_MAPK1_MAPK7_NLK
Q8CFI0-261S	Q8CFI0	E3 ubiquitin-protein ligase NEDD4-like	Nedd4l	DVSSEsDNNIR	P83510	Traf2 and NCK-interacting protein kinase	TNIK	6.6692	0.2372	ACTR2_ACTR2B_TGFbR2
Q8CFI0-261S	Q8CFI0	E3 ubiquitin-protein ligase NEDD4-like	Nedd4l	DVSSEsDNNIR	Q9WUA6	RAC-gamma serine/threonine-protein kinase	AKT3	6.0119	0.1165	GRK
Q8CFI0-261S	Q8CFI0	E3 ubiquitin-protein ligase NEDD4-like	Nedd4l	DVSSEsDNNIR	Q9WUA6	RAC-gamma serine/threonine-protein kinase	AKT3	3.9684	0.0131	SGK
Q8CFI0-502T	Q8CFI0	E3 ubiquitin-protein ligase NEDD4-like	Nedd4l	RAVKDtLSNPQ	Q9WUA6	RAC-gamma serine/threonine-protein kinase	AKT3	6.0027	0.1154	GRK
Q8CFI0-502T	Q8CFI0	E3 ubiquitin-protein ligase NEDD4-like	Nedd4l	RAVKDtLSNPQ	P83510	Traf2 and NCK-interacting protein kinase	TNIK	5.844	0.1691	ACTR2_ACTR2B_TGFbR2
Q8CFI0-502T	Q8CFI0	E3 ubiquitin-protein ligase NEDD4-like	Nedd4l	RAVKDtLSNPQ	Q9WUA6	RAC-gamma serine/threonine-protein kinase	AKT3	3.9709	0.0131	SGK
P61226-27S	P61226	Ras-related protein Rap-2b	Rap2b	QFVTGsFIEKY	P08414	Calcium/calmodulin-dependent protein kinase type IV	CAMK4	3.1031	0.0226	CaMKIV
P61226-27S	P61226	Ras-related protein Rap-2b	Rap2b	QFVTGsFIEKY	P16054	Protein kinase C epsilon type	PRKCE	2.9886	0.2335	PKC
P61226-27S	P61226	Ras-related protein Rap-2b	Rap2b	QFVTGsFIEKY	P68404	Protein kinase C beta type	PRKCB	2.4002	0.2335	PKC
P07901-477S	P07901	Heat shock protein HSP 90-alpha	Hsp90aa1	GDEMVsLKDYC	Q60737	Casein kinase II subunit alpha	CSNK2A1	18.8569	0.2654	CK2
P07901-477S	P07901	Heat shock protein HSP 90-alpha	Hsp90aa1	GDEMVsLKDYC	P16054	Protein kinase C epsilon type	PRKCE	8.464	0.3287	PKC
P07901-477S	P07901	Heat shock protein HSP 90-alpha	Hsp90aa1	GDEMVsLKDYC	Q60737	Casein kinase II subunit alpha	CSNK2A1	7.3782	0.2654	CK2
P07901-477S	P07901	Heat shock protein HSP 90-alpha	Hsp90aa1	GDEMVsLKDYC	P16054	Protein kinase C epsilon type	PRKCE	7.0399	0.3287	PKC
P07901-477S	P07901	Heat shock protein HSP 90-alpha	Hsp90aa1	GDEMVsLKDYC	Q03141	MAP/microtubule affinity-regulating kinase 3	MARK3	6.5389	0.0277	IKKalpha_IKKbeta
P07901-477S	P07901	Heat shock protein HSP 90-alpha	Hsp90aa1	GDEMVsLKDYC	P20444	Protein kinase C alpha type	PRKCA	5.1916	0.3287	PKC
P07901-477S	P07901	Heat shock protein HSP 90-alpha	Hsp90aa1	GDEMVsLKDYC	Q9WUA6	RAC-gamma serine/threonine-protein kinase	AKT3	5.0069	0.1168	GRK
P07901-477S	P07901	Heat shock protein HSP 90-alpha	Hsp90aa1	GDEMVsLKDYC	P16054	Protein kinase C epsilon type	PRKCE	2.8184	0.3287	PKC
P07901-477S	P07901	Heat shock protein HSP 90-alpha	Hsp90aa1	GDEMVsLKDYC	P83510	Traf2 and NCK-interacting protein kinase	TNIK	2.6449	0.0403	ACTR2_ACTR2B_TGFbR2
P07901-477S	P07901	Heat shock protein HSP 90-alpha	Hsp90aa1	GDEMVsLKDYC	Q03141	MAP/microtubule affinity-regulating kinase 3	MARK3	2.5026	0.0277	IKKalpha_IKKbeta
P07901-477S	P07901	Heat shock protein HSP 90-alpha	Hsp90aa1	GDEMVsLKDYC	P68404	Protein kinase C beta type	PRKCB	2.4948	0.3287	PKC
P07901-477S	P07901	Heat shock protein HSP 90-alpha	Hsp90aa1	GDEMVsLKDYC	O55028	[3-methyl-2-oxobutanoate dehydrogenase [lipoamide]] kinase, mitochondrial	BCKDK	2.2016	0.0185	PDHK
P07901-477S	P07901	Heat shock protein HSP 90-alpha	Hsp90aa1	GDEMVsLKDYC	P16054	Protein kinase C epsilon type	PRKCE	2.169	0.3287	PKC
Q62433-328T	Q62433	Protein NDRG1	Ndrg1	LMRSRtASGSS	Q9WUA6	RAC-gamma serine/threonine-protein kinase	AKT3	8.5121	0.1237	SGK
Q62433-346T	Q62433	Protein NDRG1	Ndrg1	RSRSHtSEGPR	Q9WUA6	RAC-gamma serine/threonine-protein kinase	AKT3	8.51	0.1236	SGK
Q62433-346T	Q62433	Protein NDRG1	Ndrg1	RSRSHtSEGPR	O55028	[3-methyl-2-oxobutanoate dehydrogenase [lipoamide]] kinase, mitochondrial	BCKDK	3.2777	0.198	PDHK
P16546-416S	P16546	Spectrin alpha chain, non-erythrocytic 1	Sptan1	DAHEDsFKSAD	P68404	Protein kinase C beta type	PRKCB	2.4948	0.294	PKC
P16546-416S	P16546	Spectrin alpha chain, non-erythrocytic 1	Sptan1	DAHEDsFKSAD	P16054	Protein kinase C epsilon type	PRKCE	2.2559	0.294	PKC
Q99P72-16S	Q99P72	Reticulon-4	Rtn4	SSSADsPPRPP	Q3UU96	Serine/threonine-protein kinase MRCK alpha	CDC42BPA	2.3381	0.0181	ROCK
Q99P72-16S	Q99P72	Reticulon-4	Rtn4	SSSADsPPRPP	Q9WV60	Glycogen synthase kinase-3 beta	GSK3B	2.0786	0.2807	MAPK3_MAPK1_MAPK7_NLK
Q99P72-838S	Q99P72	Reticulon-4	Rtn4	ETFSDsSPIEI	Q3UU96	Serine/threonine-protein kinase MRCK alpha	CDC42BPA	2.3381	0.0189	ROCK
Q8CJ40-1489S	Q8CJ40	Rootletin	Crocc	PGLIAsPAPPD	Q03141	MAP/microtubule affinity-regulating kinase 3	MARK3	4.6999	0.0299	NEK1_NEK5_NEK3_NEK4_NEK11_NEK2
Q8CJ40-1483S	Q8CJ40	Rootletin	Crocc	RSQPPsPGLIA	Q03141	MAP/microtubule affinity-regulating kinase 3	MARK3	4.6997	0.0297	NEK1_NEK5_NEK3_NEK4_NEK11_NEK2
Q8CJ40-1479S	Q8CJ40	Rootletin	Crocc	EYSPRsQPPSP	Q03141	MAP/microtubule affinity-regulating kinase 3	MARK3	4.7	0.0299	NEK1_NEK5_NEK3_NEK4_NEK11_NEK2
Q8CJ40-1479S	Q8CJ40	Rootletin	Crocc	EYSPRsQPPSP	Q6PCN3	Tau-tubulin kinase 1	TTBK1	2.8143	0.1158	CK1
Q7TPD0-500S	Q7TPD0	Integrator complex subunit 3	Ints3	FCSSPsPPVEV	P24788	Cyclin-dependent kinase 11B	CDK11B	2.8826	0.0159	CDK7
O88935-62S	O88935	Synapsin-1	Syn1	AAPVAsPAAPS	Q9WV60	Glycogen synthase kinase-3 beta	GSK3B	4.8933	0.1311	MAPK3_MAPK1_MAPK7_NLK
O88935-62S	O88935	Synapsin-1	Syn1	AAPVAsPAAPS	Q9WV60	Glycogen synthase kinase-3 beta	GSK3B	2.628	0.0497	GSK3
O88935-62S	O88935	Synapsin-1	Syn1	AAPVAsPAAPS	P08414	Calcium/calmodulin-dependent protein kinase type IV	CAMK4	2.4132	0.0201	CaMKI
O88935-62S	O88935	Synapsin-1	Syn1	AAPVAsPAAPS	O35495	Cyclin-dependent kinase 14	CDK14	2.1441	0.1328	CDK2_CDK3_CDK1_CDK5
Q8BRT1-1004S	Q8BRT1	CLIP-associating protein 2	Clasp2	SMPLHsSPRSR	Q9WV60	Glycogen synthase kinase-3 beta	GSK3B	10.5162	0.1069	GSK3
Q8BRT1-1004S	Q8BRT1	CLIP-associating protein 2	Clasp2	SMPLHsSPRSR	Q2NL51	Glycogen synthase kinase-3 alpha	GSK3A	4.7202	0.1069	GSK3
Q8BRT1-1004S	Q8BRT1	CLIP-associating protein 2	Clasp2	SMPLHsSPRSR	P05132	cAMP-dependent protein kinase catalytic subunit alpha	PRKACA	2.6439	0.0437	NEK1_NEK5_NEK3_NEK4_NEK11_NEK2
P70372-2S	P70372	ELAV-like protein 1	Elavl1	----MsNGYED	P16054	Protein kinase C epsilon type	PRKCE	2.4145	0.0988	PKC
P70372-2S	P70372	ELAV-like protein 1	Elavl1	----MsNGYED	P20444	Protein kinase C alpha type	PRKCA	2.0948	0.0988	PKC
Q69ZK0-1143S	Q69ZK0	Phosphatidylinositol 3,4,5-trisphosphate-dependent Rac exchanger 1 protein	Prex1	VCFKVsEDEQE	P05132	cAMP-dependent protein kinase catalytic subunit alpha	PRKACA	2.3457	0.0202	PKGcGK
Q69ZK0-431S	Q69ZK0	Phosphatidylinositol 3,4,5-trisphosphate-dependent Rac exchanger 1 protein	Prex1	RRRKLsTVPKC	Q9WUA6	RAC-gamma serine/threonine-protein kinase	AKT3	6.5501	0.233	PKB
Q69ZK0-431S	Q69ZK0	Phosphatidylinositol 3,4,5-trisphosphate-dependent Rac exchanger 1 protein	Prex1	RRRKLsTVPKC	P05132	cAMP-dependent protein kinase catalytic subunit alpha	PRKACA	2.3457	0.02	PKGcGK
O88343-336S	O88343	Electrogenic sodium bicarbonate cotransporter 1	Slc4a4	KGKAKsYHEIG	P68404	Protein kinase C beta type	PRKCB	2.138	0.2179	PKC
P81122-305S	P81122	Insulin receptor substrate 2	Irs2	RSKSQsSGSSA	Q9WV60	Glycogen synthase kinase-3 beta	GSK3B	9.5264	0.0887	GSK3
P81122-305S	P81122	Insulin receptor substrate 2	Irs2	RSKSQsSGSSA	Q2NL51	Glycogen synthase kinase-3 alpha	GSK3A	6.4711	0.0887	GSK3
P81122-305S	P81122	Insulin receptor substrate 2	Irs2	RSKSQsSGSSA	Q9WUA6	RAC-gamma serine/threonine-protein kinase	AKT3	5.0685	0.1137	PKB
P81122-305S	P81122	Insulin receptor substrate 2	Irs2	RSKSQsSGSSA	Q9WUA6	RAC-gamma serine/threonine-protein kinase	AKT3	4.951	0.1137	PKB
P81122-305S	P81122	Insulin receptor substrate 2	Irs2	RSKSQsSGSSA	Q9WUA6	RAC-gamma serine/threonine-protein kinase	AKT3	4.7604	0.1137	PKB
P81122-305S	P81122	Insulin receptor substrate 2	Irs2	RSKSQsSGSSA	Q9WUA6	RAC-gamma serine/threonine-protein kinase	AKT3	2.742	0.0592	p70S6K
P81122-305S	P81122	Insulin receptor substrate 2	Irs2	RSKSQsSGSSA	Q03141	MAP/microtubule affinity-regulating kinase 3	MARK3	2.7047	0.031	IKKalpha_IKKbeta
P81122-305S	P81122	Insulin receptor substrate 2	Irs2	RSKSQsSGSSA	Q5RJI5	Serine/threonine-protein kinase BRSK1	BRSK1	2.6953	0.0493	AMPK
P81122-305S	P81122	Insulin receptor substrate 2	Irs2	RSKSQsSGSSA	Q03141	MAP/microtubule affinity-regulating kinase 3	MARK3	2.571	0.031	IKKalpha_IKKbeta
P81122-362S	P81122	Insulin receptor substrate 2	Irs2	RVRTAsEGDGG	Q9WUA6	RAC-gamma serine/threonine-protein kinase	AKT3	8.9845	0.3624	PKB
P81122-362S	P81122	Insulin receptor substrate 2	Irs2	RVRTAsEGDGG	Q9WUA6	RAC-gamma serine/threonine-protein kinase	AKT3	8.7762	0.3624	PKB
P81122-362S	P81122	Insulin receptor substrate 2	Irs2	RVRTAsEGDGG	Q9WUA6	RAC-gamma serine/threonine-protein kinase	AKT3	8.4382	0.3624	PKB
P81122-362S	P81122	Insulin receptor substrate 2	Irs2	RVRTAsEGDGG	Q9WUA6	RAC-gamma serine/threonine-protein kinase	AKT3	2.7651	0.0658	p70S6K
P81122-362S	P81122	Insulin receptor substrate 2	Irs2	RVRTAsEGDGG	Q03141	MAP/microtubule affinity-regulating kinase 3	MARK3	2.6996	0.0232	IKKalpha_IKKbeta
P81122-362S	P81122	Insulin receptor substrate 2	Irs2	RVRTAsEGDGG	Q03141	MAP/microtubule affinity-regulating kinase 3	MARK3	2.5026	0.0232	IKKalpha_IKKbeta
P81122-362S	P81122	Insulin receptor substrate 2	Irs2	RVRTAsEGDGG	P11798	Calcium/calmodulin-dependent protein kinase type II subunit alpha	CAMK2A	2.0017	0.1529	CaMKII
P81122-556S	P81122	Insulin receptor substrate 2	Irs2	PYRRVsGDGAQ	Q9WUA6	RAC-gamma serine/threonine-protein kinase	AKT3	4.3296	0.1021	PKB
P81122-556S	P81122	Insulin receptor substrate 2	Irs2	PYRRVsGDGAQ	Q9WUA6	RAC-gamma serine/threonine-protein kinase	AKT3	4.2292	0.1021	PKB
P81122-556S	P81122	Insulin receptor substrate 2	Irs2	PYRRVsGDGAQ	Q9WUA6	RAC-gamma serine/threonine-protein kinase	AKT3	4.0664	0.1021	PKB
P81122-556S	P81122	Insulin receptor substrate 2	Irs2	PYRRVsGDGAQ	Q03141	MAP/microtubule affinity-regulating kinase 3	MARK3	2.7015	0.0262	IKKalpha_IKKbeta
P81122-556S	P81122	Insulin receptor substrate 2	Irs2	PYRRVsGDGAQ	Q5RJI5	Serine/threonine-protein kinase BRSK1	BRSK1	2.6737	0.0431	AMPK
P81122-556S	P81122	Insulin receptor substrate 2	Irs2	PYRRVsGDGAQ	Q03141	MAP/microtubule affinity-regulating kinase 3	MARK3	2.5026	0.0262	IKKalpha_IKKbeta
P81122-556S	P81122	Insulin receptor substrate 2	Irs2	PYRRVsGDGAQ	P16054	Protein kinase C epsilon type	PRKCE	2.1392	0.0622	PKC
P81122-556S	P81122	Insulin receptor substrate 2	Irs2	PYRRVsGDGAQ	P11798	Calcium/calmodulin-dependent protein kinase type II subunit alpha	CAMK2A	2.0017	0.1641	CaMKII
P81122-517T	P81122	Insulin receptor substrate 2	Irs2	SHRSNtPESIA	Q9WV60	Glycogen synthase kinase-3 beta	GSK3B	9.5536	0.1353	MAPK3_MAPK1_MAPK7_NLK
P81122-517T	P81122	Insulin receptor substrate 2	Irs2	SHRSNtPESIA	P24788	Cyclin-dependent kinase 11B	CDK11B	8.0883	0.1264	JNK
P81122-517T	P81122	Insulin receptor substrate 2	Irs2	SHRSNtPESIA	P24788	Cyclin-dependent kinase 11B	CDK11B	5.2184	0.1264	JNK
P81122-517T	P81122	Insulin receptor substrate 2	Irs2	SHRSNtPESIA	P24788	Cyclin-dependent kinase 11B	CDK11B	3.4667	0.1353	MAPK3_MAPK1_MAPK7_NLK
P81122-517T	P81122	Insulin receptor substrate 2	Irs2	SHRSNtPESIA	Q2NL51	Glycogen synthase kinase-3 alpha	GSK3A	2.2314	0.0164	GSK3
P81122-517T	P81122	Insulin receptor substrate 2	Irs2	SHRSNtPESIA	Q9WUA6	RAC-gamma serine/threonine-protein kinase	AKT3	2.088	0.0189	p70S6K
Q8VEK3-243S	Q8VEK3	Heterogeneous nuclear ribonucleoprotein U	Hnrnpu	EENKYsRAKSP	P24788	Cyclin-dependent kinase 11B	CDK11B	2.5961	0.0112	CDK7
A2APX8-1939S	A2APX8	Sodium channel protein type 1 subunit alpha	Scn1a	TVKQAsFTYNK	P68404	Protein kinase C beta type	PRKCB	2.4948	0.3615	PKC
A2APX8-1939S	A2APX8	Sodium channel protein type 1 subunit alpha	Scn1a	TVKQAsFTYNK	P20444	Protein kinase C alpha type	PRKCA	2.199	0.3615	PKC
O35887-69S	O35887	Calumenin	Calu	LTPEEsKERLG	Q03141	MAP/microtubule affinity-regulating kinase 3	MARK3	5.3682	0.0086	AuroraA
Q9JM52-567T	Q9JM52	Misshapen-like kinase 1	Mink1	GPLSQtPPMQR	Q9JM52	Misshapen-like kinase 1	MINK1	17.1385	0.03	MSN
P68181-339S	P68181	cAMP-dependent protein kinase catalytic subunit beta	Prkacb	EEIRVsITEKC	P68181	cAMP-dependent protein kinase catalytic subunit beta	PRKACB	49.4092	0.2762	PKA
P68181-339S	P68181	cAMP-dependent protein kinase catalytic subunit beta	Prkacb	EEIRVsITEKC	P05132	cAMP-dependent protein kinase catalytic subunit alpha	PRKACA	5.8838	0.2762	PKA
P68181-339S	P68181	cAMP-dependent protein kinase catalytic subunit beta	Prkacb	EEIRVsITEKC	P05132	cAMP-dependent protein kinase catalytic subunit alpha	PRKACA	2.8651	0.2762	PKA
P68181-339S	P68181	cAMP-dependent protein kinase catalytic subunit beta	Prkacb	EEIRVsITEKC	P63318	Protein kinase C gamma type	PRKCG	2.7489	0.0506	PKC
Q61151-32S	Q61151	Serine/threonine-protein phosphatase 2A 56 kDa regulatory subunit epsilon isoform	Ppp2r5e	QKRSQsSSQFR	Q69Z98	Serine/threonine-protein kinase BRSK2	BRSK2	3.7455	0.0879	AMPK
Q8R1A4-432S	Q8R1A4	Dedicator of cytokinesis protein 7	Dock7	GERKGsWSERR	Q9WUA6	RAC-gamma serine/threonine-protein kinase	AKT3	3.2317	0.094	RSK
Q8R1A4-432S	Q8R1A4	Dedicator of cytokinesis protein 7	Dock7	GERKGsWSERR	P05132	cAMP-dependent protein kinase catalytic subunit alpha	PRKACA	2.6396	0.0314	NEK1_NEK5_NEK3_NEK4_NEK11_NEK2
Q8R1A4-864S	Q8R1A4	Dedicator of cytokinesis protein 7	Dock7	YPNSPsPGPGG	P05132	cAMP-dependent protein kinase catalytic subunit alpha	PRKACA	2.6385	0.0297	NEK1_NEK5_NEK3_NEK4_NEK11_NEK2
Q8R1A4-864S	Q8R1A4	Dedicator of cytokinesis protein 7	Dock7	YPNSPsPGPGG	Q9WUA6	RAC-gamma serine/threonine-protein kinase	AKT3	2.2733	0.0245	RSK
Q8R1A4-1420S	Q8R1A4	Dedicator of cytokinesis protein 7	Dock7	GQLERsPSGSA	P05132	cAMP-dependent protein kinase catalytic subunit alpha	PRKACA	2.6419	0.035	NEK1_NEK5_NEK3_NEK4_NEK11_NEK2
Q8R1A4-1420S	Q8R1A4	Dedicator of cytokinesis protein 7	Dock7	GQLERsPSGSA	Q9WUA6	RAC-gamma serine/threonine-protein kinase	AKT3	2.2732	0.0244	RSK
P18760-8S	P18760	Cofilin-1	Cfl1	SGVAVsDGVIK	Q3UU96	Serine/threonine-protein kinase MRCK alpha	CDC42BPA	2.3247	0.0183	ROCK
P18760-156S	P18760	Cofilin-1	Cfl1	EKLGGsAVISL	Q3UU96	Serine/threonine-protein kinase MRCK alpha	CDC42BPA	2.3247	0.0194	ROCK
P61022-6S	P61022	Calcineurin B homologous protein 1	Chp1	MGSRAsTLLRD	P68404	Protein kinase C beta type	PRKCB	2.386	0.2325	PKC
Q8C145-476S	Q8C145	Zinc transporter ZIP6	Slc39a6	DEDVEsKKQLS	P68404	Protein kinase C beta type	PRKCB	2.4948	0.3118	PKC
Q9JLN9-2454S	Q9JLN9	Serine/threonine-protein kinase mTOR	Mtor	YSAGQsVEILD	Q9WUA6	RAC-gamma serine/threonine-protein kinase	AKT3	4.3718	0.0549	RSK
Q9JLN9-2454S	Q9JLN9	Serine/threonine-protein kinase mTOR	Mtor	YSAGQsVEILD	O55028	[3-methyl-2-oxobutanoate dehydrogenase [lipoamide]] kinase, mitochondrial	BCKDK	3.6424	0.0193	PDHK
Q9JLN9-2454S	Q9JLN9	Serine/threonine-protein kinase mTOR	Mtor	YSAGQsVEILD	Q9WUA6	RAC-gamma serine/threonine-protein kinase	AKT3	3.0431	0.0549	RSK
Q9JLN9-2454S	Q9JLN9	Serine/threonine-protein kinase mTOR	Mtor	YSAGQsVEILD	Q5RJI5	Serine/threonine-protein kinase BRSK1	BRSK1	2.7297	0.0117	AMPK
Q9JLN9-2454S	Q9JLN9	Serine/threonine-protein kinase mTOR	Mtor	YSAGQsVEILD	P70236	Dual specificity mitogen-activated protein kinase kinase 6	MAP2K6	2.704	0.0327	MAP2K
Q9JLN9-2454S	Q9JLN9	Serine/threonine-protein kinase mTOR	Mtor	YSAGQsVEILD	O35495	Cyclin-dependent kinase 14	CDK14	2.7002	0.0241	RCK
Q9JLN9-2454S	Q9JLN9	Serine/threonine-protein kinase mTOR	Mtor	YSAGQsVEILD	Q9WUA6	RAC-gamma serine/threonine-protein kinase	AKT3	2.5524	0.0131	SGK
Q9JLN9-2454S	Q9JLN9	Serine/threonine-protein kinase mTOR	Mtor	YSAGQsVEILD	Q6PCN3	Tau-tubulin kinase 1	TTBK1	2.4902	0.1235	CK1
Q9JLN9-2454S	Q9JLN9	Serine/threonine-protein kinase mTOR	Mtor	YSAGQsVEILD	Q3UU96	Serine/threonine-protein kinase MRCK alpha	CDC42BPA	2.3381	0.019	ROCK
Q9JLN9-2454S	Q9JLN9	Serine/threonine-protein kinase mTOR	Mtor	YSAGQsVEILD	P16054	Protein kinase C epsilon type	PRKCE	2.3202	0.0841	PKC
Q8VDQ8-25S	Q8VDQ8	NAD-dependent protein deacetylase sirtuin-2	Sirt2	AQDSDsDTEGG	Q6PCN3	Tau-tubulin kinase 1	TTBK1	3.7278	0.1325	CK1
Q8VDQ8-25S	Q8VDQ8	NAD-dependent protein deacetylase sirtuin-2	Sirt2	AQDSDsDTEGG	Q60737	Casein kinase II subunit alpha	CSNK2A1	2.4351	0.5341	CK2
P11627-1251S	P11627	Neural cell adhesion molecule L1	L1cam	SSGATsPINPA	P24788	Cyclin-dependent kinase 11B	CDK11B	21.0967	0.2699	MAPK3_MAPK1_MAPK7_NLK
P11627-1251S	P11627	Neural cell adhesion molecule L1	L1cam	SSGATsPINPA	Q9WUA6	RAC-gamma serine/threonine-protein kinase	AKT3	5.3113	0.0249	RSK
P11627-1251S	P11627	Neural cell adhesion molecule L1	L1cam	SSGATsPINPA	Q9WV60	Glycogen synthase kinase-3 beta	GSK3B	4.1178	0.2699	MAPK3_MAPK1_MAPK7_NLK
P11627-1246S	P11627	Neural cell adhesion molecule L1	L1cam	AGGNDsSGATS	Q9WUA6	RAC-gamma serine/threonine-protein kinase	AKT3	5.3107	0.0244	RSK
P11627-1246S	P11627	Neural cell adhesion molecule L1	L1cam	AGGNDsSGATS	Q60737	Casein kinase II subunit alpha	CSNK2A1	3.9932	0.0683	CK2
P11627-1247S	P11627	Neural cell adhesion molecule L1	L1cam	GGNDSsGATSP	Q9WUA6	RAC-gamma serine/threonine-protein kinase	AKT3	5.311	0.0246	RSK
P11627-1247S	P11627	Neural cell adhesion molecule L1	L1cam	GGNDSsGATSP	Q60737	Casein kinase II subunit alpha	CSNK2A1	4.8337	0.0702	CK2
Q8BL97-196S	Q8BL97	Serine/arginine-rich splicing factor 7	Srsf7	RSRSVsLRRSR	P20444	Protein kinase C alpha type	PRKCA	3.0524	0.4693	PKC
Q8BL97-196S	Q8BL97	Serine/arginine-rich splicing factor 7	Srsf7	RSRSVsLRRSR	P68404	Protein kinase C beta type	PRKCB	2.4948	0.4693	PKC
P70333-272S	P70333	Heterogeneous nuclear ribonucleoprotein H2	Hnrnph2	CFSGMsDHRYG	P68404	Protein kinase C beta type	PRKCB	2.4948	0.3969	PKC
P70333-272S	P70333	Heterogeneous nuclear ribonucleoprotein H2	Hnrnph2	CFSGMsDHRYG	P20444	Protein kinase C alpha type	PRKCA	2.4336	0.3969	PKC
Q6P9S0-532S	Q6P9S0	Protein MTSS 2	Mtss2	IRRTPsTKPTV	P68404	Protein kinase C beta type	PRKCB	2.4948	0.3454	PKC
P30275-197S	P30275	Creatine kinase U-type, mitochondrial	Ckmt1	VVDALsGLKGD	Q6PCN3	Tau-tubulin kinase 1	TTBK1	2.2864	0.0795	CK1
Q9R1Z8-669S	Q9R1Z8	Vinexin	Sorbs3	NLGPSsPNTEI	P24788	Cyclin-dependent kinase 11B	CDK11B	20.3436	0.2856	MAPK3_MAPK1_MAPK7_NLK
Q9R1Z8-669S	Q9R1Z8	Vinexin	Sorbs3	NLGPSsPNTEI	Q9WV60	Glycogen synthase kinase-3 beta	GSK3B	5.6968	0.2856	MAPK3_MAPK1_MAPK7_NLK
Q8R071-185S	Q8R071	Inositol-trisphosphate 3-kinase A	Itpka	FRKRYsWVQLA	P05132	cAMP-dependent protein kinase catalytic subunit alpha	PRKACA	5.8838	0.3375	PKA
Q8R071-185S	Q8R071	Inositol-trisphosphate 3-kinase A	Itpka	FRKRYsWVQLA	P20444	Protein kinase C alpha type	PRKCA	2.7572	0.1228	PKC
Q8BIZ1-1199T	Q8BIZ1	Ankyrin repeat and sterile alpha motif domain-containing protein 1B	Anks1b	GGHSStLPESF	O08648	Mitogen-activated protein kinase kinase kinase 4	MAP3K4	2.7852	0.044	TTK
Q9QVP9-396S	Q9QVP9	Protein-tyrosine kinase 2-beta	Ptk2b	LSESCsIESDI	Q9WUA6	RAC-gamma serine/threonine-protein kinase	AKT3	2.7514	0.1167	GRK
Q9QVP9-396S	Q9QVP9	Protein-tyrosine kinase 2-beta	Ptk2b	LSESCsIESDI	P63318	Protein kinase C gamma type	PRKCG	2.7477	0.0237	PKC
Q9QVP9-396S	Q9QVP9	Protein-tyrosine kinase 2-beta	Ptk2b	LSESCsIESDI	P16054	Protein kinase C epsilon type	PRKCE	2.7477	0.0237	PKC
Q9QVP9-396S	Q9QVP9	Protein-tyrosine kinase 2-beta	Ptk2b	LSESCsIESDI	P16054	Protein kinase C epsilon type	PRKCE	2.7477	0.0237	PKC
Q9ERR1-219T	Q9ERR1	Nuclear distribution protein nudE-like 1	Ndel1	LSLPAtPVGKG	O35495	Cyclin-dependent kinase 14	CDK14	14.025	0.2925	CDK2_CDK3_CDK1_CDK5
Q9ERR1-219T	Q9ERR1	Nuclear distribution protein nudE-like 1	Ndel1	LSLPAtPVGKG	O35495	Cyclin-dependent kinase 14	CDK14	12.5029	0.2925	CDK2_CDK3_CDK1_CDK5
Q9ERR1-219T	Q9ERR1	Nuclear distribution protein nudE-like 1	Ndel1	LSLPAtPVGKG	Q03141	MAP/microtubule affinity-regulating kinase 3	MARK3	5.3682	0.0083	AuroraA
Q9ERR1-219T	Q9ERR1	Nuclear distribution protein nudE-like 1	Ndel1	LSLPAtPVGKG	Q9WV60	Glycogen synthase kinase-3 beta	GSK3B	3.1568	0.2404	MAPK3_MAPK1_MAPK7_NLK
Q9ERR1-219T	Q9ERR1	Nuclear distribution protein nudE-like 1	Ndel1	LSLPAtPVGKG	Q03141	MAP/microtubule affinity-regulating kinase 3	MARK3	2.7486	0.0297	NEK1_NEK5_NEK3_NEK4_NEK11_NEK2
Q9ERR1-198S	Q9ERR1	Nuclear distribution protein nudE-like 1	Ndel1	KSAPSsPTLDC	O35495	Cyclin-dependent kinase 14	CDK14	7.3527	0.1928	CDK2_CDK3_CDK1_CDK5
Q9ERR1-198S	Q9ERR1	Nuclear distribution protein nudE-like 1	Ndel1	KSAPSsPTLDC	O35495	Cyclin-dependent kinase 14	CDK14	6.6381	0.1928	CDK2_CDK3_CDK1_CDK5
Q9ERR1-198S	Q9ERR1	Nuclear distribution protein nudE-like 1	Ndel1	KSAPSsPTLDC	Q03141	MAP/microtubule affinity-regulating kinase 3	MARK3	5.3682	0.0083	AuroraA
Q9ERR1-198S	Q9ERR1	Nuclear distribution protein nudE-like 1	Ndel1	KSAPSsPTLDC	Q9WV60	Glycogen synthase kinase-3 beta	GSK3B	3.2736	0.2608	MAPK3_MAPK1_MAPK7_NLK
Q9ERR1-198S	Q9ERR1	Nuclear distribution protein nudE-like 1	Ndel1	KSAPSsPTLDC	Q03141	MAP/microtubule affinity-regulating kinase 3	MARK3	2.7485	0.0297	NEK1_NEK5_NEK3_NEK4_NEK11_NEK2
P62880-216S	P62880	Guanine nucleotide-binding protein G(I)/G(S)/G(T) subunit beta-2	Gnb2	WDVRDsMCRQT	P68404	Protein kinase C beta type	PRKCB	2.4948	0.2695	PKC
Q99J31-703S	Q99J31	Oligophrenin-1	Ophn1	HTKTSsFHIRR	O88643	Serine/threonine-protein kinase PAK 1	PAK1	5.7399	0.1753	PAK
Q99J31-703S	Q99J31	Oligophrenin-1	Ophn1	HTKTSsFHIRR	P68404	Protein kinase C beta type	PRKCB	2.4948	0.3529	PKC
Q99J31-703S	Q99J31	Oligophrenin-1	Ophn1	HTKTSsFHIRR	P20444	Protein kinase C alpha type	PRKCA	2.0041	0.3529	PKC
Q80U72-1218S	Q80U72	Protein scribble homolog	Scrib	IDRELsPEGPG	P24788	Cyclin-dependent kinase 11B	CDK11B	5.4201	0.2327	MAPK3_MAPK1_MAPK7_NLK
Q80U72-1218S	Q80U72	Protein scribble homolog	Scrib	IDRELsPEGPG	Q9WV60	Glycogen synthase kinase-3 beta	GSK3B	5.37	0.2327	MAPK3_MAPK1_MAPK7_NLK
Q80U72-1548S	Q80U72	Protein scribble homolog	Scrib	SPGRLsPDFVE	P24788	Cyclin-dependent kinase 11B	CDK11B	9.8812	0.2814	MAPK3_MAPK1_MAPK7_NLK
Q80U72-1548S	Q80U72	Protein scribble homolog	Scrib	SPGRLsPDFVE	Q9WV60	Glycogen synthase kinase-3 beta	GSK3B	5.6968	0.2814	MAPK3_MAPK1_MAPK7_NLK
Q80U72-1206S	Q80U72	Protein scribble homolog	Scrib	LGHRNsLESIS	Q9WUA6	RAC-gamma serine/threonine-protein kinase	AKT3	2.2998	0.111	GRK
Q80U72-506S	Q80U72	Protein scribble homolog	Scrib	DPSPPsPSEEE	P24788	Cyclin-dependent kinase 11B	CDK11B	7.1435	0.2491	MAPK3_MAPK1_MAPK7_NLK
Q80U72-506S	Q80U72	Protein scribble homolog	Scrib	DPSPPsPSEEE	Q9WV60	Glycogen synthase kinase-3 beta	GSK3B	5.6304	0.2491	MAPK3_MAPK1_MAPK7_NLK
Q99JB8-383S	Q99JB8	Protein kinase C and casein kinase II substrate protein 3	Pacsin3	EADELsFRAGE	P68404	Protein kinase C beta type	PRKCB	2.4948	0.3215	PKC
Q60829-42S	Q60829	Protein phosphatase 1 regulatory subunit 1B	Ppp1r1b	MLFRVsEHSSP	Q60737	Casein kinase II subunit alpha	CSNK2A1	2.677	0.0241	CK2
Q60829-130S	Q60829	Protein phosphatase 1 regulatory subunit 1B	Ppp1r1b	DEEEDsQAEVL	Q60737	Casein kinase II subunit alpha	CSNK2A1	31.0998	0.5116	CK2
Q60829-130S	Q60829	Protein phosphatase 1 regulatory subunit 1B	Ppp1r1b	DEEEDsQAEVL	Q6PCN3	Tau-tubulin kinase 1	TTBK1	10.5209	0.1389	CK1
Q60829-130S	Q60829	Protein phosphatase 1 regulatory subunit 1B	Ppp1r1b	DEEEDsQAEVL	Q60737	Casein kinase II subunit alpha	CSNK2A1	9.7468	0.5116	CK2
Q60829-130S	Q60829	Protein phosphatase 1 regulatory subunit 1B	Ppp1r1b	DEEEDsQAEVL	Q6PCN3	Tau-tubulin kinase 1	TTBK1	5.4442	0.1389	CK1
Q9DBR7-336S	Q9DBR7	Protein phosphatase 1 regulatory subunit 12A	Ppp1r12a	ASRIEsLEHEK	Q3UU96	Serine/threonine-protein kinase MRCK alpha	CDC42BPA	12.4024	0.1765	DMPK
Q9DBR7-336S	Q9DBR7	Protein phosphatase 1 regulatory subunit 12A	Ppp1r12a	ASRIEsLEHEK	Q3UU96	Serine/threonine-protein kinase MRCK alpha	CDC42BPA	10.301	0.0184	ROCK
Q9DBR7-336S	Q9DBR7	Protein phosphatase 1 regulatory subunit 12A	Ppp1r12a	ASRIEsLEHEK	P11798	Calcium/calmodulin-dependent protein kinase type II subunit alpha	CAMK2A	7.9689	0.1614	CaMKII
Q9DBR7-336S	Q9DBR7	Protein phosphatase 1 regulatory subunit 12A	Ppp1r12a	ASRIEsLEHEK	P28652	Calcium/calmodulin-dependent protein kinase type II subunit beta	CAMK2B	5.7827	0.1614	CaMKII
Q9DBR7-336S	Q9DBR7	Protein phosphatase 1 regulatory subunit 12A	Ppp1r12a	ASRIEsLEHEK	Q923T9	Calcium/calmodulin-dependent protein kinase type II subunit gamma	CAMK2G	5.7406	0.1614	CaMKII
Q9DBR7-336S	Q9DBR7	Protein phosphatase 1 regulatory subunit 12A	Ppp1r12a	ASRIEsLEHEK	Q6PHZ2	Calcium/calmodulin-dependent protein kinase type II subunit delta	CAMK2D	5.7387	0.1614	CaMKII
Q9DBR7-336S	Q9DBR7	Protein phosphatase 1 regulatory subunit 12A	Ppp1r12a	ASRIEsLEHEK	P68181	cAMP-dependent protein kinase catalytic subunit beta	PRKACB	2.5124	0.0199	PKGcGK
Q9DBR7-336S	Q9DBR7	Protein phosphatase 1 regulatory subunit 12A	Ppp1r12a	ASRIEsLEHEK	Q3UU96	Serine/threonine-protein kinase MRCK alpha	CDC42BPA	2.3381	0.0184	ROCK
Q9DBR0-320S	Q9DBR0	A-kinase anchor protein 8	Akap8	LARADsDGDLS	P11798	Calcium/calmodulin-dependent protein kinase type II subunit alpha	CAMK2A	2.1794	0.1532	CaMKII
P42932-23S	P42932	T-complex protein 1 subunit theta	Cct8	GAKHFsGLEEA	Q60737	Casein kinase II subunit alpha	CSNK2A1	2.3987	0.48	CK2
P46660-335S	P46660	Alpha-internexin	Ina	RGANEsLERQI	P68404	Protein kinase C beta type	PRKCB	2.4948	0.2895	PKC
Q64105-104T	Q64105	Sepiapterin reductase	Spr	INNAAtLGDVS	Q923T9	Calcium/calmodulin-dependent protein kinase type II subunit gamma	CAMK2G	3.5198	0.0771	CaMKII
Q9Z2H5-488T	Q9Z2H5	Band 4.1-like protein 1	Epb41l1	KPEQEtTPRHK	Q6PHZ2	Calcium/calmodulin-dependent protein kinase type II subunit delta	CAMK2D	2.7484	0.0294	CaMKII
Q9Z2H5-488T	Q9Z2H5	Band 4.1-like protein 1	Epb41l1	KPEQEtTPRHK	P28652	Calcium/calmodulin-dependent protein kinase type II subunit beta	CAMK2B	2.7484	0.0294	CaMKII
Q9Z2H5-488T	Q9Z2H5	Band 4.1-like protein 1	Epb41l1	KPEQEtTPRHK	P68404	Protein kinase C beta type	PRKCB	2.1478	0.2185	PKC
Q9Z2H5-30T	Q9Z2H5	Band 4.1-like protein 1	Epb41l1	AAAVTtPVTPA	Q69Z98	Serine/threonine-protein kinase BRSK2	BRSK2	2.0069	0.0998	LKB1
Q5SVL6-593S	Q5SVL6	Rap1 GTPase-activating protein 2	Rap1gap2	TSSNPsSPEIC	P05132	cAMP-dependent protein kinase catalytic subunit alpha	PRKACA	2.7463	0.0263	PKA
Q5SVL6-593S	Q5SVL6	Rap1 GTPase-activating protein 2	Rap1gap2	TSSNPsSPEIC	P68181	cAMP-dependent protein kinase catalytic subunit beta	PRKACB	2.5124	0.0199	PKGcGK
Q5SVL6-555S	Q5SVL6	Rap1 GTPase-activating protein 2	Rap1gap2	RLHSGsEGQGD	P68181	cAMP-dependent protein kinase catalytic subunit beta	PRKACB	2.5124	0.0237	PKGcGK
Q5SVL6-589S	Q5SVL6	Rap1 GTPase-activating protein 2	Rap1gap2	IKSETsSNPSS	P68181	cAMP-dependent protein kinase catalytic subunit beta	PRKACB	2.5124	0.02	PKGcGK
O35927-529S	O35927	Catenin delta-2	Ctnnd2	GTLARsPSIDS	Q2NL51	Glycogen synthase kinase-3 alpha	GSK3A	2.5217	0.0215	GSK3
O35927-529S	O35927	Catenin delta-2	Ctnnd2	GTLARsPSIDS	Q9WV60	Glycogen synthase kinase-3 beta	GSK3B	2.3989	0.0215	GSK3
O35927-1080S	O35927	Catenin delta-2	Ctnnd2	SSRTPsISPVR	Q9WV60	Glycogen synthase kinase-3 beta	GSK3B	5.527	0.0337	GSK3
O35927-1080S	O35927	Catenin delta-2	Ctnnd2	SSRTPsISPVR	Q2NL51	Glycogen synthase kinase-3 alpha	GSK3A	2.7151	0.0337	GSK3
O35927-1245S	O35927	Catenin delta-2	Ctnnd2	PASPDsWV---	Q9WV60	Glycogen synthase kinase-3 beta	GSK3B	2.3543	0.0206	GSK3
O35927-1245S	O35927	Catenin delta-2	Ctnnd2	PASPDsWV---	Q2NL51	Glycogen synthase kinase-3 alpha	GSK3A	2.3415	0.0206	GSK3
P97760-132S	P97760	DNA-directed RNA polymerase II subunit RPB3	Polr2c	VIPVTsRNRDN	P24788	Cyclin-dependent kinase 11B	CDK11B	3.2328	0.0172	CDK7
P97760-132S	P97760	DNA-directed RNA polymerase II subunit RPB3	Polr2c	VIPVTsRNRDN	P16054	Protein kinase C epsilon type	PRKCE	2.8251	0.279	PKC
P97760-132S	P97760	DNA-directed RNA polymerase II subunit RPB3	Polr2c	VIPVTsRNRDN	P68404	Protein kinase C beta type	PRKCB	2.4948	0.279	PKC
Q64511-1444S	Q64511	DNA topoisomerase 2-beta	Top2b	SYSQKsEDDSA	Q60737	Casein kinase II subunit alpha	CSNK2A1	2.2515	0.3812	CK2
P34152-925Y	P34152	Focal adhesion kinase 1	Ptk2	SNDKVyENVTG	P05480	Neuronal proto-oncogene tyrosine-protein kinase Src	SRC	3.985	0.2113	GRB2
P34152-925Y	P34152	Focal adhesion kinase 1	Ptk2	SNDKVyENVTG	P05480	Neuronal proto-oncogene tyrosine-protein kinase Src	SRC	3.9519	0.1335	Src
P34152-925Y	P34152	Focal adhesion kinase 1	Ptk2	SNDKVyENVTG	Q4JIM5	Tyrosine-protein kinase ABL2	ABL2	2.7203	0.1061	NCK
P34152-925Y	P34152	Focal adhesion kinase 1	Ptk2	SNDKVyENVTG	P05480	Neuronal proto-oncogene tyrosine-protein kinase Src	SRC	2.7127	0.1061	NCK
P34152-925Y	P34152	Focal adhesion kinase 1	Ptk2	SNDKVyENVTG	Q5SSZ5	Tensin-3	TNS3	2.5427	0.1271	TENC1_TNS3_TNS1
P34152-925Y	P34152	Focal adhesion kinase 1	Ptk2	SNDKVyENVTG	Q60629	Ephrin type-A receptor 5	EPHA5	8.1755	0.0792	EGFR
P34152-925Y	P34152	Focal adhesion kinase 1	Ptk2	SNDKVyENVTG	P05480	Neuronal proto-oncogene tyrosine-protein kinase Src	SRC	7.4361	0.1421	Src
P34152-925Y	P34152	Focal adhesion kinase 1	Ptk2	SNDKVyENVTG	Q60629	Ephrin type-A receptor 5	EPHA5	6.3523	0.0792	EGFR
P34152-925Y	P34152	Focal adhesion kinase 1	Ptk2	SNDKVyENVTG	P05480	Neuronal proto-oncogene tyrosine-protein kinase Src	SRC	5.6049	0.1421	Src
P34152-925Y	P34152	Focal adhesion kinase 1	Ptk2	SNDKVyENVTG	Q60629	Ephrin type-A receptor 5	EPHA5	5.1178	0.1258	Eph
P34152-925Y	P34152	Focal adhesion kinase 1	Ptk2	SNDKVyENVTG	Q60629	Ephrin type-A receptor 5	EPHA5	5.0564	0.1258	Eph
P34152-925Y	P34152	Focal adhesion kinase 1	Ptk2	SNDKVyENVTG	P05480	Neuronal proto-oncogene tyrosine-protein kinase Src	SRC	4.5436	0.1421	Src
P34152-925Y	P34152	Focal adhesion kinase 1	Ptk2	SNDKVyENVTG	P05480	Neuronal proto-oncogene tyrosine-protein kinase Src	SRC	4.3285	0.1421	Src
P34152-925Y	P34152	Focal adhesion kinase 1	Ptk2	SNDKVyENVTG	P05480	Neuronal proto-oncogene tyrosine-protein kinase Src	SRC	4.2606	0.1421	Src
P34152-925Y	P34152	Focal adhesion kinase 1	Ptk2	SNDKVyENVTG	Q60629	Ephrin type-A receptor 5	EPHA5	3.6558	0.0792	EGFR
P34152-925Y	P34152	Focal adhesion kinase 1	Ptk2	SNDKVyENVTG	P05532	Mast/stem cell growth factor receptor Kit	KIT	2.8189	0.0306	KDR_FLT1
P34152-925Y	P34152	Focal adhesion kinase 1	Ptk2	SNDKVyENVTG	P55144	Tyrosine-protein kinase receptor TYRO3	TYRO3	2.7406	0.0396	Met
P34152-925Y	P34152	Focal adhesion kinase 1	Ptk2	SNDKVyENVTG	P05532	Mast/stem cell growth factor receptor Kit	KIT	2.724	0.0342	FLT3_CSF1R_Kit_PDGFR
P34152-925Y	P34152	Focal adhesion kinase 1	Ptk2	SNDKVyENVTG	P05480	Neuronal proto-oncogene tyrosine-protein kinase Src	SRC	2.7098	0.1421	Src
P34152-925Y	P34152	Focal adhesion kinase 1	Ptk2	SNDKVyENVTG	P05532	Mast/stem cell growth factor receptor Kit	KIT	2.2824	0.0306	KDR_FLT1
P34152-925Y	P34152	Focal adhesion kinase 1	Ptk2	SNDKVyENVTG	P05532	Mast/stem cell growth factor receptor Kit	KIT	2.0354	0.0342	FLT3_CSF1R_Kit_PDGFR
P34152-925Y	P34152	Focal adhesion kinase 1	Ptk2	SNDKVyENVTG	Q6PB44	Tyrosine-protein phosphatase non-receptor type 23	PTPN23	4.7888	0.0657	PTPN23
P34152-925Y	P34152	Focal adhesion kinase 1	Ptk2	SNDKVyENVTG	P18052	Receptor-type tyrosine-protein phosphatase alpha	PTPRA	3.9795	0.0526	NT4
P34152-925Y	P34152	Focal adhesion kinase 1	Ptk2	SNDKVyENVTG	P18052	Receptor-type tyrosine-protein phosphatase alpha	PTPRA	3.6201	0.0389	R4
P34152-925Y	P34152	Focal adhesion kinase 1	Ptk2	SNDKVyENVTG	P35821	Tyrosine-protein phosphatase non-receptor type 1	PTPN1	2.4487	0.0142	NT1
P34152-54S	P34152	Focal adhesion kinase 1	Ptk2	PTTWAsIIRHG	Q9WUA6	RAC-gamma serine/threonine-protein kinase	AKT3	6.1861	0.1166	GRK
P34152-54S	P34152	Focal adhesion kinase 1	Ptk2	PTTWAsIIRHG	P63318	Protein kinase C gamma type	PRKCG	5.7048	0.1452	PKC
P34152-54S	P34152	Focal adhesion kinase 1	Ptk2	PTTWAsIIRHG	P20444	Protein kinase C alpha type	PRKCA	3.5462	0.1452	PKC
P34152-54S	P34152	Focal adhesion kinase 1	Ptk2	PTTWAsIIRHG	P16054	Protein kinase C epsilon type	PRKCE	3.0975	0.1452	PKC
P34152-54S	P34152	Focal adhesion kinase 1	Ptk2	PTTWAsIIRHG	Q3UU96	Serine/threonine-protein kinase MRCK alpha	CDC42BPA	2.3381	0.019	ROCK
Q80TS7-399T	Q80TS7	Dendrin	Ddn	VRHSQtLPRPW	P16054	Protein kinase C epsilon type	PRKCE	2.5319	0.2923	PKC
Q80TS7-399T	Q80TS7	Dendrin	Ddn	VRHSQtLPRPW	P68404	Protein kinase C beta type	PRKCB	2.4948	0.2923	PKC
D3YVF0-242S	D3YVF0	A-kinase anchor protein 5	Akap5	QTQRAsLLESS	P05132	cAMP-dependent protein kinase catalytic subunit alpha	PRKACA	6.7357	0.2485	PKA
D3YVF0-242S	D3YVF0	A-kinase anchor protein 5	Akap5	QTQRAsLLESS	P05132	cAMP-dependent protein kinase catalytic subunit alpha	PRKACA	4.9623	0.2485	PKA
P70236-207S	P70236	Dual specificity mitogen-activated protein kinase kinase 6	Map2k6	GYLVDsVAKTI	P70236	Dual specificity mitogen-activated protein kinase kinase 6	MAP2K6	36.3469	0.1584	MAP2K
P70236-207S	P70236	Dual specificity mitogen-activated protein kinase kinase 6	Map2k6	GYLVDsVAKTI	P70236	Dual specificity mitogen-activated protein kinase kinase 6	MAP2K6	10.8675	0.1584	MAP2K
P70236-207S	P70236	Dual specificity mitogen-activated protein kinase kinase 6	Map2k6	GYLVDsVAKTI	P70236	Dual specificity mitogen-activated protein kinase kinase 6	MAP2K6	2.2055	0.1584	MAP2K
Q99LH2-417S	Q99LH2	Phosphatidylserine synthase 1	Ptdss1	REKTYsECEDG	Q60737	Casein kinase II subunit alpha	CSNK2A1	2.4966	0.3871	CK2
P05132-264S	P05132	cAMP-dependent protein kinase catalytic subunit alpha	Prkaca	PSHFSsDLKDL	P63318	Protein kinase C gamma type	PRKCG	4.6551	0.1045	PKC
P05132-264S	P05132	cAMP-dependent protein kinase catalytic subunit alpha	Prkaca	PSHFSsDLKDL	P68181	cAMP-dependent protein kinase catalytic subunit beta	PRKACB	2.7501	0.0293	PKA
P05132-264S	P05132	cAMP-dependent protein kinase catalytic subunit alpha	Prkaca	PSHFSsDLKDL	P20444	Protein kinase C alpha type	PRKCA	2.3623	0.1045	PKC
Q9CXS4-234S	Q9CXS4	Centromere protein V	Cenpv	EEFNGsDWERA	Q60737	Casein kinase II subunit alpha	CSNK2A1	3.0375	0.4984	CK2
Q9CXS4-234S	Q9CXS4	Centromere protein V	Cenpv	EEFNGsDWERA	Q03141	MAP/microtubule affinity-regulating kinase 3	MARK3	2.7487	0.0299	NEK1_NEK5_NEK3_NEK4_NEK11_NEK2
P11531-3616S	P11531	Dystrophin	Dmd	LQRSDsSQPML	P11798	Calcium/calmodulin-dependent protein kinase type II subunit alpha	CAMK2A	6.6372	0.1642	CaMKII
P11531-3616S	P11531	Dystrophin	Dmd	LQRSDsSQPML	P68181	cAMP-dependent protein kinase catalytic subunit beta	PRKACB	3.3742	0.0552	PKGcGK
P11531-3616S	P11531	Dystrophin	Dmd	LQRSDsSQPML	P28652	Calcium/calmodulin-dependent protein kinase type II subunit beta	CAMK2B	3.1952	0.1642	CaMKII
P11531-3616S	P11531	Dystrophin	Dmd	LQRSDsSQPML	Q923T9	Calcium/calmodulin-dependent protein kinase type II subunit gamma	CAMK2G	2.2581	0.1642	CaMKII
P11531-3616S	P11531	Dystrophin	Dmd	LQRSDsSQPML	Q6PHZ2	Calcium/calmodulin-dependent protein kinase type II subunit delta	CAMK2D	2.2581	0.1642	CaMKII
Q9QYB5-683S	Q9QYB5	Gamma-adducin	Add3	PSKSPsKKKKK	P20444	Protein kinase C alpha type	PRKCA	10.4823	0.4972	PKC
Q9QYB5-683S	Q9QYB5	Gamma-adducin	Add3	PSKSPsKKKKK	P68404	Protein kinase C beta type	PRKCB	2.4948	0.4972	PKC
Q9ERU9-896T	Q9ERU9	E3 SUMO-protein ligase RanBP2	Ranbp2	PAANVtPTKGP	Q61136	Serine/threonine-protein kinase PRP4 homolog	PRPF4B	7.3862	0.0716	HIPK1_HIPK2
Q6ZQ58-601T	Q6ZQ58	La-related protein 1	Larp1	RKNTFtAWSEE	Q8C015	Serine/threonine-protein kinase PAK 5	PAK5	2.9527	0.092	PAK
P09405-616S	P09405	Nucleolin	Ncl	FVDFNsEEDAK	Q60737	Casein kinase II subunit alpha	CSNK2A1	35.6396	0.4682	CK2
P09405-616S	P09405	Nucleolin	Ncl	FVDFNsEEDAK	Q60737	Casein kinase II subunit alpha	CSNK2A1	9.8772	0.4682	CK2
P09405-157S	P09405	Nucleolin	Ncl	EDEDDsDEDED	Q60737	Casein kinase II subunit alpha	CSNK2A1	35.6396	0.5496	CK2
P09405-157S	P09405	Nucleolin	Ncl	EDEDDsDEDED	Q60737	Casein kinase II subunit alpha	CSNK2A1	9.8772	0.5496	CK2
Q921G8-809S	Q921G8	Gamma-tubulin complex component 2	Tubgcp2	TRKHLsEHVDA	Q03141	MAP/microtubule affinity-regulating kinase 3	MARK3	2.7486	0.0298	NEK1_NEK5_NEK3_NEK4_NEK11_NEK2
Q921G8-809S	Q921G8	Gamma-tubulin complex component 2	Tubgcp2	TRKHLsEHVDA	O88643	Serine/threonine-protein kinase PAK 1	PAK1	2.1496	0.1577	PAK
B9EJA2-15T	B9EJA2	Cortactin-binding protein 2	Cttnbp2	PDLSRtPGDTE	P83510	Traf2 and NCK-interacting protein kinase	TNIK	3.51	0.019	YSK
B9EJA2-15T	B9EJA2	Cortactin-binding protein 2	Cttnbp2	PDLSRtPGDTE	P83510	Traf2 and NCK-interacting protein kinase	TNIK	2.1413	0.019	YSK
B9EJA2-15T	B9EJA2	Cortactin-binding protein 2	Cttnbp2	PDLSRtPGDTE	Q9JM52	Misshapen-like kinase 1	MINK1	2.1413	0.019	YSK
Q04447-163S	Q04447	Creatine kinase B-type	Ckb	AVEALsSLDGD	Q6PCN3	Tau-tubulin kinase 1	TTBK1	2.6152	0.0809	CK1
Q04447-163S	Q04447	Creatine kinase B-type	Ckb	AVEALsSLDGD	O55028	[3-methyl-2-oxobutanoate dehydrogenase [lipoamide]] kinase, mitochondrial	BCKDK	2.0484	0.0185	PDHK
Q04447-309S	Q04447	Creatine kinase B-type	Ckb	KHEKFsEVLKR	O55028	[3-methyl-2-oxobutanoate dehydrogenase [lipoamide]] kinase, mitochondrial	BCKDK	2.2256	0.0203	PDHK
P39053-80Y	P39053	Dynamin-1	Dnm1	NSTTEyAEFLH	P05480	Neuronal proto-oncogene tyrosine-protein kinase Src	SRC	3.8401	0.1169	Src
P39053-80Y	P39053	Dynamin-1	Dnm1	NSTTEyAEFLH	Q4JIM5	Tyrosine-protein kinase ABL2	ABL2	2.0871	0.0641	NCK
P39053-80Y	P39053	Dynamin-1	Dnm1	NSTTEyAEFLH	Q60629	Ephrin type-A receptor 5	EPHA5	4.4825	0.0481	EGFR
P39053-80Y	P39053	Dynamin-1	Dnm1	NSTTEyAEFLH	Q60629	Ephrin type-A receptor 5	EPHA5	4.2143	0.0833	InsR
P39053-80Y	P39053	Dynamin-1	Dnm1	NSTTEyAEFLH	P55144	Tyrosine-protein kinase receptor TYRO3	TYRO3	2.6281	0.0329	Met
P39053-264S	P39053	Dynamin-1	Dnm1	FLSHPsYRHLA	P20444	Protein kinase C alpha type	PRKCA	7.9822	0.3703	PKC
P39053-264S	P39053	Dynamin-1	Dnm1	FLSHPsYRHLA	P16054	Protein kinase C epsilon type	PRKCE	4.9638	0.3703	PKC
P39053-264S	P39053	Dynamin-1	Dnm1	FLSHPsYRHLA	P68404	Protein kinase C beta type	PRKCB	2.4948	0.3703	PKC
P39053-795S	P39053	Dynamin-1	Dnm1	PARPGsRGPAP	P24788	Cyclin-dependent kinase 11B	CDK11B	3.9754	0.0829	MAPK3_MAPK1_MAPK7_NLK
P39053-795S	P39053	Dynamin-1	Dnm1	PARPGsRGPAP	Q9WUA6	RAC-gamma serine/threonine-protein kinase	AKT3	2.6892	0.0972	PKB
P39053-795S	P39053	Dynamin-1	Dnm1	PARPGsRGPAP	Q9WUA6	RAC-gamma serine/threonine-protein kinase	AKT3	2.3547	0.0503	RSK
P39053-795S	P39053	Dynamin-1	Dnm1	PARPGsRGPAP	O88643	Serine/threonine-protein kinase PAK 1	PAK1	2.2462	0.1567	PAK
P39053-795S	P39053	Dynamin-1	Dnm1	PARPGsRGPAP	Q9WUA6	RAC-gamma serine/threonine-protein kinase	AKT3	2.115	0.0394	GRK
P39053-261S	P39053	Dynamin-1	Dnm1	RKFFLsHPSYR	Q9WUA6	RAC-gamma serine/threonine-protein kinase	AKT3	4.6355	0.2514	PKB
P39053-261S	P39053	Dynamin-1	Dnm1	RKFFLsHPSYR	P20444	Protein kinase C alpha type	PRKCA	2.5517	0.1146	PKC
P39053-357S	P39053	Dynamin-1	Dnm1	DTYELsGGARI	Q9WUA6	RAC-gamma serine/threonine-protein kinase	AKT3	7.7566	0.1164	GRK
P39053-357S	P39053	Dynamin-1	Dnm1	DTYELsGGARI	P24788	Cyclin-dependent kinase 11B	CDK11B	4.4273	0.1168	MAPK3_MAPK1_MAPK7_NLK
Q8CGE9-940S	Q8CGE9	Regulator of G-protein signaling 12	Rgs12	QGSVSsAGSLD	P70236	Dual specificity mitogen-activated protein kinase kinase 6	MAP2K6	2.6859	0.0402	MAP2K
Q8CGE9-943S	Q8CGE9	Regulator of G-protein signaling 12	Rgs12	VSSAGsLDLSE	P70236	Dual specificity mitogen-activated protein kinase kinase 6	MAP2K6	2.5697	0.0219	MAP2K
Q8CHG7-912S	Q8CHG7	Rap guanine nucleotide exchange factor 2	Rapgef2	VGRMAsVNMDP	P16054	Protein kinase C epsilon type	PRKCE	4.8081	0.1148	PKC
Q8CHG7-98S	Q8CHG7	Rap guanine nucleotide exchange factor 2	Rapgef2	DIERAsDPLMS	P05132	cAMP-dependent protein kinase catalytic subunit alpha	PRKACA	2.7096	0.2232	PKA
Q8CHG7-98S	Q8CHG7	Rap guanine nucleotide exchange factor 2	Rapgef2	DIERAsDPLMS	P16054	Protein kinase C epsilon type	PRKCE	2.6608	0.0426	PKC
Q91V41-204S	Q91V41	Ras-related protein Rab-14	Rab14	GGRLTsEPQPQ	Q9WUA6	RAC-gamma serine/threonine-protein kinase	AKT3	2.1225	0.0701	PKB
Q9JKF6-435Y	Q9JKF6	Nectin-1	Nectin1	LGGSSyEEEEE	P05480	Neuronal proto-oncogene tyrosine-protein kinase Src	SRC	3.6308	0.1027	Src
Q69ZH9-435S	Q69ZH9	Rho GTPase-activating protein 23	Arhgap23	LLHALsFRDSP	P68404	Protein kinase C beta type	PRKCB	2.4948	0.3727	PKC
Q69ZH9-435S	Q69ZH9	Rho GTPase-activating protein 23	Arhgap23	LLHALsFRDSP	P20444	Protein kinase C alpha type	PRKCA	2.3678	0.3727	PKC
Q9R0L6-1769S	Q9R0L6	Pericentriolar material 1 protein	Pcm1	VRSDVsDQEED	Q6PCN3	Tau-tubulin kinase 1	TTBK1	3.4464	0.1104	CK1
Q8R550-274S	Q8R550	SH3 domain-containing kinase-binding protein 1	Sh3kbp1	KLRPRsIEVEN	O88643	Serine/threonine-protein kinase PAK 1	PAK1	5.6545	0.1542	PAK
Q8R550-274S	Q8R550	SH3 domain-containing kinase-binding protein 1	Sh3kbp1	KLRPRsIEVEN	O88643	Serine/threonine-protein kinase PAK 1	PAK1	3.1387	0.1542	PAK
Q8BIK4-1195S	Q8BIK4	Dedicator of cytokinesis protein 9	Dock9	NVRDVsPFPVN	P24788	Cyclin-dependent kinase 11B	CDK11B	3.9123	0.2067	MAPK3_MAPK1_MAPK7_NLK
Q8BIK4-1195S	Q8BIK4	Dedicator of cytokinesis protein 9	Dock9	NVRDVsPFPVN	Q9WV60	Glycogen synthase kinase-3 beta	GSK3B	2.4348	0.2067	MAPK3_MAPK1_MAPK7_NLK
Q8BIK4-1270S	Q8BIK4	Dedicator of cytokinesis protein 9	Dock9	LISTDsGNSLP	P70236	Dual specificity mitogen-activated protein kinase kinase 6	MAP2K6	3.2632	0.0717	MAP2K
O88703-64S	O88703	Potassium/sodium hyperpolarization-activated cyclic nucleotide-gated channel 2	Hcn2	RARLCsRDSAC	P05132	cAMP-dependent protein kinase catalytic subunit alpha	PRKACA	2.3457	0.0209	PKGcGK
O88703-847S	O88703	Potassium/sodium hyperpolarization-activated cyclic nucleotide-gated channel 2	Hcn2	SPGAAsGLDPL	P05132	cAMP-dependent protein kinase catalytic subunit alpha	PRKACA	2.3457	0.0204	PKGcGK
P62482-361S	P62482	Voltage-gated potassium channel subunit beta-2	Kcnab2	GNKPYsKKDYR	P16054	Protein kinase C epsilon type	PRKCE	4.7266	0.3764	PKC
P62482-361S	P62482	Voltage-gated potassium channel subunit beta-2	Kcnab2	GNKPYsKKDYR	P68404	Protein kinase C beta type	PRKCB	2.4948	0.3764	PKC
P62482-361S	P62482	Voltage-gated potassium channel subunit beta-2	Kcnab2	GNKPYsKKDYR	P20444	Protein kinase C alpha type	PRKCA	2.4393	0.3764	PKC
Q8R0S4-440S	Q8R0S4	Voltage-dependent L-type calcium channel subunit beta-4	Cacnb4	QRMRHsNHSTE	P68181	cAMP-dependent protein kinase catalytic subunit beta	PRKACB	8.5949	0.2926	PKA
Q8R0S4-440S	Q8R0S4	Voltage-dependent L-type calcium channel subunit beta-4	Cacnb4	QRMRHsNHSTE	P05132	cAMP-dependent protein kinase catalytic subunit alpha	PRKACA	8.5949	0.2926	PKA
Q8R0S4-440S	Q8R0S4	Voltage-dependent L-type calcium channel subunit beta-4	Cacnb4	QRMRHsNHSTE	P05132	cAMP-dependent protein kinase catalytic subunit alpha	PRKACA	5.8838	0.2926	PKA
Q8R0S4-50S	Q8R0S4	Voltage-dependent L-type calcium channel subunit beta-4	Cacnb4	ILRQGsADSYT	P11798	Calcium/calmodulin-dependent protein kinase type II subunit alpha	CAMK2A	5.3478	0.1657	CaMKII
Q8R0S4-50S	Q8R0S4	Voltage-dependent L-type calcium channel subunit beta-4	Cacnb4	ILRQGsADSYT	P68181	cAMP-dependent protein kinase catalytic subunit beta	PRKACB	3.16	0.0694	PKA
Q8R0S4-50S	Q8R0S4	Voltage-dependent L-type calcium channel subunit beta-4	Cacnb4	ILRQGsADSYT	P05132	cAMP-dependent protein kinase catalytic subunit alpha	PRKACA	3.16	0.0694	PKA
Q8R0S4-474S	Q8R0S4	Voltage-dependent L-type calcium channel subunit beta-4	Cacnb4	SRNRLsSSSQH	P68181	cAMP-dependent protein kinase catalytic subunit beta	PRKACB	6.5554	0.2366	PKA
Q8R0S4-474S	Q8R0S4	Voltage-dependent L-type calcium channel subunit beta-4	Cacnb4	SRNRLsSSSQH	P05132	cAMP-dependent protein kinase catalytic subunit alpha	PRKACA	6.5554	0.2366	PKA
Q8R0S4-474S	Q8R0S4	Voltage-dependent L-type calcium channel subunit beta-4	Cacnb4	SRNRLsSSSQH	P05132	cAMP-dependent protein kinase catalytic subunit alpha	PRKACA	5.8838	0.2366	PKA
Q9WTQ5-598S	Q9WTQ5	A-kinase anchor protein 12	Akap12	ITPWAsFKKMV	P20444	Protein kinase C alpha type	PRKCA	11.5475	0.4344	PKC
Q9WTQ5-598S	Q9WTQ5	A-kinase anchor protein 12	Akap12	ITPWAsFKKMV	P16054	Protein kinase C epsilon type	PRKCE	7.0399	0.4344	PKC
Q9WTQ5-598S	Q9WTQ5	A-kinase anchor protein 12	Akap12	ITPWAsFKKMV	P68404	Protein kinase C beta type	PRKCB	2.4948	0.4344	PKC
O08553-507S	O08553	Dihydropyrimidinase-related protein 2	Dpysl2	PVCEVsVTPKT	Q9WV60	Glycogen synthase kinase-3 beta	GSK3B	5.9324	0.0339	GSK3
O08553-507S	O08553	Dihydropyrimidinase-related protein 2	Dpysl2	PVCEVsVTPKT	P28652	Calcium/calmodulin-dependent protein kinase type II subunit beta	CAMK2B	2.7315	0.0244	CaMKII
O08553-507S	O08553	Dihydropyrimidinase-related protein 2	Dpysl2	PVCEVsVTPKT	Q2NL51	Glycogen synthase kinase-3 alpha	GSK3A	2.6629	0.0339	GSK3
O08553-507S	O08553	Dihydropyrimidinase-related protein 2	Dpysl2	PVCEVsVTPKT	Q3UU96	Serine/threonine-protein kinase MRCK alpha	CDC42BPA	2.3381	0.0185	ROCK
O08553-507S	O08553	Dihydropyrimidinase-related protein 2	Dpysl2	PVCEVsVTPKT	Q3UU96	Serine/threonine-protein kinase MRCK alpha	CDC42BPA	2.0615	0.0185	ROCK
O08553-540S	O08553	Dihydropyrimidinase-related protein 2	Dpysl2	HQSGFsLSGAQ	Q9WV60	Glycogen synthase kinase-3 beta	GSK3B	5.2174	0.0293	GSK3
O08553-540S	O08553	Dihydropyrimidinase-related protein 2	Dpysl2	HQSGFsLSGAQ	Q6PCN3	Tau-tubulin kinase 1	TTBK1	2.8313	0.114	CK1
O08553-540S	O08553	Dihydropyrimidinase-related protein 2	Dpysl2	HQSGFsLSGAQ	Q2NL51	Glycogen synthase kinase-3 alpha	GSK3A	2.66	0.0293	GSK3
O08553-540S	O08553	Dihydropyrimidinase-related protein 2	Dpysl2	HQSGFsLSGAQ	Q3UU96	Serine/threonine-protein kinase MRCK alpha	CDC42BPA	2.3381	0.0188	ROCK
O08553-540S	O08553	Dihydropyrimidinase-related protein 2	Dpysl2	HQSGFsLSGAQ	O55028	[3-methyl-2-oxobutanoate dehydrogenase [lipoamide]] kinase, mitochondrial	BCKDK	2.2907	0.2047	PDHK
O08553-540S	O08553	Dihydropyrimidinase-related protein 2	Dpysl2	HQSGFsLSGAQ	Q3UU96	Serine/threonine-protein kinase MRCK alpha	CDC42BPA	2.1141	0.0188	ROCK
Q3UNH4-679S	Q3UNH4	G protein-regulated inducer of neurite outgrowth 1	Gprin1	PSASTsQKDLA	P68404	Protein kinase C beta type	PRKCB	2.4948	0.2843	PKC
Q3UNH4-917S	Q3UNH4	G protein-regulated inducer of neurite outgrowth 1	Gprin1	RALLQsVRRPR	P20444	Protein kinase C alpha type	PRKCA	3.0524	0.4798	PKC
Q3UNH4-917S	Q3UNH4	G protein-regulated inducer of neurite outgrowth 1	Gprin1	RALLQsVRRPR	P68404	Protein kinase C beta type	PRKCB	2.4948	0.4798	PKC
Q8C033-659S	Q8C033	Rho guanine nucleotide exchange factor 10	Arhgef10	ASSRNsHESHA	P16054	Protein kinase C epsilon type	PRKCE	2.7293	0.0667	PKC
Q8C033-1259S	Q8C033	Rho guanine nucleotide exchange factor 10	Arhgef10	NDLSSsSGSLN	P16054	Protein kinase C epsilon type	PRKCE	2.7146	0.0625	PKC
Q2NL51-21S	Q2NL51	Glycogen synthase kinase-3 alpha	Gsk3a	RARTSsFAEPG	O55028	[3-methyl-2-oxobutanoate dehydrogenase [lipoamide]] kinase, mitochondrial	BCKDK	60.254	0.1704	PDHK
Q2NL51-21S	Q2NL51	Glycogen synthase kinase-3 alpha	Gsk3a	RARTSsFAEPG	Q9WUA6	RAC-gamma serine/threonine-protein kinase	AKT3	19.0412	0.3528	PKB
Q2NL51-21S	Q2NL51	Glycogen synthase kinase-3 alpha	Gsk3a	RARTSsFAEPG	Q9WUA6	RAC-gamma serine/threonine-protein kinase	AKT3	8.7547	0.3528	PKB
Q2NL51-21S	Q2NL51	Glycogen synthase kinase-3 alpha	Gsk3a	RARTSsFAEPG	Q9WUA6	RAC-gamma serine/threonine-protein kinase	AKT3	8.7532	0.3528	PKB
Q2NL51-21S	Q2NL51	Glycogen synthase kinase-3 alpha	Gsk3a	RARTSsFAEPG	P05132	cAMP-dependent protein kinase catalytic subunit alpha	PRKACA	5.6067	0.2234	PKA
Q2NL51-21S	Q2NL51	Glycogen synthase kinase-3 alpha	Gsk3a	RARTSsFAEPG	Q6PCN3	Tau-tubulin kinase 1	TTBK1	2.7516	0.0343	CK1
Q2NL51-21S	Q2NL51	Glycogen synthase kinase-3 alpha	Gsk3a	RARTSsFAEPG	P63318	Protein kinase C gamma type	PRKCG	2.5698	0.0427	PKC
Q6PAM0-107S	Q6PAM0	5'-AMP-activated protein kinase subunit beta-2	Prkab2	IPLIKsHNDFV	Q69Z98	Serine/threonine-protein kinase BRSK2	BRSK2	16.2102	0.0358	AMPK
Q6PAM0-107S	Q6PAM0	5'-AMP-activated protein kinase subunit beta-2	Prkab2	IPLIKsHNDFV	Q5RJI5	Serine/threonine-protein kinase BRSK1	BRSK1	8.8388	0.0358	AMPK
P43006-558S	P43006	Excitatory amino acid transporter 2	Slc1a2	AANGKsADCSV	Q9WUA6	RAC-gamma serine/threonine-protein kinase	AKT3	2.7291	0.0345	PKB
P62259-233S	P62259	14-3-3 protein epsilon	Ywhae	LTLWTsDMQGD	Q9WUA6	RAC-gamma serine/threonine-protein kinase	AKT3	3.121	0.1168	GRK
P62259-233S	P62259	14-3-3 protein epsilon	Ywhae	LTLWTsDMQGD	Q03141	MAP/microtubule affinity-regulating kinase 3	MARK3	2.7523	0.0354	NEK1_NEK5_NEK3_NEK4_NEK11_NEK2
P62259-233S	P62259	14-3-3 protein epsilon	Ywhae	LTLWTsDMQGD	Q6PCN3	Tau-tubulin kinase 1	TTBK1	2.7516	0.0316	CK1
P62259-233S	P62259	14-3-3 protein epsilon	Ywhae	LTLWTsDMQGD	Q6PCN3	Tau-tubulin kinase 1	TTBK1	2.7516	0.0316	CK1
P62259-233S	P62259	14-3-3 protein epsilon	Ywhae	LTLWTsDMQGD	Q6PCN3	Tau-tubulin kinase 1	TTBK1	2.7516	0.0316	CK1
P62259-233S	P62259	14-3-3 protein epsilon	Ywhae	LTLWTsDMQGD	Q6PCN3	Tau-tubulin kinase 1	TTBK1	2.7498	0.0316	CK1
P62259-233S	P62259	14-3-3 protein epsilon	Ywhae	LTLWTsDMQGD	P70236	Dual specificity mitogen-activated protein kinase kinase 6	MAP2K6	2.6257	0.0218	MAP2K
P62259-233S	P62259	14-3-3 protein epsilon	Ywhae	LTLWTsDMQGD	P63318	Protein kinase C gamma type	PRKCG	2.5708	0.043	PKC
P62259-233S	P62259	14-3-3 protein epsilon	Ywhae	LTLWTsDMQGD	P62259	14-3-3 protein epsilon	YWHAE	2.3269	0.0275	any
Q8CHC4-1160S	Q8CHC4	Synaptojanin-1	Synj1	IEAPKsPGTAR	O35495	Cyclin-dependent kinase 14	CDK14	14.025	0.3169	CDK2_CDK3_CDK1_CDK5
Q91VC7-136S	Q91VC7	Protein phosphatase 1 regulatory subunit 14A	Ppp1r14a	DDPSLsPRQDR	P63318	Protein kinase C gamma type	PRKCG	2.7125	0.0564	PKC
Q91VC7-136S	Q91VC7	Protein phosphatase 1 regulatory subunit 14A	Ppp1r14a	DDPSLsPRQDR	Q3UU96	Serine/threonine-protein kinase MRCK alpha	CDC42BPA	2.6317	0.0183	ROCK
Q91VC7-136S	Q91VC7	Protein phosphatase 1 regulatory subunit 14A	Ppp1r14a	DDPSLsPRQDR	P68181	cAMP-dependent protein kinase catalytic subunit beta	PRKACB	2.5124	0.0199	PKGcGK
Q91VC7-136S	Q91VC7	Protein phosphatase 1 regulatory subunit 14A	Ppp1r14a	DDPSLsPRQDR	Q3UU96	Serine/threonine-protein kinase MRCK alpha	CDC42BPA	2.3381	0.0183	ROCK
P27671-745S	P27671	Ras-specific guanine nucleotide-releasing factor 1	Rasgrf1	RRRKLsLNIPI	Q9WUA6	RAC-gamma serine/threonine-protein kinase	AKT3	8.6237	0.344	PKB
P27671-745S	P27671	Ras-specific guanine nucleotide-releasing factor 1	Rasgrf1	RRRKLsLNIPI	P05132	cAMP-dependent protein kinase catalytic subunit alpha	PRKACA	5.8838	0.3241	PKA
P27671-745S	P27671	Ras-specific guanine nucleotide-releasing factor 1	Rasgrf1	RRRKLsLNIPI	P11798	Calcium/calmodulin-dependent protein kinase type II subunit alpha	CAMK2A	5.8634	0.0984	CaMKII
P27671-745S	P27671	Ras-specific guanine nucleotide-releasing factor 1	Rasgrf1	RRRKLsLNIPI	Q6PHZ2	Calcium/calmodulin-dependent protein kinase type II subunit delta	CAMK2D	3.9221	0.0984	CaMKII
P27671-745S	P27671	Ras-specific guanine nucleotide-releasing factor 1	Rasgrf1	RRRKLsLNIPI	P28652	Calcium/calmodulin-dependent protein kinase type II subunit beta	CAMK2B	3.9221	0.0984	CaMKII
P27671-845S	P27671	Ras-specific guanine nucleotide-releasing factor 1	Rasgrf1	DNTEVsPVKSP	Q6PCN3	Tau-tubulin kinase 1	TTBK1	3.4332	0.1235	CK1
P84104-138S	P84104	Serine/arginine-rich splicing factor 3	Srsf3	RRRERsLSRER	Q61136	Serine/threonine-protein kinase PRP4 homolog	PRPF4B	4.5377	0.403	CLK
P84104-140S	P84104	Serine/arginine-rich splicing factor 3	Srsf3	RERSLsRERNH	Q61136	Serine/threonine-protein kinase PRP4 homolog	PRPF4B	4.4485	0.3549	CLK
P84104-140S	P84104	Serine/arginine-rich splicing factor 3	Srsf3	RERSLsRERNH	P68404	Protein kinase C beta type	PRKCB	2.4948	0.3177	PKC

## Sheet: Table S7
Supplementary Table 7 Differentially regulated proteins between AE mice and SE mice at rest or active phase
Rest/Active Phase	Protein accession	Protein description	Gene name	AE/SE Ratio	AE/SE P value	Regulated Type
Rest	A2ASI5	Sodium channel protein type 3 subunit alpha	Scn3a	1000	0.001	Up
Rest	E9Q1P8	Interferon regulatory factor 2-binding protein 2	Irf2bp2	1000	0.001	Up
Rest	P06880	Somatotropin	Gh1	1000	0.001	Up
Rest	P23953	Carboxylesterase 1C	Ces1c	1000	0.001	Up
Rest	P35846	Folate receptor alpha	Folr1	0.001	0.001	Down
Rest	P55144	Tyrosine-protein kinase receptor TYRO3	Tyro3	0.57021	0.0489313	Down
Rest	P70271	PDZ and LIM domain protein 4	Pdlim4	1000	0.001	Up
Rest	Q3U1F9	Phosphoprotein associated with glycosphingolipid-enriched microdomains 1	Pag1	0.413582	0.000902491	Down
Rest	Q5DTZ6	RING finger protein 150	Rnf150	1000	0.001	Up
Rest	Q5RKR3	Immunoglobulin superfamily containing leucine-rich repeat protein 2	Islr2	0.654305	0.0165425	Down
Rest	Q7TNE3	Sperm-associated antigen 7	Spag7	0.001	0.001	Down
Rest	Q8BKH7	Target of rapamycin complex 2 subunit MAPKAP1	Mapkap1	0.001	0.001	Down
Rest	Q8C180	Fibroblast growth factor receptor substrate 2	Frs2	0.001	0.001	Down
Rest	Q8K448	Cholesterol transporter ABCA5	Abca5	0.001	0.001	Down
Rest	Q8R3N6	THO complex subunit 1	Thoc1	1000	0.001	Up
Rest	Q91VC7	Protein phosphatase 1 regulatory subunit 14A	Ppp1r14a	1.78958	0.0191216	Up
Rest	Q99MJ9	ATP-dependent RNA helicase DDX50	Ddx50	0.001	0.001	Down
Rest	Q9CPR7	Suppressor of IKBKE 1	Sike1	0.493528	0.00109405	Down
Rest	Q9CYI0	Protein Njmu-R1	--	0.481647	0.035133	Down
Rest	Q9D4F8	Gamma-tubulin complex component 4	Tubgcp4	0.600461	0.0361423	Down
Rest	Q9DB16	Calcium-binding protein 39-like	Cab39l	0.635568	0.0204293	Down
Rest	Q9DBL9	1-acylglycerol-3-phosphate O-acyltransferase ABHD5	Abhd5	0.001	0.001	Down
Rest	Q9DCI9	39S ribosomal protein L32, mitochondrial	Mrpl32	1000	0.001	Up
Rest	Q9ES46	Beta-parvin	Parvb	0.001	0.001	Down
Rest	Q9JHI7	Exosome complex component RRP45	Exosc9	1000	0.001	Up
Rest	Q9QUQ5	Short transient receptor potential channel 4	Trpc4	2.37333	0.0145233	Up
Rest	Q9Z1T6	1-phosphatidylinositol 3-phosphate 5-kinase	Pikfyve	0.651304	0.0466035	Down
Active	O35638	Cohesin subunit SA-2	Stag2	1000	0.001	Up
Active	O54786	DNA fragmentation factor subunit alpha	Dffa	1000	0.001	Up
Active	P21271	Unconventional myosin-Vb	Myo5b	0.001	0.001	Down
Active	P29699	Alpha-2-HS-glycoprotein	Ahsg	0.144849	5.41041e-05	Down
Active	P57080	Ubiquitin carboxyl-terminal hydrolase 25	Usp25	0.619224	0.0206485	Down
Active	P70257	Nuclear factor 1 X-type	Nfix	0.001	0.001	Down
Active	Q76N33	AMSH-like protease	Stambpl1	1.50992	0.00306809	Up
Active	Q80W22	Threonine synthase-like 2	Thnsl2	0.651947	0.00714456	Down
Active	Q8C1M2	Zinc finger protein 428	Znf428	1000	0.001	Up
Active	Q8VC85	U6 snRNA-associated Sm-like protein LSm1	Lsm1	1.67919	0.00377588	Up
Active	Q91YE7	RNA-binding protein 5	Rbm5	1000	0.001	Up
Active	Q922H9	Zinc finger protein 330	Znf330	0.001	0.001	Down
Active	Q99MJ9	ATP-dependent RNA helicase DDX50	Ddx50	1000	0.001	Up
Active	Q9D0V7	Receptor-binding cancer antigen expressed on SiSo cells	Ebag9	1000	0.001	Up
Active	Q9DBL9	1-acylglycerol-3-phosphate O-acyltransferase ABHD5	Abhd5	1000	0.001	Up
